# Supplementary material for: Pathway-Based Analysis Using Genome-wide Association Data from a Korean Non-Small Cell Lung Cancer Study
Source: PLoS One. 2013 Jun 6;8(6):e65396. doi: 10.1371/journal.pone.0065396 (PMC3675130; doi:10.1371/journal.pone.0065396)
Supplement: Appendix S1 — List of 880 Pathways. (XLSX) [file pone.0065396.s010.xlsx]

## Sheet: Appendix A
Appendix S1. List of 880 Pathways
Source	Pathway Name	Gene List
BIOCARTA	BIOCARTA_41BB_PATHWAY	IL4,TRAF2,RELA,NFKBIA,NFKB1,ATF2,TNFRSF9,MAP3K5,MAP4K5,JUN,MAPK14,MAP3K1,IFNG,MAPK8,IKBKB,CHUK,IL2
BIOCARTA	BIOCARTA_ACE2_PATHWAY	COL4A4,COL4A3,COL4A2,COL4A1,COL4A6,COL4A5,AGTR1,ACE,AGTR2,REN,AGT,ACE2,CMA1
BIOCARTA	BIOCARTA_ACH_PATHWAY	PIK3CG,FASLG,FOXO3,BAD,SRC,AKT1,PTK2,MUSK,YWHAH,PTK2B,RAPSN,PIK3CA,CHRNB1,PIK3R1,TERT,CHRNG
BIOCARTA	BIOCARTA_ACTINY_PATHWAY	WASF3,ACTA1,WASF1,WASF2,ABI2,ARPC4,ARPC5,PSMA7,NCKAP1,ARPC1A,ACTR3,ACTR2,ARPC1B,ARPC3,ARPC2,NCK1,NTRK1,PIR,RAC1,WASL
BIOCARTA	BIOCARTA_AGPCR_PATHWAY	PRKCA,PRKCB,PRKACG,PRKAR2B,GNGT1,PRKAR2A,ARRB1,GNB1,PRKAR1B,PRKAR1A,GNAS,GRK4,PRKACB
BIOCARTA	BIOCARTA_AGR_PATHWAY	NRG3,UTRN,DAG1,ITGB1,PXN,SRC,PAK6,CDC42,PAK7,MUSK,CTTN,PTK2,PAK2,PAK3,PAK4,DMD,RAC1,GIT2,PAK1,NRG1,CHRNA1,NRG2,EGFR,ACTA1,ITGA1,DVL1,LAMA2,MAPK1,LAMA4,LAMA3,SP1,RAPSN,CHRM1,JUN,MAPK3,MAPK8
BIOCARTA	BIOCARTA_AHSP_PATHWAY	ALAD,FECH,HMBS,UROS,HBA2,HBA1,GATA1,ALAS1,ALAS2,CPOX,AHSP,UROD,HBB
BIOCARTA	BIOCARTA_AKAP13_PATHWAY	PRKACG,GNA13,PRKAR2B,PRKAR2A,PRKAG1,GNA12,RHOA,LPAR3,AKAP13,LPAR2,LPAR1,PRKACB
BIOCARTA	BIOCARTA_AKAP95_PATHWAY	CCNB1,PRKACG,CDK1,PRKAR2B,PPP1CA,PRKAR2A,PPP2CA,PRKAG1,AKAP8,PRKACB,DDX5,NCAPD2
BIOCARTA	BIOCARTA_AKAPCENTROSOME_PATHWAY	CDK1,PCNT,PRKAG1,PKN1,AKAP9,NUP85,PRKCE,PRKACG,PRKAR2B,PRKAR2A,PPP1CA,PPP2CA,MAP2,RHOA,PRKACB
BIOCARTA	BIOCARTA_AKT_PATHWAY	PIK3CG,HSP90AA1,RELA,NFKBIA,FASLG,FOXO1,NFKB1,BAD,FOXO3,FOXO4,AKT1,GH1,PDPK1,YWHAH,CASP9,PPP2CA,IKBKG,PIK3CA,IKBKB,PIK3R1,CHUK,GHR
BIOCARTA	BIOCARTA_ALK_PATHWAY	MEF2C,BMP10,NOG,HNF1A,MYL2,TGFB3,BMPR2,TGFB1,TGFB2,CTNNB1,ATF2,MAP3K7,WNT1,GATA4,NKX2-5,AXIN1,APC,BMP4,BMP2,TGFBR1,SMAD6,SMAD5,TGFBR2,SMAD4,FZD1,SMAD1,DVL1,RFC1,GSK3B,NPPB,TGFBR3,BMP7,CHRD,BMP5,NPPA,BMPR1A,ACVR1
BIOCARTA	BIOCARTA_AMI_PATHWAY	PLAT,COL4A4,COL4A3,COL4A2,F10,COL4A1,F7,COL4A6,PLG,COL4A5,PROC,FGG,FGA,FGB,AHSP,F2,SERPINC1,TFPI,PROS1,F2R
BIOCARTA	BIOCARTA_ARAP_PATHWAY	ARFGAP1,KDELR3,KDELR2,COPA,ARFGAP3,CLTB,CYTH1,GPLD1,ASAP2,CYTH4,COP,CYTH2,CYTH3,ARFGEF2,ARFGEF1,GBF1,ARF1,KDELR1
BIOCARTA	BIOCARTA_ARENRF2_PATHWAY	PRKCA,MAFG,FXYD2,MAFF,CREB1,KEAP1,MAFK,PRKCB,FOS,MAPK1,JUN,MAPK14,MAPK8
BIOCARTA	BIOCARTA_ARF_PATHWAY	PIK3CG,E2F1,POLR1D,TBX2,TP53,POLR1A,POLR1C,RB1,POLR1B,CDKN2A,RAC1,MDM2,PIK3CA,ABL1,MYC,PIK3R1,TWIST1
BIOCARTA	BIOCARTA_ASBCELL_PATHWAY	IL4,HLA-DRB1,CD80,CD40LG,FASLG,CD4,FAS,CD40,IL10,IL2,HLA-DRA,CD28
BIOCARTA	BIOCARTA_AT1R_PATHWAY	MEF2C,MEF2A,HRAS,GRB2,ELK1,SRC,ATF2,AGTR1,PTK2,PTK2B,SOS1,AGT,MAP3K1,RAC1,SHC1,PAK1,EGFR,PRKCA,MAP2K1,MAP2K2,MAP2K4,RAF1,CYCSP35,PRKCB,MAPK1,MEF2D,LOC729991-MEF2B,GNAQ,JUN,MAPK3,CALM3,MAPK8,CALM2,CALM1
BIOCARTA	BIOCARTA_ATM_PATHWAY	NBN,MRE11A,RELA,TP53,NFKBIA,NFKB1,CHEK1,CHEK2,RAD50,TP73,ATM,BRCA1,RBBP8,RAD51,CDKN1A,JUN,MDM2,MAPK8,ABL1,GADD45A
BIOCARTA	BIOCARTA_ATRBRCA_PATHWAY	NBN,MRE11A,HUS1,TP53,TREX1,BRCA2,RAD9A,CHEK1,ATR,CHEK2,RAD50,ATM,BRCA1,RAD51,RAD1,FANCD2,FANCE,FANCF,FANCG,RAD17,FANCC
BIOCARTA	BIOCARTA_BAD_PATHWAY	ADCY1,KITLG,KIT,BCL2L1,PRKACG,AKT1,IGF1R,PRKAR2B,PRKAR2A,BCL2,CSF2RB,PIK3CA,PRKACB,PIK3R1,PIK3CG,IL3,IGF1,BAD,MAPK1,YWHAH,RPS6KA1,BAX,PRKAR1B,PRKAR1A,MAPK3,IL3RA
BIOCARTA	BIOCARTA_BARR_MAPK_PATHWAY	MAPK1,GNGT1,ADCY1,MAP2K1,MAP2K2,GNB1,ARRB1,MAPK3,RAF1,GNAS,PLCB1,DNM1
BIOCARTA	BIOCARTA_BARRESTIN_PATHWAY	GNGT1,PPARA,ADCY1,AP2A1,GNB1,ARRB1,GNAS,PLCB1,DNM1,AP2M1
BIOCARTA	BIOCARTA_BARRESTIN_SRC_PATHWAY	HRAS,ADCY1,MAP2K1,MAP2K2,HCK,RAF1,SRC,MAPK1,GNGT1,ARRB1,GNB1,MAPK3,GNAS,PLCB1,DNM1
BIOCARTA	BIOCARTA_BCELLSURVIVAL_PATHWAY	PIK3CG,DPF2,ZBTB7A,XIAP,ITGA1,BIRC5,ITGB1,AKT1,FOS,CASP3,CCT4,CASP7,JUND,PIK3CA,MTOR,PIK3R1
BIOCARTA	BIOCARTA_BCR_PATHWAY	HRAS,GRB2,ELK1,BTK,FOS,SOS1,MAP3K1,RAC1,PPP3CB,PPP3CC,SHC1,NFATC4,PPP3CA,NFATC2,NFATC3,NFATC1,SYK,BLNK,PRKCA,LYN,MAP2K1,RAF1,CYCSP35,VAV1,PRKCB,PLCG1,MAPK14,JUN,MAPK3,CALM3,MAPK8,CD79B,CD79A,CALM2,CALM1
BIOCARTA	BIOCARTA_BIOPEPTIDES_PATHWAY	HRAS,GRB2,GNAI1,STAT5A,CAMK2G,GNA11,STAT5B,STAT6,AGTR2,STAT4,PTK2B,SOS1,AGT,MAPT,CAMK2D,SHC1,CAMK2B,CAMK2A,PRKCA,KNG1,MAP2K1,MAP2K2,RAF1,CYCSP35,STAT1,CDK5,STAT3,STAT2,PRKCB,MAPK1,GNGT1,PLCG1,FYN,GNB1,MAPK14,MAPK3,F2,CALM3,JAK2,MAPK8,CALM2,MYLK,CALM1
BIOCARTA	BIOCARTA_BLYMPHOCYTE_PATHWAY	ICAM1,PTPRC,ITGAL,CR1,CR2,FCGR2B,HLA-DRB1,CD80,ITGB2,CD40,HLA-DRA
BIOCARTA	BIOCARTA_CACAM_PATHWAY	CAMK1G,CAMK2G,CREB1,CYCSP35,CAMKK1,CAMKK2,CAMK4,CAMK2D,CALM3,CAMK1,CAMK2B,CAMK2A,CALM2,CALM1
BIOCARTA	BIOCARTA_CALCINEURIN_PATHWAY	PRKCA,CYCSP35,PRKCB,CDKN1A,PLCG1,GNAQ,SP1,SP3,PPP3CB,CALM3,PPP3CC,NFATC4,MARCKS,PPP3CA,NFATC2,NFATC3,CALM2,NFATC1,CALM1
BIOCARTA	BIOCARTA_CARDIACEGF_PATHWAY	EGFR,PRKCA,HRAS,RELA,EDN1,NFKB1,PRKCB,EDNRA,FOS,AGTR1,EDNRB,PLCG1,JUN,AGT,RHOA,ADAM12,EGF,MYC
BIOCARTA	BIOCARTA_CARM_ER_PATHWAY	MEF2C,GRIP1,TBP,POLR2A,GTF2E1,GTF2A1,PELP1,ERCC3,SRA1,CREBBP,HDAC10,ESR1,HDAC11,SPEN,NR0B1,PPARGC1A,HIST2H3C,BRCA1,NRIP1,HDAC5,HDAC4,HDAC3,CCND1,HDAC2,EP300,HDAC1,PHB2,GTF2F1,CARM1,HDAC9,HDAC8,HDAC7,NCOR2,MED1,HDAC6
BIOCARTA	BIOCARTA_CARM1_PATHWAY	CREB1,RXRA,CREBBP,PRKACG,PRKAR2B,PRKAR2A,EP300,NCOA3,PRKAR1B,PRKAR1A,RARA,PRKACB,CARM1
BIOCARTA	BIOCARTA_CASPASE_PATHWAY	PRF1,LMNB1,XIAP,LMNB2,DFFA,DFFB,CYCS,LMNA,GZMB,BIRC3,BIRC2,CASP10,CASP6,CASP3,CASP4,CASP9,CASP7,CASP8,APAF1,PARP1,CASP1,CASP2,ARHGDIB
BIOCARTA	BIOCARTA_CBL_PATHWAY	EGFR,PRKCA,GRB2,CBL,MET,SRC,PRKCB,SH3GLB2,SH3GLB1,PDGFRA,SH3KBP1,EGF,CSF1R
BIOCARTA	BIOCARTA_CCR3_PATHWAY	PRKCA,HRAS,PIK3C2G,MYL2,MAP2K1,ROCK2,LIMK1,PPP1R12B,NOX1,RAF1,PRKCB,CCL11,MAPK1,GNGT1,PTK2,GNAQ,GNB1,CCR3,MAPK3,CFL1,RHOA,GNAS,PLCB1
BIOCARTA	BIOCARTA_CCR5_PATHWAY	PRKCA,CCL2,CYCSP35,CXCL12,CCL4,PRKCB,FOS,GNAQ,CCR5,PLCG1,PTK2B,CXCR4,JUN,MAPK14,CALM3,MAPK8,CALM2,CALM1
BIOCARTA	BIOCARTA_CD40_PATHWAY	IKBKAP,RELA,NFKBIA,NFKB1,CD40,DUSP1,CD40LG,MAP3K1,IKBKG,IKBKB,TRAF6,TNFAIP3,MAP3K14,CHUK,TRAF3
BIOCARTA	BIOCARTA_CDC42RAC_PATHWAY	ARPC4,ARPC5,ARPC1A,ACTR3,CDC42,ACTR2,ARPC1B,ARPC3,ARPC2,RAC1,PDGFRA,RHOA,PIK3CA,WASL,PAK1,PIK3R1
BIOCARTA	BIOCARTA_CDK5_PATHWAY	EGR1,MAPK1,CDK5R1,HRAS,MAP2K1,MAP2K2,MAPK3,RAF1,NGFR,CDK5,NGF
BIOCARTA	BIOCARTA_CDMAC_PATHWAY	PRKCA,HRAS,TNF,MAP2K1,RELA,NFKBIA,RAF1,CUZD1,NFKB1,PRKCB,MAPK1,FOS,JUN,MAPK3,PLCB1,MYC
BIOCARTA	BIOCARTA_CELL2CELL_PATHWAY	BCAR1,ACTN1,ACTN2,ACTN3,CTNNA1,SRC,CTNNA3,PXN,VCL,CTNNA2,CTNNB1,PTK2,PECAM1,CSK
BIOCARTA	BIOCARTA_CELLCYCLE_PATHWAY	E2F1,CDK1,CCNH,RBL1,CDK6,CDK7,RB1,CDK4,CDC25A,CDK2,CCNB1,CCNE1,CCND1,CDKN1A,CDKN2A,CDKN1B,CCND3,CDKN2B,CCND2,CDKN2C,CDKN2D,CCNA1,TFDP1
BIOCARTA	BIOCARTA_CERAMIDE_PATHWAY	TRAF2,MAP2K1,AIFM1,RELA,MAP2K4,CYCS,RAF1,NFKB1,FADD,BAD,TRADD,MAPK1,TNFRSF1A,RIPK1,BCL2,MAP3K1,BAX,MAPK3,CASP8,SMPD1,MAPK8,NSMAF
BIOCARTA	BIOCARTA_CFTR_PATHWAY	PRKACG,PRKAR2B,ADRB2,ADCY1,PRKAR2A,EZR,PRKAR1B,PRKAR1A,GNAS,CFTR,PRKACB,SLC9A3R1
BIOCARTA	BIOCARTA_CHEMICAL_PATHWAY	BID,PRKCA,TLN1,CYCS,TP53,BAD,BCL2L1,STAT1,PXN,ATM,PRKCB,AKT1,CASP6,CASP3,PTK2,CASP9,BCL2,CASP7,BAX,EIF2S1,APAF1,PARP1
BIOCARTA	BIOCARTA_CHREBP2_PATHWAY	PRKAG3,YWHAZ,PPP2R3B,PPP2R3A,PPP2R5B,PPP2R5A,PPP2R5D,PRKAG1,PPP2R5C,PRKAG2,PRKACG,PRKAR2B,PRKAR2A,PPP2CA,PPP2CB,FASN,PRKAA1,PRKACA,PRKAA2,PRKACB,PPP2R2B,PPP2R2C,PPP2R2D,PPP2R1B,PPP2R1A,PRKAB2,ACACA,PRKAB1,MLXIPL,YWHAB,YWHAA,YWHAE,YWHAD,YWHAG,YWHAH,GCK,PRKAR1B,MLX,PKLR,PRKAR1A,YWHAQ,PPP2R5E,PPP2R4,PPP2R2A
BIOCARTA	BIOCARTA_CK1_PATHWAY	DRD1,CDK5R1,DRD2,GRM1,CDK5,PRKACG,PRKAR2B,PRKAR2A,PPP1CA,CSNK1D,PPP1R1B,PRKAR1B,PPP2CA,PRKAR1A,PRKACB,PPP3CA,PLCB1
BIOCARTA	BIOCARTA_CLASSIC_PATHWAY	C7,C9,C4A,C3,C4B,C6,C5,C1R,C1S,C1QC,C1QA,C8A,C1QB,C2
BIOCARTA	BIOCARTA_COMP_PATHWAY	C7,MBL2,C9,C4A,MASP1,CFB,MASP2,C4B,C3,C6,C5,C1R,C1S,C1QC,C8A,C1QA,C1QB,C2,CFD
BIOCARTA	BIOCARTA_CREB_PATHWAY	ADCY1,HRAS,GRB2,CAMK2G,PRKACG,AKT1,PRKAR2B,PRKAR2A,SOS1,RAC1,CAMK2D,PIK3CA,CAMK2B,PRKACB,CAMK2A,PIK3R1,PRKCA,CREB1,PRKCB,RPS6KA5,MAPK1,RPS6KA1,MAPK14,PRKAR1B,PRKAR1A,MAPK3,GNAS
BIOCARTA	BIOCARTA_CSK_PATHWAY	PTPRC,ADCY1,CD3G,HLA-DRB1,CD3D,CD3E,CREBBP,CD247,TRA@,TRB@,PRKACG,PRKAR2B,GNGT1,PRKAR2A,GNB1,PRKAR1B,LCK,PRKAR1A,ZAP70,CD4,GNAS,PRKACB,CSK,HLA-DRA
BIOCARTA	BIOCARTA_CTCF_PATHWAY	PIK3CG,TGFBR1,TGFBR2,SMAD5,TGFB3,SMAD4,TP53,RPS6KB1,SMAD1,PTEN,TGFB1,TGFB2,CDKN2A,CDKN1B,PPP2CA,TGFBR3,MDM2,PIK3CA,CD79B,CD79A,MTOR,MYC,PIK3R1
BIOCARTA	BIOCARTA_CTL_PATHWAY	ITGAL,ICAM1,PRF1,CD3G,CD3D,CD3E,CD247,HLA-A,FASLG,ITGB2,GZMB,TRA@,TRB@,B2M,FAS
BIOCARTA	BIOCARTA_CTLA4_PATHWAY	ITK,CD3G,HLA-DRB1,CD3D,CD3E,GRB2,CD247,CTLA4,TRA@,TRB@,PTPN11,CD86,CD80,ICOS,LCK,PIK3CA,PIK3R1,ICOSLG,IL2,HLA-DRA,CD28
BIOCARTA	BIOCARTA_CXCR4_PATHWAY	PRKCA,HRAS,PIK3C2G,MAP2K1,GNAI1,RELA,BCAR1,RAF1,NFKB1,CXCL12,PXN,PRKCB,MAPK1,GNGT1,PTK2,PLCG1,GNAQ,PTK2B,CXCR4,GNB1,MAPK3,PIK3CA,CRK,PIK3R1
BIOCARTA	BIOCARTA_CYTOKINE_PATHWAY	IL4,IL3,IL6,IL5,TNF,IL8,IL16,IL18,IL9,IL13,IL15,IL10,IFNA1,IL17A,IFNB1,IFNG,IL12A,IL12B,LTA,IL1A,IL2
BIOCARTA	BIOCARTA_D4GDI_PATHWAY	PRF1,CYCS,GZMB,CASP10,CASP3,ARHGAP5,CASP9,JUN,CASP8,APAF1,CASP1,PARP1,ARHGDIB
BIOCARTA	BIOCARTA_DC_PATHWAY	IL4,CSF2,IL3,IL5,TLR2,IL13,TLR4,ANPEP,CD40,TLR7,IL10,TLR9,IFNA1,ITGAX,IFNB1,CD33,IFNG,IL12A,CD2,IL12B,CD5,CD7
BIOCARTA	BIOCARTA_DEATH_PATHWAY	BID,TRAF2,XIAP,TNFRSF25,NFKBIA,NFKB1,TNFSF12,CASP6,CASP3,CASP9,CASP7,BCL2,CASP8,CHUK,CFLAR,DFFA,DFFB,RELA,CYCS,LMNA,GAS2,FADD,BIRC3,BIRC2,TRADD,TNFRSF10A,CASP10,TNFSF10,TNFRSF10B,RIPK1,APAF1,MAP3K14,SPTAN1
BIOCARTA	BIOCARTA_DNAFRAGMENT_PATHWAY	HMGB1,CASP3,HMGB2,DFFA,ENDOG,CASP7,DFFB,GZMB,TOP2B,TOP2A
BIOCARTA	BIOCARTA_DREAM_PATHWAY	CREB1,CREM,OPRK1,KCNIP3,POLR2A,PRKACG,PRKAR2B,FOS,PRKAR2A,JUN,PRKAR1B,PRKAR1A,MAPK3,PRKACB
BIOCARTA	BIOCARTA_ECM_PATHWAY	PIK3CG,TLN1,HRAS,ROCK1,MAP2K1,MYL2,DIAPH1,ITGA1,RAF1,ITGB1,PXN,SRC,MAPK1,PFN1,PTK2,ARHGAP5,FYN,GSN,MAPK3,RHOA,PIK3CA,SHC1,PIK3R1,MYLK
BIOCARTA	BIOCARTA_EDG1_PATHWAY	ADCY1,PDGFA,GNAI1,ITGB3,SRC,ASAH1,SPHKAP,AKT1,PTK2,S1PR1,ITGAV,RAC1,RHOA,PIK3CA,PLCB1,PIK3R1,PRKCA,PIK3CG,SPHK1,PRKCB,MAPK1,GNGT1,GNB1,MAPK3,PDGFRA,SMPD1,SMPD2
BIOCARTA	BIOCARTA_EGF_PATHWAY	HRAS,GRB2,STAT5A,STAT5B,ELK1,SRF,STAT6,FOS,STAT4,CSNK2A1,SOS1,MAP3K1,PIK3CA,SHC1,EGF,PIK3R1,RASA1,PRKCA,EGFR,MAP2K1,MAP2K4,RAF1,STAT1,STAT3,PRKCB,STAT2,PLCG1,JUN,MAPK3,JAK1,MAPK8
BIOCARTA	BIOCARTA_EGFR_SMRTE_PATHWAY	EGFR,THRA,THRB,MAP2K1,RXRA,MAPK14,MAP3K1,RARA,ZBTB16,EGF,NCOR2
BIOCARTA	BIOCARTA_EIF_PATHWAY	EIF6,EIF5,EIF2S3,EEF2,EIF4G1,EIF4G2,EIF3A,EIF4G3,EIF4E,EIF4A2,EIF2S1,EIF1AX,EIF2S2,EIF4A1,EEF2K,EIF1
BIOCARTA	BIOCARTA_EIF2_PATHWAY	PPP1CA,EIF2AK1,EIF2S1,GSK3B,EIF2S2,EIF5,EIF2S3,EIF2AK2,EIF2AK3,EIF2AK4,EIF2B5
BIOCARTA	BIOCARTA_EIF4_PATHWAY	PRKCA,PDK2,MKNK1,RPS6KB1,IRS1,PTEN,PRKCB,EIF4G1,AKT1,MAPK1,EIF4G2,EIF4EBP1,PDPK1,EIF4G3,EIF4E,EIF4A2,MAPK14,MAPK3,EIF4A1,PIK3CA,PABPC1,MTOR,PIK3R1,GHR
BIOCARTA	BIOCARTA_EPHA4_PATHWAY	EPHA4,SELP,LYN,ACTA1,FYN,ITGA1,L1CAM,RAP1B,ITGB1,EPHB1
BIOCARTA	BIOCARTA_EPO_PATHWAY	PTPN6,HRAS,MAP2K1,GRB2,STAT5A,STAT5B,RAF1,ELK1,FOS,CSNK2A1,PLCG1,SOS1,JUN,MAPK3,EPOR,MAPK8,SHC1,JAK2,EPO
BIOCARTA	BIOCARTA_EPONFKB_PATHWAY	CDKN1A,HIF1A,RELA,GRIN1,NFKBIA,EPOR,JAK2,NFKB1,ARNT,SOD2,EPO
BIOCARTA	BIOCARTA_ERK_PATHWAY	HRAS,GRB2,MKNK2,MKNK1,ELK1,ITGB1,SRC,IGF1R,SOS1,PPP2CA,SHC1,MYC,EGFR,MAP2K1,MAP2K2,PTPRR,RAF1,STAT3,RPS6KA5,MAPK1,GNGT1,RPS6KA1,GNB1,MAPK3,PDGFRA,GNAS,NGFR,NGF
BIOCARTA	BIOCARTA_ERK5_PATHWAY	PIK3CG,MEF2C,HRAS,MEF2A,GRB2,CREB1,AKT1,MAPK1,MEF2D,LOC729991-MEF2B,RPS6KA1,PLCG1,NTRK1,MAPK3,PIK3CA,SHC1,MAPK7,PIK3R1
BIOCARTA	BIOCARTA_ERYTH_PATHWAY	CSF3,CSF2,IL3,CCL3,IL6,FLT3,IL9,TGFB3,IGF1,KITLG,TGFB1,IL11,TGFB2,IL1A,EPO
BIOCARTA	BIOCARTA_ETC_PATHWAY	GPD2,SDHA,SDHB,UQCRC1,SLC25A4,COX1,SLC25A6,SDHC,SDHD,CYCS,ATP5A1,NDUFA1
BIOCARTA	BIOCARTA_ETS_PATHWAY	E2F1,HRAS,E2F4,RBL2,CSF1,RBL1,HDAC5,FOS,SIN3B,HDAC2,SIN3A,ETS1,ETS2,JUN,DDX20,NCOR2,ETV3,CSF1R
BIOCARTA	BIOCARTA_EXTRINSIC_PATHWAY	F10,F7,PROC,FGG,FGA,F5,FGB,F3,F2,TFPI,SERPINC1,PROS1,F2R
BIOCARTA	BIOCARTA_FAS_PATHWAY	LMNB1,LMNB2,PRKDC,FASLG,DAXX,MAP3K7,CASP6,CASP3,PAK2,CASP7,MAP3K1,CASP8,PAK1,FAS,ARHGDIB,CFLAR,DFFA,DFFB,MAP2K4,LMNA,PTPN13,FADD,RB1,CASP10,JUN,RIPK2,MAPK8,FAF1,PARP1,SPTAN1
BIOCARTA	BIOCARTA_FCER1_PATHWAY	HRAS,GRB2,ELK1,BTK,FOS,PAK2,SOS1,MAP3K1,PPP3CB,PIK3CA,PPP3CC,FCER1G,SHC1,NFATC4,PPP3CA,NFATC2,NFATC3,MAP2K7,PIK3R1,NFATC1,SYK,PIK3CG,FCER1A,LYN,MAP2K1,MAP2K4,RAF1,CYCSP35,VAV1,PRKCB,MAPK1,PLA2G4A,PLCG1,JUN,MAPK3,CALM3,MAPK8,CALM2,CALM1
BIOCARTA	BIOCARTA_FEEDER_PATHWAY	KHK,TPI1,MPI,PYGM,PYGL,PGM1,HK1,TREH,LCT
BIOCARTA	BIOCARTA_FIBRINOLYSIS_PATHWAY	PLAT,FGG,FGA,FGB,F13A1,SERPINE1,F2,SERPINB2,CPB2,PLG,PLAU,F2R
BIOCARTA	BIOCARTA_FMLP_PATHWAY	GNA15,HRAS,FPR1,NCF1C,NFKBIA,ELK1,NFKB1,MAP3K1,RAC1,PPP3CB,PPP3CC,NFATC4,PPP3CA,PAK1,NFATC2,PLCB1,NFATC3,MAP2K6,NFATC1,CAMK1G,PIK3C2G,NCF2,MAP2K1,MAP2K2,RELA,MAP2K3,RAF1,CYCSP35,MAPK1,GNGT1,GNB1,MAPK14,MAPK3,CAMK1,CALM3,CALM2,CALM1
BIOCARTA	BIOCARTA_FREE_PATHWAY	GSS,XDH,GPX1,GSR,TNF,IL8,RELA,NOX1,NFKB1,SOD1
BIOCARTA	BIOCARTA_G1_PATHWAY	E2F1,TGFB3,TGFB1,TGFB2,CCNE1,CDKN2A,CDKN2B,CCNA1,TFDP1,CDK1,SMAD4,SKP2,TP53,SMAD3,CDK6,RB1,ATR,CDK4,CDK2,CDC25A,ATM,CCND1,CDKN1A,CDKN1B,DHFR,HDAC1,GSK3B,ABL1
BIOCARTA	BIOCARTA_G2_PATHWAY	CDK1,TP53,PRKDC,CHEK1,ATR,CHEK2,CDC34,CDC25C,MYT1,ATM,CDC25A,BRCA1,WEE1,CDC25B,CCNB1,CDKN1A,YWHAH,EP300,RPS6KA1,PLK1,CDKN2D,YWHAQ,MDM2,GADD45A
BIOCARTA	BIOCARTA_GABA_PATHWAY	GABRA2,GPHN,GABRA1,GABRA4,GABRA3,GABRA6,GABRA5,DNM1,GABARAP,SRC
BIOCARTA	BIOCARTA_GATA3_PATHWAY	MAF,IL4,IL5,MAP2K3,IL13,JUNB,PRKACG,PRKAR2B,PRKAR2A,GATA3,MAPK14,PRKAR1B,PRKAR1A,PRKACB,NFATC2,NFATC1
BIOCARTA	BIOCARTA_GCR_PATHWAY	PIK3CG,HSP90AA1,CORIN,RELA,ANXA1,CYCSP35,NFKB1,NR3C1,AKT1,GNGT1,ADRB2,GNB1,CALM3,PIK3CA,NOS3,GNAS,PIK3R1,CALM2,NPPA,CALM1
BIOCARTA	BIOCARTA_GH_PATHWAY	HRAS,HNF1A,GRB2,STAT5A,STAT5B,SRF,SLC2A4,INS,SOS1,PIK3CA,SHC1,INSR,PIK3R1,GHR,PRKCA,PIK3CG,PTPN6,MAP2K1,SOCS1,RAF1,IRS1,PRKCB,MAPK1,GH1,RPS6KA1,PLCG1,MAPK3,JAK2
BIOCARTA	BIOCARTA_GLEEVEC_PATHWAY	PIK3CG,HRAS,BCR,MAP2K1,GRB2,STAT5A,STAT5B,MAP2K4,RAF1,BAD,STAT1,AKT1,FOS,CRKL,SOS1,JUN,MAP3K1,MAPK3,PIK3CA,MAPK8,JAK2,MYC,PIK3R1
BIOCARTA	BIOCARTA_GLYCOLYSIS_PATHWAY	GPI,TPI1,PFKL,ALDOB,PKLR,PGAM1,HK1,PGK1,GAPDH,ENO1
BIOCARTA	BIOCARTA_GPCR_PATHWAY	HRAS,ADCY1,GNAI1,ELK1,PRKACG,FOS,PRKAR2B,PRKAR2A,PPP3CB,PPP3CC,NFATC4,PRKACB,PPP3CA,NFATC2,NFATC3,NFATC1,PRKCA,MAP2K1,CREB1,RAF1,CYCSP35,PRKCB,GNGT1,RPS6KA3,PLCG1,GNAQ,GNB1,PRKAR1B,JUN,MAPK3,PRKAR1A,CALM3,GNAS,CALM2,CALM1
BIOCARTA	BIOCARTA_GRANULOCYTES_PATHWAY	CSF3,ITGAL,ICAM1,SELP,TNF,IL8,SELL,C5,ITGB2,ITGAM,PECAM1,IFNG,SELPLG,IL1A
BIOCARTA	BIOCARTA_GSK3_PATHWAY	TOLLIP,GNAI1,TIRAP,GJA1,NFKB1,TLR4,CTNNB1,AKT1,WNT1,PDPK1,MYD88,PPP2CA,PIK3CA,LBP,PIK3R1,APC,AXIN1,IRAK1,LY96,RELA,FZD1,LEF1,DVL1,CCND1,GSK3B,EIF2AK2,CD14
BIOCARTA	BIOCARTA_HCMV_PATHWAY	PIK3CG,MAP2K1,MAP2K2,MAP2K3,RELA,CREB1,NFKB1,RB1,AKT1,MAPK1,SP1,MAPK14,MAP3K1,MAPK3,PIK3CA,PIK3R1,MAP2K6
BIOCARTA	BIOCARTA_HDAC_PATHWAY	MEF2C,MYOD1,MEF2A,AKT1,IGF1R,INS,PPP3CB,PPP3CC,PIK3CA,PPP3CA,NFATC2,INSR,PIK3R1,MAP2K6,NFATC1,PIK3CG,CAMK1G,IGF1,CYCSP35,HDAC5,MEF2D,LOC729991-MEF2B,YWHAH,MAPK14,CABIN1,CALM3,CAMK1,MAPK7,CALM2,CALM1
BIOCARTA	BIOCARTA_HER2_PATHWAY	PIK3CG,EGFR,IL6,HRAS,ERBB4,MAP2K1,GRB2,GRIP1,ERBB3,IL6ST,ESR1,RAF1,IL6R,STAT3,MAPK1,EP300,SOS1,MAPK3,PIK3CA,SHC1,CARM1,PIK3R1
BIOCARTA	BIOCARTA_HIF_PATHWAY	P4HB,LDHA,HSP90AA1,COPS5,VHL,CREB1,EDN1,ARNT,EP300,HIF1A,JUN,VEGFA,NOS3,ASPH,EPO
BIOCARTA	BIOCARTA_HIVNEF_PATHWAY	FASLG,NFKB1,DAXX,CRADD,ACTG1,CASP6,BAG4,MAP3K5,CASP3,CASP9,PAK2,GSN,CASP7,CASP8,FAS,MAP2K7,CASP2,CHUK,DFFA,DFFB,RELA,CYCS,FADD,RB1,PRKCD,PSEN1,CDK11A,RIPK1,PSEN2,MDM2,CDK11B,MAPK8,MAP3K14,BID,TRAF1,TRAF2,TNF,XIAP,LMNB1,LMNB2,PRKDC,NFKBIA,TNFRSF1A,PTK2,NUMA1,TNFRSF1B,MAP3K1,BCL2,RASA1,ARHGDIB,CFLAR,LMNA,BIRC3,BIRC2,TRADD,APAF1,PARP1,SPTAN1
BIOCARTA	BIOCARTA_HSP27_PATHWAY	TNF,ACTA1,CYCS,MAPKAPK3,FASLG,MAPKAPK2,DAXX,CASP3,CASP9,BCL2,HSPB2,HSPB1,FAS,APAF1,IL1A
BIOCARTA	BIOCARTA_IGF1_PATHWAY	PIK3CG,HRAS,MAP2K1,GRB2,RAF1,ELK1,IGF1,IRS1,SRF,PTPN11,FOS,IGF1R,CSNK2A1,SOS1,JUN,MAPK3,PIK3CA,MAPK8,SHC1,PIK3R1,RASA1
BIOCARTA	BIOCARTA_IGF1MTOR_PATHWAY	PDK2,INPPL1,EIF2S3,IGF1,RPS6KB1,RPS6,PTEN,AKT1,IGF1R,EIF4EBP1,PDPK1,EIF4E,GSK3B,EIF2S1,PPP2CA,EIF2S2,PIK3CA,MTOR,PIK3R1,EIF2B5
BIOCARTA	BIOCARTA_IGF1R_PATHWAY	ADCY1,HRAS,MAP2K1,GRB2,RAF1,BAD,IRS1,PRKACG,AKT1,MAPK1,PRKAR2B,IGF1R,PRKAR2A,YWHAH,RPS6KA1,SOS1,PRKAR1B,MAPK3,PRKAR1A,PIK3CA,SHC1,PRKACB,PIK3R1
BIOCARTA	BIOCARTA_IL10_PATHWAY	IL6,TNF,STAT5A,STAT5B,STAT1,IL10,STAT3,STAT2,BLVRA,STAT6,STAT4,IL10RB,IL10RA,HMOX1,BLVRB,JAK1,IL1A
BIOCARTA	BIOCARTA_IL12_PATHWAY	IL18R1,CD3G,CD3D,CD3E,IL18,CD247,CXCR3,TRA@,TRB@,IL12RB2,TYK2,STAT4,IL12RB1,CCR5,JUN,MAPK14,IFNG,IL12A,JAK2,MAPK8,IL12B,ETV5,MAP2K6
BIOCARTA	BIOCARTA_IL17_PATHWAY	CSF3,IL3,IL6,CD3G,IL8,CD3D,CD8A,CD3E,CD247,KITLG,TRA@,TRB@,IL17A,CD34,CD58,CD2,CD4
BIOCARTA	BIOCARTA_IL1R_PATHWAY	IL1R1,TNF,TOLLIP,TGFB3,NFKBIA,NFKB1,TGFB1,TGFB2,MAP3K7,IRAK3,IFNA1,MYD88,MAP3K1,IL1RAP,IL1B,TRAF6,MAP2K6,IL1A,CHUK,IRAK2,IRAK1,IL6,RELA,MAP2K3,IL1RN,TAB1,ECSIT,IFNB1,MAPK14,JUN,MAPK8,IKBKB,MAP3K14
BIOCARTA	BIOCARTA_IL2_PATHWAY	HRAS,IL2RB,IL2RA,MAP2K1,GRB2,STAT5A,STAT5B,RAF1,ELK1,FOS,CSNK2A1,SOS1,JUN,LCK,MAPK3,JAK1,MAPK8,SHC1,IL2RG,JAK3,IL2,SYK
BIOCARTA	BIOCARTA_IL22BP_PATHWAY	IL22RA1,SOCS3,STAT5A,STAT5B,STAT1,IL22,STAT3,STAT2,STAT6,TYK2,STAT4,IL10RA,JAK1,JAK2,JAK3,IL22RA2
BIOCARTA	BIOCARTA_IL2RB_PATHWAY	E2F1,HRAS,NMI,GRB2,STAT5A,STAT5B,FASLG,RPS6KB1,BCL2L1,AKT1,FOS,SOS1,BCL2,PIK3CA,IL2RG,SHC1,FAS,MYC,PIK3R1,SYK,PIK3CG,CFLAR,PTPN6,IL2RB,IKZF3,IL2RA,SOCS3,SOCS1,CBL,RAF1,BAD,IRS1,MAPK1,CRKL,PPIA,MAPK3,JAK1,JAK3
BIOCARTA	BIOCARTA_IL3_PATHWAY	PTPN6,IL3,HRAS,MAP2K1,GRB2,STAT5A,STAT5B,RAF1,FOS,SOS1,MAPK3,CSF2RB,SHC1,JAK2,IL3RA
BIOCARTA	BIOCARTA_IL4_PATHWAY	AKT1,STAT6,IL4,GRB2,IL4R,JAK1,IL2RG,SHC1,RPS6KB1,JAK3,IRS1
BIOCARTA	BIOCARTA_IL5_PATHWAY	IL4,CCL11,IL6,IL5,HLA-DRB1,CCR3,IL1B,CD4,IL5RA,HLA-DRA
BIOCARTA	BIOCARTA_IL6_PATHWAY	IL6,HRAS,CEBPB,MAP2K1,GRB2,IL6ST,RAF1,ELK1,IL6R,SRF,STAT3,PTPN11,TYK2,FOS,CSNK2A1,SOS1,JUN,MAPK3,JAK1,JAK2,SHC1,JAK3
BIOCARTA	BIOCARTA_IL7_PATHWAY	PIK3CG,NMI,IL7,STAT5A,CREBBP,STAT5B,IL7R,EP300,FYN,PTK2B,BCL2,LCK,JAK1,PIK3CA,IL2RG,JAK3,PIK3R1
BIOCARTA	BIOCARTA_INFLAM_PATHWAY	CSF3,CSF2,TNF,HLA-DRB1,PDGFA,CSF1,TGFB3,IL13,IL15,TGFB1,IL10,IL11,TGFB2,IFNA1,IFNG,CD4,LTA,IL1A,IL4,IL3,IL6,IL5,IL8,IL7,IFNB1,IL12A,IL12B,HLA-DRA,IL2
BIOCARTA	BIOCARTA_INSULIN_PATHWAY	PIK3CG,HRAS,MAP2K1,GRB2,RAF1,ELK1,IRS1,SRF,PTPN11,FOS,CSNK2A1,SLC2A4,INS,SOS1,JUN,MAPK3,PIK3CA,MAPK8,SHC1,INSR,PIK3R1,RASA1
BIOCARTA	BIOCARTA_INTEGRIN_PATHWAY	TLN1,CAV1,HRAS,GRB2,PPP1R12B,BCAR1,ITGB1,PXN,SRC,VCL,PTK2,SOS1,RHOA,SHC1,ZYX,CSK,RAPGEF1,CAPNS2,BCR,CAPNS1,ACTA1,ROCK1,MAP2K1,MAP2K2,ITGA1,RAF1,ACTN1,ACTN2,ACTN3,CAPN1,MAPK1,CRKL,TNS1,FYN,JUN,MAPK3,RAP1A,MAPK8
BIOCARTA	BIOCARTA_INTRINSIC_PATHWAY	F11,COL4A4,KNG1,F12,COL4A3,COL4A2,F10,COL4A1,F8,F9,SERPING1,COL4A6,COL4A5,PROC,FGG,F5,FGA,FGB,KLKB1,F2,SERPINC1,PROS1,F2R
BIOCARTA	BIOCARTA_KERATINOCYTE_PATHWAY	TRAF2,HRAS,TNF,NFKBIA,FASLG,NFKB1,DAXX,FOS,TNFRSF1A,TNFRSF1B,MAP3K5,MAP3K1,PPP2CA,BCL2,HOXA7,FAS,EGF,MAP2K7,MAP2K6,CHUK,CEBPA,EGFR,PRKCA,MAP2K1,MAP2K3,RELA,MAP2K4,RAF1,PRKCH,PRKCG,PRKCE,PRKCD,PRKCB,MAPK1,PRKCQ,SP1,ETS1,MAPK13,ETS2,MAPK14,JUN,RIPK1,MAPK3,MAPK8,IKBKB,MAP3K14
BIOCARTA	BIOCARTA_KREB_PATHWAY	SDHA,ACO2,CS,IDH2,SUCLA2,OGDH,MDH1,FH
BIOCARTA	BIOCARTA_LAIR_PATHWAY	KNG1,C7,ITGAL,ICAM1,SELP,IL6,TNF,IL8,C3,C6,C5,ITGB2,ITGA4,ITGB1,VCAM1,SELPLG,IL1A
BIOCARTA	BIOCARTA_LECTIN_PATHWAY	C8A,C7,MBL2,C9,MASP1,C4A,MASP2,C4B,C3,C6,C5,C2
BIOCARTA	BIOCARTA_LEPTIN_PATHWAY	PRKAG3,LEP,PRKAG1,LEPR,PRKAG2,PRKAB2,ACACA,PRKAB1,PRKAA1,PRKAA2,CPT1A
BIOCARTA	BIOCARTA_LONGEVITY_PATHWAY	PIK3CG,HRAS,IGF1,FOXO3,SOD1,SOD3,SOD2,AKT1,IGF1R,GH1,PIK3CA,SHC1,CAT,PIK3R1,GHR
BIOCARTA	BIOCARTA_LYM_PATHWAY	VCAM1,ICAM1,ITGAL,IL8,CD34,SELL,PECAM1,ITGB2,ITGA4,ITGB1,IL1A
BIOCARTA	BIOCARTA_MAL_PATHWAY	HRAS,HNF1A,ROCK1,ACTA1,MAP2K1,DIAPH1,MAP2K2,LIMK1,MAP4K2,RAF1,MAL,SRF,MAPK1,CDC42,MAP3K1,RAC1,MAPK3,RHOA,MAPK8
BIOCARTA	BIOCARTA_MAPK_PATHWAY	MEF2C,HRAS,MEF2A,TGFB3,RPS6KB2,NFKB1,RPS6KB1,DAXX,TGFB1,TGFB2,MAP3K7,FOS,MAX,MAP3K6,MAP3K5,MAP3K4,PAK2,MAP3K9,MAP3K8,SHC1,PAK1,RAPGEF2,MYC,MAP2K7,CHUK,MAP2K6,MAP2K5,BRAF,RELA,MAP4K3,MAPK1,MAP4K4,MAP4K5,MAPK6,MAPK4,RIPK1,JUN,MAPK3,MAP3K10,MAPK9,MAPK8,MAPK7,MAP3K14,MAP3K13,MAP3K12,MAP3K11,TRAF2,GRB2,MAPKAPK5,MKNK2,MAP4K2,MAPKAPK3,NFKBIA,MKNK1,ELK1,MAP4K1,MAPKAPK2,ATF2,MAP3K3,MAP3K2,MAP3K1,RAC1,CEBP…
BIOCARTA	BIOCARTA_MCALPAIN_PATHWAY	HRAS,TLN1,MYL2,CXCR3,ITGB1,PXN,PRKACG,PRKAR2B,PTK2,PRKAR2A,EZR,PRKACB,EGF,EGFR,CAPNS2,CAPNS1,ACTA1,ITGA1,CAPN2,CAPN1,MAPK1,PRKAR1B,PRKAR1A,MAPK3,MYLK
BIOCARTA	BIOCARTA_MCM_PATHWAY	CDC6,KITLG,MCM2,MCM3,MCM4,MCM5,CDK2,ORC1L,MCM6,CDT1,CCNE1,ORC2L,ORC3L,MCM7,CDKN1B,ORC4L,ORC6L,ORC5L
BIOCARTA	BIOCARTA_MEF2D_PATHWAY	PRKCA,CAPNS2,CAPNS1,CYCSP35,CAPN2,TRA@,TRB@,PRKCB,MEF2D,HDAC2,EP300,HDAC1,CABIN1,PPP3CB,CALM3,PPP3CC,PPP3CA,NFATC2,CALM2,NFATC1,CALM1
BIOCARTA	BIOCARTA_MET_PATHWAY	HRAS,GRB2,ELK1,MAP4K1,ITGB1,PTEN,SRC,PXN,FOS,PTK2,DOCK1,PTK2B,SOS1,GAB1,PIK3CA,PAK1,RAPGEF1,PIK3R1,RASA1,PIK3CG,ACTA1,MAP2K1,MAP2K2,MET,ITGA1,RAF1,HGF,STAT3,PTPN11,MAPK1,CRKL,JUN,MAPK3,RAP1A,MAPK8,RAP1B,CRK
BIOCARTA	BIOCARTA_MITOCHONDRIA_PATHWAY	BID,XIAP,AIFM1,DFFA,DFFB,CYCS,BCL2L1,BIRC3,BIRC2,BAK1,CASP6,CASP3,CASP9,ENDOG,CASP7,BCL2,BAX,CASP8,DIABLO,BIK,APAF1
BIOCARTA	BIOCARTA_MONOCYTE_PATHWAY	ICAM1,ITGAL,SELP,CD44,SELL,PECAM1,ITGB2,ITGA4,SELE,ITGB1,ITGAM
BIOCARTA	BIOCARTA_MPR_PATHWAY	ADCY1,HRAS,GNAI1,PAQR7,ARPC4,ARPC5,MYT1,SRC,PIN1,PAQR5,PGR,PRKACG,ACTR3,PRKAR2B,ACTR2,PRKAR2A,ARPC3,ARPC2,CAP1,PRKACB,CDK1,ACTA1,CDC25C,CCNB1,ARPC1A,MAPK1,ARPC1B,GNGT1,RPS6KA1,GNB1,PRKAR1B,MAPK3,PRKAR1A,GNAS
BIOCARTA	BIOCARTA_MTA3_PATHWAY	ALDOA,MTA3,ESR1,MTA1,CDH1,MBD3,SNAI2,SNAI1,HDAC1,HSPB2,TUBA3C,CTSD,HSPB1,TUBA4A,TUBA4B,TUBA1A,PDZK1,GAPDH,TUBA1C
BIOCARTA	BIOCARTA_MTOR_PATHWAY	PDK2,MKNK1,RPS6KB1,FKBP1A,RPS6,PTEN,EIF4B,EIF4G1,AKT1,EIF4G2,EIF4EBP1,PDPK1,EIF3A,EIF4G3,EIF4E,TSC1,EIF4A2,PPP2CA,EIF4A1,TSC2,PIK3CA,MTOR,PIK3R1
BIOCARTA	BIOCARTA_MYOSIN_PATHWAY	GNA13,MYL7,MYL2,PPP1R12B,GNA12,ARHGAP5,PLCB1,ARHGEF4,PRKCA,ARHGEF3,ARHGEF2,ARHGEF1,ROCK1,ARHGEF7,ARHGEF18,ARHGEF6,ARHGEF19,ARHGEF5,ARHGEF16,ARHGEF17,PKN1,ARHGEF9,ARHGEF15,ARHGEF12,ARHGEF10,ARHGEF11,PRKCB,GNGT1,GNAQ,GNB1,MYLK
BIOCARTA	BIOCARTA_NDKDYNAMIN_PATHWAY	SYNJ1,CYCSP35,AMPH,EPS15,NME2,PICALM,AP2A1,NME1,PPP3CB,CALM3,SYNJ2,PPP3CC,PPP3CA,BIN1,EPN1,CALM2,DNM1,AP2M1,CALM1
BIOCARTA	BIOCARTA_NEUROTRANSMITTERS_PATHWAY	PNMT,HDC,TH,DBH,TPH1,GAD1
BIOCARTA	BIOCARTA_NFAT_PATHWAY	MEF2C,HRAS,EDN1,RPS6KB1,AKT1,PRKACG,PRKAR2B,PRKAR2A,GATA4,PIK3CA,PRKACB,FGF2,PIK3CG,CAMK1G,ACTA1,MYH2,CYCSP35,MAPK1,CAMK4,MAPK3,F2,CAMK1,MAPK8,NPPA,CTF1,FKBP1A,CALR,LIF,HAND1,HAND2,AGT,PPP3CB,PPP3CC,NFATC4,PPP3CA,NFATC2,NKX2-5,NFATC3,PIK3R1,NFATC1,CSNK1A1,MAP2K1,CREBBP,RAF1,IGF1,ELSPBP1,MAPK14,GSK3B,PRKAR1B,PRKAR1A,HBEGF,CALM3,CALM2,CALM1
BIOCARTA	BIOCARTA_NFKB_PATHWAY	IRAK1,IL1R1,TNF,RELA,NFKBIA,NFKB1,TLR4,FADD,TAB1,TRADD,MAP3K7,TNFRSF1A,TNFRSF1B,MYD88,RIPK1,MAP3K1,IKBKG,MAP3K14,TNFAIP3,IKBKB,TRAF6,CHUK,IL1A
BIOCARTA	BIOCARTA_NGF_PATHWAY	PIK3CG,HRAS,MAP2K1,GRB2,RAF1,ELK1,FOS,CSNK2A1,PLCG1,SOS1,JUN,MAPK3,PIK3CA,MAPK8,SHC1,NGFR,PIK3R1,NGF
BIOCARTA	BIOCARTA_NKCELLS_PATHWAY	KLRC4,PTPN6,KLRC2,KLRC3,MAP2K1,IL18,HLA-A,VAV1,ITGB1,B2M,LAT,PTK2B,RAC1,MAPK3,PIK3CA,PAK1,KLRD1,PIK3R1,KLRC1,SYK
BIOCARTA	BIOCARTA_NKT_PATHWAY	CSF2,CCL3,CCR1,TGFB3,CXCR3,CCL4,TGFB1,TGFB2,IL12RB2,IL12RB1,CXCR4,IL4R,IFNG,CD4,IFNGR2,IFNGR1,CD28,IL4,IL18R1,IL5,CCR7,CCR5,CD40LG,CCR4,CCR3,IL12A,IL12B,IL2
BIOCARTA	BIOCARTA_NO1_PATHWAY	CAV1,PDE3B,PRKG2,BDKRB2,PRKG1,PRKACG,AKT1,PRKAR2B,PRKAR2A,NOS3,PRKACB,CHRNA1,KNG1,HSP90AA1,FLT1,ACTA1,FLT4,PDE3A,CYCSP35,TNNI1,KDR,PDE2A,PRKAR1B,SLC7A1,CHRM1,PRKAR1A,VEGFA,CALM3,RYR2,CALM2,CALM1
BIOCARTA	BIOCARTA_NO2IL12_PATHWAY	CD3G,CD3D,CD3E,CD247,CXCR3,IL12RB2,TYK2,STAT4,IL12RB1,CCR5,IFNG,IL12A,CD2,CD4,JAK2,IL12B,NOS2
BIOCARTA	BIOCARTA_NOS1_PATHWAY	PRKCA,NOS1,GRIN1,GRIN2A,CYCSP35,PRKCB,PRKACG,PRKAR2B,PRKAR2A,GRIN2B,GRIN2C,PRKAR1B,GRIN2D,PRKAR1A,PPP3CB,DLG4,CALM3,PPP3CC,PPP3CA,PRKACB,CALM2,CALM1
BIOCARTA	BIOCARTA_NTHI_PATHWAY	TNF,IL8,TGFBR1,MAP2K3,RELA,TGFBR2,CREBBP,TLR2,SMAD4,NFKBIA,SMAD3,NFKB1,MAPK11,NR3C1,MAP3K7,EP300,MYD88,DUSP1,MAPK14,IL1B,MAP3K14,IKBKB,CHUK,MAP2K6
BIOCARTA	BIOCARTA_NUCLEARRS_PATHWAY	PPARA,PPARD,IDDM11,ABCB11,PPARG,ABCB1,CYP2E1,NR0B2,CYP1A2,ABCB4,NR1I3,ABCC3,RARA,NR1H4,NR1H3
BIOCARTA	BIOCARTA_P27_PATHWAY	E2F1,CKS1B,SKP2,NEDD8,RB1,SKP1,CDK2,RBX1,CCNE1,CDKN1B,UBE2M,CUL1,TFDP1
BIOCARTA	BIOCARTA_P35ALZHEIMERS_PATHWAY	CSNK1A1,APP,CAPNS2,CDK5R1,CAPNS1,CSNK1D,GSK3B,PPP2CA,MAPT,CDK5,CAPN1
BIOCARTA	BIOCARTA_P38MAPK_PATHWAY	HMGN1,MEF2C,TRAF2,MEF2A,HRAS,GRB2,MAPKAPK5,TGFB3,ELK1,MKNK1,MAPKAPK2,DAXX,TGFB1,TGFB2,ATF2,MAP3K7,CDC42,MAX,MAP3K5,MAP3K9,MAP3K1,RAC1,SHC1,RAPGEF2,MYC,MAP2K6,CREB1,TGFBR1,MAP2K4,STAT1,DDIT3,TRADD,RPS6KA5,MEF2D,PLA2G4A,LOC729991-MEF2B,MAPK14,RIPK1,HSPB2,HSPB1
BIOCARTA	BIOCARTA_P53_PATHWAY	E2F1,TP53,RB1,CDK4,TIMP3,CDK2,ATM,CCNE1,CCND1,CDKN1A,BCL2,BAX,PCNA,MDM2,APAF1,GADD45A
BIOCARTA	BIOCARTA_P53HYPOXIA_PATHWAY	CSNK1A1,TAF1,HSP90AA1,NFKBIB,TP53,FHL2,ABCB1,HSPA1A,ATM,HIC1,RPA1,AKT1,CDKN1A,EP300,HIF1A,CSNK1D,BAX,DNAJB1P1,MDM2,MAPK8,NQO1,IGFBP3,GADD45A
BIOCARTA	BIOCARTA_PAR1_PATHWAY	GNA13,F2RL3,ADCY1,GNAI1,PPP1R12B,GNA12,MAP3K7,PTK2B,RHOA,PIK3CA,PLCB1,PIK3R1,PIK3CG,ARHGEF4,PRKCA,ARHGEF3,ARHGEF2,ARHGEF1,ROCK1,ARHGEF7,ARHGEF6,ARHGEF18,ARHGEF19,ARHGEF5,ARHGEF16,ARHGEF17,ARHGEF9,ARHGEF15,ARHGEF12,ARHGEF10,ARHGEF11,PRKCB,GNGT1,GNAQ,GNB1,F2,F2R
BIOCARTA	BIOCARTA_PARKIN_PATHWAY	41157,SUMO1,SNCAIP,GPR37,UBE2G1,UBE2G2,SNCA,UBE2F,UBE2L6,PARK2,UBE2L3,UBE2E2
BIOCARTA	BIOCARTA_PDGF_PATHWAY	HRAS,PDGFA,GRB2,STAT5A,STAT5B,ELK1,SRF,STAT6,FOS,STAT4,CSNK2A1,SOS1,MAP3K1,PIK3CA,SHC1,PIK3R1,RASA1,PIK3CG,PRKCA,MAP2K1,MAP2K4,RAF1,STAT1,STAT3,PRKCB,STAT2,PLCG1,JUN,MAPK3,PDGFRA,JAK1,MAPK8
BIOCARTA	BIOCARTA_PGC1A_PATHWAY	MEF2C,PPARA,MEF2A,ESRRA,CAMK1G,CAMK2G,CYCSP35,PPARGC1A,HDAC5,MEF2D,YWHAH,LOC729991-MEF2B,CAMK4,SLC2A4,PPP3CB,CAMK2D,CAMK1,CALM3,PPP3CC,CAMK2B,PPP3CA,CAMK2A,CALM2,CALM1
BIOCARTA	BIOCARTA_PITX2_PATHWAY	LDB1,CREBBP,FZD1,LEF1,TRRAP,DVL1,CTNNB1,WNT1,EP300,HDAC1,GSK3B,PITX2,APC,MED1,AXIN1
BIOCARTA	BIOCARTA_PLATELETAPP_PATHWAY	COL4A4,PLAT,F11,COL4A3,COL4A2,COL4A1,F9,PLG,COL4A6,COL4A5,APP,F2,SERPINE1,PLAU
BIOCARTA	BIOCARTA_PLCE_PATHWAY	RAP2B,PRKACG,PRKAR2B,PTGER1,ADRB2,ADCY1,PRKAR2A,PLCE1,PRKAR1B,PRKAR1A,GNAS,PRKACB
BIOCARTA	BIOCARTA_PML_PATHWAY	HRAS,SP100,TNF,CREBBP,PML,TP53,FASLG,PAX3,RB1,SIRT1,DAXX,TNFRSF1A,SUMO1,TNFRSF1B,PRAM1,RARA,FAS
BIOCARTA	BIOCARTA_PPARA_PATHWAY	ACOX1,PPARA,PTGS2,PDGFA,STAT5A,EHHADH,STAT5B,CITED2,PRKACG,PRKAR2B,PRKAR2A,APOA2,APOA1,PIK3CA,NOS2,PRKACB,MYC,NR2F1,PIK3CG,PRKCA,HSP90AA1,RXRA,RELA,NR0B2,RB1,PPARGC1A,PRKCB,NRIP1,MAPK1,NCOA1,CD36,EP300,JUN,MAPK3,MED1,ME1,TNF,FRA8B,NFKBIA,HSPA1A,MRPL11,INS,FAT1,HSD17B4,PIK3R1,NR1H3,CPT1B,LPL,CREBBP,SRA1,DUSP1,SP1,PRKAR1B,PRKAR1A,FABP1,NCOR1,NCOR2,DUT
BIOCARTA	BIOCARTA_PROTEASOME_PATHWAY	UBE2A,UBE3A,PSMA7,PSMA2,PSMB5,PSMA1,PSMB4,PSMB7,PSMB6,PSMB1,PSMA6,PSMA5,UBA1,PSMA4,PSMB3,PSMA3,PSMB2,RPN1,RPN2
BIOCARTA	BIOCARTA_PS1_PATHWAY	HNF1A,BTRC,FZD1,DLL1,DVL1,CTNNB1,WNT1,NOTCH1,PSEN1,GSK3B,ADAM17,RBPJ,AXIN1,APC
BIOCARTA	BIOCARTA_PTC1_PATHWAY	CCNB1,CDK1,XPO1,MNAT1,CCNH,PTCH1,CDK7,CDC25C,CDC25A,SHH,CDC25B
BIOCARTA	BIOCARTA_PTDINS_PATHWAY	PRKCZ,ARHGEF2,LYN,PFKL,PFKP,EEA1,RPS6KB1,BAD,PFKM,JAG1,PRKCE,VAV2,BTK,AKT1,PDPK1,ARF1,PLCG1,AP2A1,GSK3A,GSK3B,RAC1,RAB5A,AP2M1
BIOCARTA	BIOCARTA_PTEN_PATHWAY	PDK2,GRB2,BCAR1,FASLG,FOXO3,PTEN,ITGB1,AKT1,MAPK1,PTK2,PDPK1,CDKN1B,SOS1,MAPK3,ILK,PIK3CA,SHC1,PIK3R1
BIOCARTA	BIOCARTA_PYK2_PATHWAY	HRAS,GRB2,BCAR1,SRC,PTK2B,SOS1,MAP3K1,RAC1,SHC1,PAK1,PRKCA,MAP2K1,MAP2K2,MAP2K3,MAP2K4,RAF1,CYCSP35,PRKCB,MAPK1,CRKL,GNAQ,PLCG1,MAPK14,JUN,MAPK3,CALM3,MAPK8,CALM2,CALM1
BIOCARTA	BIOCARTA_RAB_PATHWAY	RAB2A,RAB3A,RAB7A,RAB8A,RAB9A,ACTA1,RAB4A,RAB5A,RAB11A,RAB6A,RAB1A,RAB27A
BIOCARTA	BIOCARTA_RAC1_PATHWAY	PIK3CG,PLD1,CDK5R1,MYL2,NCF2,LIMK1,RALBP1,PPP1R12B,WASF1,ARFIP2,TRIO,RPS6KB1,CDK5,VAV1,MAP3K1,RAC1,CFL1,PDGFRA,CHN1,PIK3CA,PAK1,PIK3R1,MYLK
BIOCARTA	BIOCARTA_RACCYCD_PATHWAY	E2F1,HRAS,NFKBIA,NFKB1,AKT1,CCNE1,RAC1,RHOA,PIK3CA,PAK1,CHUK,PIK3R1,TFDP1,RELA,RAF1,CDK6,RB1,CDK4,CDK2,MAPK1,CCND1,CDKN1A,CDKN1B,IKBKG,MAPK3,IKBKB
BIOCARTA	BIOCARTA_RANKL_PATHWAY	FOSL2,RELA,NFKB1,IFNAR1,IRF9,IFNAR2,FOS,TNFSF11,TNFRSF11A,IFNB1,MAPK8,EIF2AK2,TRAF6,FOSL1
BIOCARTA	BIOCARTA_RANMS_PATHWAY	NUMA1,RAN,KIF15,TPX2,AURKA,RANBP1,RANGAP1,RCC1,KPNA2,KPNB1
BIOCARTA	BIOCARTA_RARRXR_PATHWAY	KAT2B,RXRA,TBP,GTF2B,POLR2A,GTF2E1,HDAC3,NCOA1,NCOA2,NCOA3,GTF2A1,GTF2F1,RARA,ERCC3,NCOR2
BIOCARTA	BIOCARTA_RAS_PATHWAY	PIK3CG,PLD1,HRAS,MAP2K1,RALBP1,RELA,RAF1,ELK1,NFKB1,BAD,BCL2L1,FOXO4,RALGDS,AKT1,CDC42,CASP9,RAC1,MAPK3,RHOA,PIK3CA,RALA,PIK3R1,CHUK
BIOCARTA	BIOCARTA_RB_PATHWAY	CDK1,TP53,CHEK1,RB1,MYT1,CDK4,CDC25C,CDK2,WEE1,ATM,CDC25B,YWHAH,MAPK14
BIOCARTA	BIOCARTA_RELA_PATHWAY	TNF,RELA,CREBBP,NFKBIA,NFKB1,FADD,TRADD,TNFRSF1A,TNFRSF1B,HDAC3,EP300,RIPK1,IKBKG,IKBKB,TRAF6,CHUK
BIOCARTA	BIOCARTA_RHO_PATHWAY	TLN1,MYL2,DIAPH1,PPP1R12B,PIP5K1B,ARPC4,PIP5K1A,ARPC5,SRC,VCL,ARHGAP4,ACTR3,PFN1,ACTR2,ARHGAP6,ARHGAP5,ARPC3,ARPC2,GSN,ARHGAP1,RHOA,ARHGEF1,ROCK1,LIMK1,BAIAP2,ARHGEF5,ARHGEF11,ARPC1A,ARPC1B,CFL1,OPHN1,MYLK
BIOCARTA	BIOCARTA_RNA_PATHWAY	EIF2S1,RELA,EIF2S2,TP53,NFKBIA,NFKB1,EIF2AK2,DNAJC3,MAP3K14,CHUK
BIOCARTA	BIOCARTA_SALMONELLA_PATHWAY	ACTA1,WASF1,ARPC4,ARPC5,ARPC1A,ACTR3,ACTR2,ARPC1B,CDC42,ARPC3,ARPC2,RAC1,WASL
BIOCARTA	BIOCARTA_SARS_PATHWAY	LDHC,LDHB,LDHA,EIF4E,CKM,MAPK14,ANPEP,GPT,NCL,FBL
BIOCARTA	BIOCARTA_SET_PATHWAY	PRF1,HMGB2,SET,GZMA,NME1,DFFA,DFFB,CREBBP,ANP32A,GZMB,APEX1
BIOCARTA	BIOCARTA_SHH_PATHWAY	GLI2,GLI3,SHH,SUFU,GLI1,PRKACG,PRKAR2B,SMO,PRKAR2A,DYRK1B,PRKAR1B,GSK3B,DYRK1A,PRKAR1A,PTCH1,PRKACB
BIOCARTA	BIOCARTA_SKP2E2F_PATHWAY	E2F1,CCNE1,SKP2,SKP1,RB1,CDC34,CCNA1,CDK2,CUL1,TFDP1
BIOCARTA	BIOCARTA_SODD_PATHWAY	TNFRSF1A,TRAF2,BAG4,TNFRSF1B,TNF,RIPK1,CASP8,FADD,BIRC3,TRADD
BIOCARTA	BIOCARTA_SPPA_PATHWAY	PRKCA,F2RL3,HRAS,TBXAS1,MAP2K1,GNAI1,PTGS1,ITGA1,RAF1,ITGB1,SRC,PRKCB,MAPK1,GNGT1,PTK2,PLA2G4A,GNB1,MAPK3,F2,PLCB1,SYK,F2R
BIOCARTA	BIOCARTA_SPRY_PATHWAY	PTPRB,EGFR,HRAS,MAP2K1,GRB2,CBL,RAF1,SRC,SPRY4,SPRY3,MAPK1,SPRY2,SPRY1,SOS1,MAPK3,SHC1,EGF,RASA1
BIOCARTA	BIOCARTA_SRCRPTP_PATHWAY	CCNB1,PRKCA,CDK1,GRB2,PTPRA,CDC25C,CSK,CDC25A,SRC,PRKCB,CDC25B
BIOCARTA	BIOCARTA_STATHMIN_PATHWAY	CDK1,CD3G,CD3D,CD3E,CAMK2G,CD247,CCNB1,PRKACG,PRKAR2B,PRKAR2A,CAMK4,MAPK13,PRKAR1B,PRKAR1A,CAMK2D,CD2,CAMK2B,PRKACB,CAMK2A
BIOCARTA	BIOCARTA_STEM_PATHWAY	CSF3,IL4,CSF2,IL3,IL6,IL5,CD8A,IL8,IL7,CSF1,IL9,IL11,CD4,IL2,EPO
BIOCARTA	BIOCARTA_STRESS_PATHWAY	TRAF2,TNF,MAP4K2,NFKBIA,NFKB1,CRADD,ATF1,TNFRSF1A,MAP3K1,CASP2,CHUK,LTA,MAP2K6,RELA,MAP2K3,MAP2K4,TANK,TRADD,MAPK14,JUN,RIPK1,IKBKG,MAPK8,MAP3K14,IKBKB
BIOCARTA	BIOCARTA_TALL1_PATHWAY	TRAF2,RELA,TNFRSF13B,TNFRSF13C,TNFRSF17,NFKB1,TNFSF13,TNFSF13B,MAPK14,MAPK8,MAP3K14,TRAF6,TRAF5,CHUK,TRAF3
BIOCARTA	BIOCARTA_TCAPOPTOSIS_PATHWAY	CD3G,CD3D,CCR5,CD3E,CD247,FASLG,CD4,FAS,TRA@,TRB@,CD28
BIOCARTA	BIOCARTA_TCR_PATHWAY	HRAS,GRB2,CD247,ELK1,NFKBIA,NFKB1,TRB@,FOS,MAP3K1,SOS1,RAC1,PPP3CB,ZAP70,PIK3CA,PPP3CC,NFATC4,SHC1,PPP3CA,NFATC2,NFATC3,PIK3R1,RASA1,NFATC1,PIK3CG,PTPN7,PRKCA,CD3G,CD3D,MAP2K1,CD3E,RELA,MAP2K4,RAF1,CYCSP35,TRA@,VAV1,PRKCB,LAT,PLCG1,FYN,JUN,LCK,MAPK3,CALM3,MAPK8,CALM2,CALM1
BIOCARTA	BIOCARTA_TCRA_PATHWAY	PTPRC,CD3G,CD3D,HLA-DRB1,CD3E,CD247,TRA@,TRB@,FYN,LCK,ZAP70,CD4,HLA-DRA
BIOCARTA	BIOCARTA_TCYTOTOXIC_PATHWAY	PTPRC,ITGAL,ICAM1,CD3G,CD3D,CD8A,CD3E,CD247,ITGB2,TRA@,TRB@,THY1,CD2,CD28
BIOCARTA	BIOCARTA_TEL_PATHWAY	XRCC5,EGFR,PRKCA,HSP90AA1,XRCC6,TP53,RB1,POLR2A,AKT1,IGF1R,KRAS,PPP2CA,BCL2,TEP1,TNKS,MYC,TERT,TERF1
BIOCARTA	BIOCARTA_TFF_PATHWAY	PIK3CG,EGFR,HRAS,GRB2,CYCS,BAD,ITGB1,CTNNB1,AKT1,MAPK1,GH1,PTK2,CASP9,SOS1,MAPK3,RHOA,PIK3CA,SHC1,APAF1,PIK3R1,GHR
BIOCARTA	BIOCARTA_TGFB_PATHWAY	MAP2K1,SMAD7,TGFBR1,CREBBP,TGFBR2,TGFB3,SMAD4,SMAD3,SMAD2,CDH1,TAB1,TGFB1,TGFB2,MAP3K7,EP300,ZFYVE9,MAPK3,SKIL,APC
BIOCARTA	BIOCARTA_TH1TH2_PATHWAY	IL4,IL18R1,IL2RA,HLA-DRB1,IL18,CD40,IL12RB2,CD86,IL12RB1,CD40LG,IL4R,IFNG,IL12A,IL12B,IFNGR2,IFNGR1,IL2,HLA-DRA,CD28
BIOCARTA	BIOCARTA_THELPER_PATHWAY	PTPRC,ITGAL,ICAM1,CD3G,CD3D,CD3E,CD247,ITGB2,TRA@,TRB@,THY1,CD2,CD4,CD28
BIOCARTA	BIOCARTA_TID_PATHWAY	TNF,RELA,TP53,NFKBIA,NFKB1,HSPA1A,RB1,TAX1BP3,WT1,LIN7A,TNFRSF1A,TNFRSF1B,IFNG,USH1C,JAK2,IKBKB,IFNGR2,IFNGR1,DNAJA3
BIOCARTA	BIOCARTA_TNFR1_PATHWAY	TRAF2,TNF,LMNB1,LMNB2,PRKDC,CRADD,MAP3K7,BAG4,TNFRSF1A,CASP3,PAK2,MAP3K1,CASP8,PAK1,CASP2,ARHGDIB,MADD,DFFA,DFFB,MAP2K4,LMNA,FADD,RB1,TRADD,JUN,RIPK1,MAPK8,PARP1,SPTAN1
BIOCARTA	BIOCARTA_TNFR2_PATHWAY	TRAF1,IKBKAP,TRAF2,RELA,NFKBIA,NFKB1,TANK,TNFRSF1B,DUSP1,MAP3K1,RIPK1,IKBKG,MAP3K14,TNFAIP3,IKBKB,LTA,CHUK,TRAF3
BIOCARTA	BIOCARTA_TOB1_PATHWAY	IL4,IL2RA,CD3G,CD3D,CD3E,TGFBR1,TGFBR2,CD247,TGFB3,SMAD4,SMAD3,TRA@,TGFB1,TRB@,TGFB2,IFNG,TGFBR3,TOB2,IL2,TOB1,CD28
BIOCARTA	BIOCARTA_TOLL_PATHWAY	PPARA,TOLLIP,TLR2,TIRAP,PGLYRP1,NFKBIA,TLR3,ELK1,NFKB1,TLR4,TLR6,TLR7,TLR9,MAP3K7,FOS,MYD88,MAP3K1,TRAF6,MAP2K6,CHUK,IRAK1,TLR10,LY96,RELA,MAP2K3,MAP2K4,TAB1,ECSIT,TAB2,MAPK14,JUN,IKBKG,MAPK8,IKBKB,EIF2AK2,MAP3K14,CD14
BIOCARTA	BIOCARTA_TPO_PATHWAY	PIK3CG,PRKCA,HRAS,MAP2K1,GRB2,STAT5A,STAT5B,RAF1,STAT1,STAT3,PRKCB,FOS,CSNK2A1,PLCG1,SOS1,JUN,MAPK3,PIK3CA,SHC1,JAK2,MPL,PIK3R1,RASA1,THPO
BIOCARTA	BIOCARTA_TRKA_PATHWAY	AKT1,PRKCA,HRAS,PLCG1,GRB2,SOS1,NTRK1,PIK3CA,SHC1,PIK3R1,NGF,PRKCB
BIOCARTA	BIOCARTA_UCALPAIN_PATHWAY	TLN1,CAPNS2,CAPNS1,ACTA1,ITGA1,ACTN1,ACTN2,ACTN3,ITGB3,ITGB1,PXN,SRC,CAPN1,PTK2,EZR,RAC1,RHOA,SPTAN1
BIOCARTA	BIOCARTA_VDR_PATHWAY	NCOA1,EP300,KAT2B,NCOA2,NCOA3,HDAC1,RXRA,TSC2,CREBBP,CARM1,NCOR1,MED1
BIOCARTA	BIOCARTA_VEGF_PATHWAY	HRAS,PXN,ARNT,PTK2,EIF1AX,PIK3CA,EIF1,SHC1,NOS3,EIF2B2,EIF2B3,PIK3R1,EIF2B4,EIF2B5,PIK3CG,PRKCA,FLT1,VHL,FLT4,ELAVL1,EIF2S3,EIF2B1,PRKCB,KDR,HIF1A,PLCG1,EIF2S1,EIF2S2,VEGFA
BIOCARTA	BIOCARTA_VIP_PATHWAY	VIP,NFKBIA,NFKB1,VIPR2,PRKACG,PRKAR2B,PRKAR2A,MAP3K1,PPP3CB,PPP3CC,PRKACB,PPP3CA,NFATC2,MYC,CHUK,NFATC1,EGR3,EGR2,RELA,CYCSP35,GNAQ,PLCG1,PRKAR1B,PRKAR1A,CALM3,CALM2,CALM1
BIOCARTA	BIOCARTA_VITCB_PATHWAY	COL4A4,P4HB,COL4A3,SLC23A1,COL4A2,COL4A1,SLC23A2,SLC2A3,SLC2A1,COL4A6,COL4A5
BIOCARTA	BIOCARTA_WNT_PATHWAY	PPARD,BTRC,CTNNB1,MAP3K7,WNT1,CSNK2A1,PPP2CA,FRAT1,MYC,APC,AXIN1,CSNK1A1,CTBP1,NLK,CREBBP,FZD1,SMAD4,LEF1,TLE1,TAB1,DVL1,CCND1,CSNK1D,HDAC1,GSK3B,WIF1
KEGG	KEGG_ABC_TRANSPORTERS	ABCA8,ABCA7,ABCA9,ABCD1,ABCA2,ABCA1,ABCA4,ABCA3,ABCA6,ABCA5,TAP2,TAP1,ABCD2,ABCB10,ABCD3,ABCD4,ABCA13,ABCA12,ABCB9,ABCA10,ABCB8,ABCB11,ABCC11,ABCC10,ABCB1,CFTR,ABCC12,ABCB7,ABCB6,ABCG4,ABCB5,ABCG1,ABCB4,ABCG2,ABCG8,ABCC9,ABCG5,ABCC3,ABCC4,ABCC1,ABCC2,ABCC8,ABCC5,ABCC6
KEGG	KEGG_ACUTE_MYELOID_LEUKEMIA	PPARD,HRAS,STAT5A,STAT5B,SPI1,RPS6KB2,RPS6KB1,NFKB1,AKT1,EIF4EBP1,PIK3CA,RARA,CCNA1,MYC,CHUK,AKT3,AKT2,PIK3CG,BRAF,PIK3CB,RELA,PIK3CD,PIM1,RUNX1T1,LEF1,PIM2,JUP,MAPK1,CCND1,MAPK3,GRB2,PML,KIT,ZBTB16,TCF7L2,TCF7L1,KRAS,LOC652346,SOS1,LOC652799,SOS2,PIK3R5,PIK3R3,RUNX1,PIK3R1,PIK3R2,CEBPA,TCF7,MAP2K1,FLT3,MAP2K2,RAF1,LOC652671,BAD,STAT3,NRAS,IKBKG,ARAF,MTOR,IKBKB
KEGG	KEGG_ADHERENS_JUNCTION	LOC646821,WASF3,WASF1,WASF2,LMO7,FER,IQGAP1,VCL,CTNNB1,MAP3K7,ACTG1,CSNK2A2,CDC42,CSNK2A1,RHOA,INSR,PTPRJ,EGFR,PTPRM,PTPRF,ACTN4,BAIAP2,LEF1,ACTN1,ACTN2,ACTN3,CTNNA1,WAS,CTNNA3,CTNNA2,FARP2,MAPK1,EP300,MAPK3,WASL,FGFR1,PARD3,ERBB2,CTNND1,CDH1,ACP1,TCF7L2,TCF7L1,SRC,PVRL4,IGF1R,PVRL1,RAC2,SORBS1,RAC3,PVRL3,PVRL2,RAC1,SSX2IP,YES1,MLLT4,ACTB,PTPRB,LOC646048,PTPN6,TCF7,NLK,TGFBR1,MET,TGFBR2,CREBBP,SM…
KEGG	KEGG_ADIPOCYTOKINE_SIGNALING_PATHWAY	PRKAG3,PPARA,PRKAG1,LEPR,PRKAG2,NFKB1,CAMKK1,CAMKK2,AKT1,SLC2A4,SLC2A1,CHUK,AKT3,AKT2,IRS4,IRS2,SOCS3,RXRB,RXRA,RELA,PRKAB2,RXRG,ADIPOR2,PRKAB1,ADIPOR1,IRS1,PPARGC1A,PRKCQ,G6PC,CD36,MAPK9,MAPK8,TRAF2,TNF,NFKBIE,STK11,NFKBIB,NFKBIA,POMC,G6PC2,TNFRSF1A,TNFRSF1B,ACSL1,PRKAA1,PRKAA2,ACSL4,ACSL3,AGRP,ACSL6,ACSL5,CPT1C,CPT1B,MAPK10,ACACB,PCK2,ADIPOQ,STAT3,CPT1A,TRADD,PTPN11,PCK1,LEP,NPY,IKBKG,JAK2,MTOR…
KEGG	KEGG_ALANINE_ASPARTATE_AND_GLUTAMATE_METABOLISM	ADSS,ASS1,GLUD2,NIT2,GLUD1,IL4I1,ASNS,CAD,ASL,AGXT,PPAT,GLS2,GOT2,ASPA,GAD2,GOT1,ALDH4A1,GPT2,GAD1,ADSSL1,ALDH5A1,ACY3,CPS1,DDO,GLUL,GLS,GFPT1,GFPT2,ADSL,ABAT,GPT,AGXT2
KEGG	KEGG_ALDOSTERONE_REGULATED_SODIUM_REABSORPTION	FXYD2,ATP1B1,FXYD4,ATP1B3,ATP1B2,ATP1B4,NR3C2,SFN,KCNJ1,PDPK1,KRAS,INS,PIK3CA,PIK3R5,SCNN1G,NEDD4L,SCNN1B,PIK3R3,INSR,SCNN1A,PIK3R1,PIK3R2,IRS4,PIK3CG,PRKCA,SGK1,IRS2,PIK3CB,PIK3CD,ATP1A3,IGF1,ATP1A4,ATP1A1,PRKCG,ATP1A2,IRS1,SLC9A3R2,PRKCB,MAPK1,MAPK3,HSD11B1,HSD11B2
KEGG	KEGG_ALLOGRAFT_REJECTION	HLA-DQB1,PRF1,TNF,HLA-DRB1,HLA-DRB3,FASLG,HLA-DMB,HLA-DMA,IL10,IFNG,HLA-DRB4,HLA-DRB5,FAS,HLA-DPB1,HLA-DOA,HLA-DOB,CD28,IL4,IL5,HLA-A,GZMB,HLA-C,HLA-B,CD40,HLA-E,HLA-DQA2,HLA-G,LOC652614,HLA-DQA1,HLA-F,CD86,CD80,CD40LG,IL12A,HLA-DPA1,IL12B,HLA-DRA,IL2
KEGG	KEGG_ALPHA_LINOLENIC_ACID_METABOLISM	ACOX1,PLA2G10,FADS2,ACOX3,JMJD7-PLA2G4B,PLA2G4A,PLA2G12A,PLA2G12B,PLA2G1B,PLA2G2A,PLA2G6,PLA2G2C,PLA2G3,PLA2G2E,PLA2G2D,PLA2G4B,PLA2G4E,PLA2G5,PLA2G2F
KEGG	KEGG_ALZHEIMERS_DISEASE	LOC642502,SNCA,IDE,NDUFAB1,COX5A,COX5B,APP,LOC100133737,UQCR10,UQCR11,GRIN2B,GRIN2C,APOE,GRIN2D,IL1B,PSENEN,FAS,ATP8,ATP6,CHP2,GRIN2A,LOC727947,FADD,COX6C,MAPK1,LOC644310,BACE2,RYR3,MAPK3,BACE1,ATP5C1,EIF2AK3,HSD17B10,CDK5R1,COX7B,COX7C,MME,COX6B1,COX6B2,LPL,COX8C,NDUFA4L2,COX8A,GRIN1,CACNA1S,LOC390424,UQCRHL,NDUFV3,ATF6,ATP2A2,COX3,ATP2A3,COX2,NDUFV1,COX1,NDUFV2,ATP2A1,COX6A2,COX6A1,CACNA1F,CACN…
KEGG	KEGG_AMINO_SUGAR_AND_NUCLEOTIDE_SUGAR_METABOLISM	CYB5R3,CYB5R1,GNPDA1,CHIA,GNPDA2,GNE,GNPNAT1,HEXA,HEXB,UGDH,HK2,HK1,NAGK,UXS1,CHIT1,GMPPB,GALK2,GALK1,NANS,HK3,GMPPA,GALE,TSTA3,NANP,UAP1,GMDS,CMAS,NPL,GALT,PMM2,PMM1,PGM2,GPI,PGM3,RENBP,AMDHD2,MPI,GCK,GFPT1,PGM1,GFPT2,FUK,FPGT,UGP2
KEGG	KEGG_AMINOACYL_TRNA_BIOSYNTHESIS	TARS2,VARS2,PSTK,NARS,FARS2,QARS,WARS2,IARS2,VARS,KARS,IARS,WARS,PARS2,NARS2,HARS2,SEPSECS,LARS,MARS2,TARSL2,MARS,CARS,YARS,DARS,RARS2,SARS,AARS,GARS,EPRS,DARS2,LARS2,SARS2,EARS2,TARS,RARS,HARS,FARSB,CARS2,FARSA,YARS2,MTFMT,AARS2
KEGG	KEGG_AMYOTROPHIC_LATERAL_SCLEROSIS_ALS	ALS2,PRPH,DAXX,GPX1,MAP3K5,SLC1A2,CASP3,GRIN2B,CASP9,GRIN2C,GRIN2D,CAT,CASP1,MAP2K6,CYCS,GRIN2A,CHP2,TP53,RAB5A,BID,DERL1,TNF,PPP3R1,PPP3R2,BCL2L1,TNFRSF1A,TNFRSF1B,BCL2,RAC1,PPP3CB,PPP3CC,NEFH,CCS,CHP,PPP3CA,NEFL,NEFM,NOS1,MAP2K3,GRIN1,TOMM40,MAPK11,BAD,SOD1,PRPH2,GRIA2,MAPK12,MAPK13,GRIA1,BAX,MAPK14,TOMM40L,APAF1
KEGG	KEGG_ANTIGEN_PROCESSING_AND_PRESENTATION	HSP90AB1,KLRC4,IFNA21,KLRC2,KLRC3,PDIA3,CD8A,CD8B,LGMN,HLA-DMB,CANX,HLA-DMA,RFXAP,RFXANK,B2M,TAPBP,KLRD1,LTA,CIITA,HSP90AA1,HLA-A,HLA-C,HLA-B,CTSS,HLA-E,HLA-DQA2,HLA-DQA1,HLA-G,HLA-F,PSME1,PSME2,KIR3DL3,HLA-DPA1,KIR2DL1,PSME3,CTSB,KIR2DL3,KIR2DL2,KLRC1,KIR3DL1,HLA-DRA,KIR2DL4,KIR3DL2,HLA-DQB1,KIR2DL5A,HLA-DRB1,HLA-DRB3,NFYC,IFI30,NFYB,HSPA1A,NFYA,HSPA1B,CALR,CD74,CTSL1,HSPA1L,IFNA2,IFNA1,HSPA2,IF…
KEGG	KEGG_APOPTOSIS	FASLG,NFKB1,PRKX,PRKACG,AKT1,CASP6,PRKAR2B,PRKAR2A,CASP3,MYD88,CASP9,CASP7,IL1RAP,CASP8,EXOG,PIK3CA,IL1B,CSF2RB,PRKACA,FAS,PRKACB,IL1A,CHUK,AKT3,AKT2,PIK3CG,LOC651610,IRAK2,IRAK1,AIFM1,DFFA,PIK3CB,DFFB,RELA,PIK3CD,CYCS,TP53,CHP2,FADD,TNFRSF10A,TNFRSF10C,TNFRSF10B,TNFRSF10D,RIPK1,MAP3K14,NGF,BID,TRAF2,IL1R1,TNF,XIAP,PPP3R1,PPP3R2,NFKBIA,BCL2L1,IRAK4,IRAK3,TNFRSF1A,BCL2,PPP3CB,PPP3CC,PIK3R5,CHP,PPP…
KEGG	KEGG_ARACHIDONIC_ACID_METABOLISM	CYP2J2,PTGES2,PTGS2,CYP2C19,CYP2C18,PTGS1,GGT1,LTC4S,AKR1C3,GPX2,GPX1,PTGIS,GPX6,PTGES,GPX5,GPX4,GPX3,PLA2G1B,ALOX12B,GPX7,CYP2E1,CBR3,ALOX15,PTGDS,ALOX15B,PLA2G2A,PLA2G6,PLA2G2C,PLA2G2E,PLA2G3,PLA2G2D,PLA2G5,PLA2G2F,ALOX12,CYP2U1,CYP2B6,JMJD7-PLA2G4B,CBR1,CYP4A22,PLA2G12A,PLA2G12B,HPGDS,TBXAS1,PLA2G10,CYP2C9,CYP2C8,EPHX2,GGT5,CYP4A11,GGT6,PLA2G4A,GGT7,LTA4H,CYP4F3,ALOX5,CYP4F2,PLA2G4B,PLA2G4E
KEGG	KEGG_ARGININE_AND_PROLINE_METABOLISM	SAT1,CKMT1B,SAT2,CKB,GOT2,GOT1,P4HA2,P4HA1,P4HA3,NOS3,DAO,NOS2,GATM,OTC,LAP3,PYCR1,PYCR2,ALDH7A1,GLUL,CKM,ALDH1B1,SMS,OAT,ADC,ALDH9A1,PRODH,PYCRL,ALDH18A1,SRM,ASS1,NAGS,GLUD2,GLUD1,AGMAT,ASL,ALDH3A2,GLS2,ARG1,CKMT2,ARG2,ALDH4A1,AMD1,ODC1,NOS1,ACY1,MAOA,MAOB,CPS1,ABP1,CKMT1A,GLS,ALDH2,PRODH2,GAMT
KEGG	KEGG_ARRHYTHMOGENIC_RIGHT_VENTRICULAR_CARDIOMYOPATHY_ARVC	LOC646821,GJA1,CTNNB1,ACTG1,DES,ACTN4,CACNG8,CACNG7,CACNG6,CACNG5,CACNG4,LEF1,ACTN1,ACTN2,CACNG3,ACTN3,CACNG2,CACNG1,CTNNA1,CTNNA3,CTNNA2,JUP,SGCG,DSP,SGCD,RYR2,SGCA,SGCB,ITGA2B,DAG1,ITGA11,CACNB1,ITGB4,ITGA10,CACNB2,ITGB5,CACNB3,CACNB4,ITGB3,CDH2,TCF7L2,ITGB1,TCF7L1,ITGB8,DMD,ITGB7,ITGAV,ITGB6,EMD,ACTB,LOC646048,CACNA2D1,SLC8A1,TCF7,ITGA1,LMNA,ITGA2,ITGA3,ITGA4,CACNA2D3,CACNA2D2,CACNA1S,CACNA2D4…
KEGG	KEGG_ASCORBATE_AND_ALDARATE_METABOLISM	UGDH,ALDH3A2,UGT1A7,UGT1A6,UGT1A9,UGT1A8,UGT1A3,UGT1A5,MIOX,UGT1A4,UGT2A1,UGT2A3,UGT2B28,UGT1A1,UGT1A10,ALDH7A1,UGT2B17,ALDH1B1,ALDH2,UGT2B11,UGT2B4,UGT2B10,UGT2B15,ALDH9A1,UGT2B7
KEGG	KEGG_ASTHMA	HLA-DQB1,TNF,HLA-DRB1,HLA-DRB3,IL13,HLA-DMB,HLA-DMA,IL10,EPX,HLA-DRB4,MS4A2,FCER1G,HLA-DRB5,HLA-DPB1,HLA-DOA,HLA-DOB,IL4,FCER1A,IL3,IL5,RNASE3,IL9,PRG2,CD40,HLA-DQA2,HLA-DQA1,CCL11,CD40LG,HLA-DPA1,HLA-DRA
KEGG	KEGG_AUTOIMMUNE_THYROID_DISEASE	IFNA21,CGA,FASLG,HLA-DMB,HLA-DMA,IL10,TPO,FAS,HLA-A,HLA-C,GZMB,HLA-B,CD40,HLA-E,HLA-DQA2,HLA-G,HLA-DQA1,HLA-F,CD86,CD80,CD40LG,HLA-DPA1,TSHR,HLA-DRA,TG,HLA-DQB1,PRF1,HLA-DRB1,HLA-DRB3,TSHB,IFNA2,IFNA1,IFNA7,IFNA6,IFNA5,IFNA4,HLA-DRB4,HLA-DRB5,IFNA8,HLA-DPB1,HLA-DOA,HLA-DOB,CD28,IL4,IL5,IFNA10,CTLA4,LOC652614,IFNA14,IFNA13,IFNA16,IFNA17,IL2
KEGG	KEGG_AXON_GUIDANCE	HRAS,PLXNA3,PLXNA1,PLXNA2,EFNA1,EFNA2,EFNA3,L1CAM,LRRC4C,CXCL12,UNC5B,UNC5A,ROBO1,SEMA7A,ROBO2,UNC5D,ROBO3,UNC5C,ROCK1,EFNB3,ROCK2,PLXNB1,PLXNB2,EFNB1,PLXNB3,EFNB2,CHP2,MAPK1,RND1,MAPK3,EFNA5,EFNA4,PLXNC1,GNAI3,GNAI2,GNAI1,EPHB3,ITGB1,EPHB4,EPHB1,EPHB2,SEMA5A,SEMA5B,PTK2,EPHB6,KRAS,RAC2,RAC3,RAC1,MET,NTN4,EPHA1,NTN1,EPHA2,NTN3,EPHA3,EPHA5,EPHA4,SEMA6A,EPHA7,SEMA6B,EPHA6,SEMA6C,SEMA6D,RGS3,EPHA8,A…
KEGG	KEGG_B_CELL_RECEPTOR_SIGNALING_PATHWAY	HRAS,NFKB1,BTK,AKT1,FOS,PIK3CA,PIK3AP1,CHUK,AKT3,SYK,AKT2,PIK3CG,BCL10,LYN,PIK3CB,RELA,PIK3CD,CHP2,PRKCB,CARD11,MAPK1,LILRB3,JUN,CD81,MAPK3,IFITM1,GRB2,NFKBIE,NFKBIB,PPP3R1,PPP3R2,NFKBIA,CD72,KRAS,RAC2,DAPP1,RASGRP3,RAC3,SOS1,SOS2,RAC1,PPP3CB,NFAT5,CD22,PPP3CC,PIK3R5,NFATC4,CHP,PPP3CA,INPP5D,NFATC2,PIK3R3,NFATC3,PIK3R1,PIK3R2,NFATC1,BLNK,PTPN6,VAV3,CR2,MAP2K1,MAP2K2,RAF1,MALT1,VAV2,VAV1,NRAS,CD19…
KEGG	KEGG_BASAL_CELL_CARCINOMA	WNT3A,STK36,GLI2,GLI3,SHH,CTNNB1,GLI1,WNT2,WNT1,WNT4,WNT3,HHIP,WNT6,WNT10A,WNT10B,TP53,LEF1,SMO,WNT9B,WNT11,WNT9A,WNT5A,WNT16,WNT5B,APC2,TCF7L2,TCF7L1,SUFU,AXIN2,WNT8A,AXIN1,WNT8B,APC,DVL2,FZD9,BMP4,FZD8,DVL3,TCF7,BMP2,FZD1,FZD3,FZD2,FZD5,FZD4,FZD7,WNT2B,DVL1,FZD6,WNT7B,FZD10,GSK3B,PTCH1,PTCH2,WNT7A
KEGG	KEGG_BASAL_TRANSCRIPTION_FACTORS	LOC391764,STON1,TAF9B,TBP,TAF7L,GTF2E1,TBPL2,GTF2E2,TAF5L,GTF2A1,GTF2A2,TAF9,TBPL1,TAF1L,TAF2,TAF1,TAF4,TAF6,TAF5,TAF4B,TAF7,GTF2H4,GTF2H3,GTF2A1L,TAF6L,GTF2B,GTF2H2,GTF2H1,TAF11,TAF10,TAF13,TAF12,GTF2I,GTF2F1,GTF2IRD1,GTF2F2
KEGG	KEGG_BASE_EXCISION_REPAIR	HMGB1,APEX2,UNG,XRCC1,SMUG1,MUTYH,HMGB1L1,POLE4,POLE2,POLE3,NTHL1,APEX1,FEN1,POLL,LIG1,NEIL3,NEIL2,POLE,LIG3,NEIL1,MBD4,POLB,LOC645490,POLD3,POLD4,MPG,POLD1,POLD2,TDG,PCNA,PARP3,PARP4,PARP1,OGG1,PARP2
KEGG	KEGG_BETA_ALANINE_METABOLISM	ACADM,CNDP1,SRM,UPB1,EHHADH,DPYS,ECHS1,HADHA,ALDH3A2,ALDH7A1,GAD2,MLYCD,ALDH1B1,ALDH2,ABAT,DPYD,HIBCH,AOC2,SMS,GAD1,ALDH9A1,AOC3
KEGG	KEGG_BIOSYNTHESIS_OF_UNSATURATED_FATTY_ACIDS	ACOX1,SCD,FADS1,HSD17B12,ACOT2,ACOT1,FADS2,TECR,HADHA,ACOT4,ACOX3,PECR,ACOT7,BAAT,PTPLB,ELOVL5,PTPLA,ELOVL2,ELOVL6,YOD1,SCD5,ACAA1
KEGG	KEGG_BLADDER_CANCER	E2F1,E2F2,E2F3,HRAS,FGFR3,PGF,ERBB2,MMP9,CDH1,MMP2,MMP1,TYMP,KRAS,CDKN2A,THBS1,EGF,MYC,FIGF,EGFR,IL8,BRAF,MAP2K1,MAP2K2,TP53,RAF1,RB1,DAPK2,CDK4,DAPK3,DAPK1,VEGFB,RPS6KA5,MAPK1,NRAS,VEGFC,CDKN1A,CCND1,RASSF1,MAPK3,ARAF,VEGFA,MDM2
KEGG	KEGG_BUTANOATE_METABOLISM	EHHADH,HMGCS1,ECHS1,ACAT2,ACAT1,PDHB,HADHA,ALDH3A2,GAD2,OXCT1,OXCT2,BDH2,PDHA2,PDHA1,HADH,BDH1,GAD1,HMGCL,ALDH5A1,ACADS,ACSM2A,ACSM3,ALDH7A1,ACSM1,HMGCS2,L2HGDH,ALDH1B1,AKR1B10,ALDH2,ABAT,AACS,ACSM5,ALDH9A1,ACSM4
KEGG	KEGG_CALCIUM_SIGNALING_PATHWAY	SLC8A3,ADCY3,ADCY4,GNA14,GNA15,ADCY1,ADCY2,TNNC2,ADCY7,TNNC1,ADCY8,GNA11,LHCGR,ITPKB,ITPKA,PRKX,PRKACG,ATP2B1,ATP2B2,AGTR1,ATP2B3,ATP2B4,GRIN2C,GRIN2D,CHRNA7,PRKACA,PRKACB,EGFR,BST1,MYLK3,HTR4,GRIN2A,CHP2,MYLK2,NTSR1,CD38,PLCE1,SLC25A31,CAMK4,HTR7,RYR3,HTR6,RYR1,PDGFRA,RYR2,PDGFRB,PHKA2,DRD1,ADORA2B,ERBB4,CYSLTR1,CYSLTR2,ADORA2A,ERBB3,ERBB2,DRD5,PHKA1,TRHR,BDKRB1,BDKRB2,ADRB3,GRPR,TRPC1,SPHK2,CAC…
KEGG	KEGG_CARDIAC_MUSCLE_CONTRACTION	UQCRC2,ATP1B1,UQCRC1,SLC9A6,ATP1B3,ATP1B2,TNNC1,ATP1B4,CYC1,COX5A,UQCRFS1,UQCRQ,COX5B,UQCR10,UQCR11,CACNG8,CACNG7,CACNG6,CACNG5,COX4I2,CACNG4,COX4I1,MYH7,LOC727947,CACNG3,MYH6,CACNG2,CACNG1,COX6C,TNNT2,LOC644310,UQCRH,RYR2,UQCRB,FXYD2,MYL2,MYL3,COX7B2,COX7B,CACNB1,COX7C,CYTB,CACNB2,CACNB3,COX7A2L,CACNB4,TPM2,TPM1,TPM4,TPM3,COX6B1,COX6B2,ACTC1,CACNA2D1,SLC8A1,COX7A2,COX7A1,COX8C,COX8A,ATP1A3,ATP1A…
KEGG	KEGG_CELL_ADHESION_MOLECULES_CAMS	PVR,MPZL1,CADM3,OCLN,CADM1,L1CAM,NRCAM,NEGR1,SPN,F11R,PTPRM,PTPRF,HLA-A,HLA-C,CD40,HLA-B,HLA-E,HLA-DQA2,PDCD1LG2,HLA-G,HLA-DQA1,HLA-F,NCAM1,NCAM2,CD40LG,CD34,HLA-DPA1,MADCAM1,CD226,HLA-DRA,GLG1,ITGAL,HLA-DRB1,HLA-DRB3,ITGB2,ITGB1,ITGAM,ALCAM,PVRL1,ITGB8,PVRL3,ITGAV,ITGB7,ICOS,PVRL2,HLA-DRB4,HLA-DRB5,HLA-DPB1,HLA-DOA,HLA-DOB,CD276,ITGA4,LOC652614,ITGA9,ITGA6,ITGA8,NLGN4X,CD58,CD274,CLDN8,CLDN7,CLD…
KEGG	KEGG_CELL_CYCLE	DBF4,TGFB3,PKMYT1,TTK,PTTG2,PTTG1,CDC16,TGFB1,TGFB2,RAD21,CDKN2A,CDKN2B,CDKN2C,CDKN2D,CCNA1,CCNA2,STAG2,CUL1,STAG1,ANAPC1,LOC651610,ANAPC2,RBL2,ANAPC5,RBL1,ANAPC4,SKP2,ESPL1,SKP1,ORC1L,WEE1,WEE2,MAD2L1,EP300,ANAPC7,MAD2L2,LOC728622,FZR1,ANAPC13,CHEK1,ANAPC10,ANAPC11,CHEK2,RBX1,ORC6L,TFDP2,TFDP1,CREBBP,SMAD4,SMAD3,CDC23,CDC20,SMAD2,ATR,CDC26,CDC27,ATM,CDKN1C,CDKN1A,HDAC2,CDKN1B,HDAC1,PLK1,PCNA,ABL…
KEGG	KEGG_CHEMOKINE_SIGNALING_PATHWAY	ADCY3,ADCY4,HRAS,ADCY1,ADCY2,ADCY7,ADCY8,ADCY5,ADCY6,STAT5B,FOXO3,CXCL11,CXCL12,PRKX,CXCL10,GNG8,PRKACG,TIAM2,TIAM1,CCR10,PIK3CA,GNG2,PRKACA,GNG3,PRKACB,GNG4,GNG5,GNG7,PIK3CG,ROCK1,BRAF,NCF1,PIK3CB,ROCK2,RELA,PIK3CD,CCL4L1,CCL4L2,CCR9,MAPK1,CCR8,CCR7,CCR6,PPBP,CCR5,ARRB2,CCR4,ARRB1,CCR3,MAPK3,CX3CR1,CCR2,CCL1,CCL3,CCL2,GNAI3,FGR,GNAI2,GRB2,GNAI1,NFKBIB,ADRBK2,CCL8,NFKBIA,ADRBK1,CX3CL1,PF4V1,CCL5,…
KEGG	KEGG_CHRONIC_MYELOID_LEUKEMIA	E2F1,E2F2,E2F3,HRAS,STAT5A,STAT5B,TGFB3,NFKB1,TGFB1,TGFB2,AKT1,CDKN2A,GAB2,PIK3CA,SHC1,SHC3,SHC2,MYC,AKT3,CHUK,SHC4,AKT2,PIK3CG,CTBP1,BCR,CTBP2,BRAF,PIK3CB,RELA,PIK3CD,TP53,CDK6,RB1,CDK4,MECOM,MAPK1,CCND1,CRKL,MAPK3,MDM2,GRB2,NFKBIA,BCL2L1,KRAS,SOS1,SOS2,PIK3R5,PIK3R3,RUNX1,PIK3R1,PIK3R2,MAP2K1,MAP2K2,TGFBR1,TGFBR2,CBL,SMAD4,SMAD3,RAF1,BAD,PTPN11,CBLC,NRAS,CBLB,CDKN1A,HDAC2,CDKN1B,HDAC1,IKBKG,ARA…
KEGG	KEGG_CIRCADIAN_RHYTHM_MAMMAL	ARNTL,NPAS2,CRY2,CSNK1D,NR1D1,CSNK1E,PER2,PER1,PER3,BHLHE40,CRY1,BHLHE41,CLOCK
KEGG	KEGG_CITRATE_CYCLE_TCA_CYCLE	LOC642502,OGDHL,OGDH,PDHB,IDH3G,LOC283398,IDH2,IDH1,PDHA2,PDHA1,SUCLA2,FH,DLST,ACO2,SUCLG2,ACO1,SUCLG1,CS,IDH3B,ACLY,DLAT,PCK2,IDH3A,PCK1,SDHA,SDHB,SDHC,SDHD,DLD,MDH2,PC,MDH1
KEGG	KEGG_COLORECTAL_CANCER	TGFB3,MLH1,TGFB1,CTNNB1,TGFB2,AKT1,FOS,CASP3,CASP9,RHOA,PIK3CA,MYC,AKT3,AKT2,PIK3CG,BRAF,PIK3CB,PIK3CD,CYCS,TP53,LEF1,MAPK1,CCND1,JUN,MAPK3,MAPK9,MAPK8,DCC,APC2,TCF7L2,TCF7L1,KRAS,RAC2,RAC3,BCL2,RAC1,PIK3R5,AXIN2,PIK3R3,PIK3R1,PIK3R2,APC,AXIN1,MSH6,TCF7,MSH3,MAP2K1,MSH2,TGFBR1,TGFBR2,SMAD4,SMAD3,RAF1,BIRC5,SMAD2,BAD,MAPK10,APPL1,RALGDS,BAX,GSK3B,ARAF
KEGG	KEGG_COMPLEMENT_AND_COAGULATION_CASCADES	A2M,MASP1,MASP2,F13A1,C1QC,SERPINA5,CD46,SERPINE1,CFH,SERPINA1,CFI,CFD,KNG1,F11,F12,F10,C5AR1,C4A,C4B,F8,F9,SERPING1,F7,PROC,PLAUR,C8G,C1QA,C8A,C1QB,C8B,THBD,F5,SERPINF2,F3,F2,TFPI,PROS1,C3AR1,MBL2,C7,C9,C3,C6,C5,C1R,BDKRB1,C1S,BDKRB2,F13B,FGG,FGA,FGB,KLKB1,SERPINC1,C2,PLAT,CR1,CR2,CFB,C4BPB,C4BPA,PLG,VWF,CD55,CD59,SERPIND1,CPB2,PLAU,F2R
KEGG	KEGG_CYSTEINE_AND_METHIONINE_METABOLISM	LDHC,LDHB,LDHA,AHCY,SRM,IL4I1,GOT2,GOT1,MAT1A,TRDMT1,DNMT3L,ENOPH1,AMD1,DNMT3B,DNMT3A,MAT2A,LDHAL6B,LDHAL6A,CDO1,TAT,ADI1,CTH,SDS,MTR,BHMT,DNMT1,MTAP,AHCYL1,MAT2B,AHCYL2,APIP,SMS,MPST,CBS
KEGG	KEGG_CYTOKINE_CYTOKINE_RECEPTOR_INTERACTION	IL9R,IL6ST,OSMR,GDF5,IFNE,IFNG,CCR10,FAS,IFNK,LIFR,CD40,VEGFB,CCR9,CCR8,VEGFC,CCR7,CCR6,PPBP,CCR5,IFNB1,CD40LG,CCR4,CCR3,CCR2,CX3CR1,VEGFA,PDGFRA,PDGFRB,TNFRSF6B,IL1R2,IL1R1,CD70,PF4V1,LIF,IFNA2,IL17A,IFNA1,IL17B,IL23A,IFNA7,IFNA6,LOC652799,IFNA5,IFNA4,IFNA8,BMP2,IL23R,TGFBR1,TGFBR2,HGF,KDR,GH2,GH1,IL5RA,BMP7,ACVRL1,IL28RA,FLT3LG,TNFRSF11B,TNFRSF11A,CCL3L1,IL4R,IL1RAP,CCL3L3,XCR1,IL13RA1,GHR,LTBR…
KEGG	KEGG_CYTOSOLIC_DNA_SENSING_PATHWAY	IFNA21,TBK1,IL18,NFKB1,CXCL10,TMEM173,IL1B,CASP1,CHUK,POLR1D,RELA,CCL4L1,CCL4L2,POLR1C,IFNB1,RIPK1,RIPK3,MAVS,NFKBIB,NFKBIA,IL33,CCL5,CCL4,IFNA2,IFNA1,IFNA7,IFNA6,IFNA5,IFNA4,PYCARD,IFNA8,ZBP1,POLR3G,POLR3F,IL6,POLR3H,POLR3K,IFNA10,TREX1,POLR3A,POLR3GL,POLR3C,POLR3B,AIM2,POLR3D,DDX58,IKBKE,IRF7,IKBKG,IFNA14,IRF3,IFNA13,IFNA16,IKBKB,IFNA17,ADAR
KEGG	KEGG_DILATED_CARDIOMYOPATHY	ADCY3,LOC646821,ADCY4,ADCY1,ADCY2,ADCY7,ADCY8,TNNC1,ADCY5,MYBPC3,ADCY6,TGFB3,TTN,TGFB1,PRKX,TGFB2,PRKACG,ACTG1,DES,PRKACA,PRKACB,CACNG8,CACNG7,CACNG6,CACNG5,CACNG4,MYH7,CACNG3,MYH6,CACNG2,CACNG1,TNNT2,ADRB1,SGCG,SGCD,RYR2,GNAS,SGCA,SGCB,ITGA2B,TNF,MYL2,MYL3,DAG1,CACNB1,ITGA11,ITGB4,ITGA10,CACNB2,ITGB5,CACNB3,CACNB4,ITGB3,TPM2,ITGB1,TPM1,TPM4,TPM3,ITGB8,DMD,ITGB7,ITGAV,ITGB6,EMD,ACTB,LOC646048,ACT…
KEGG	KEGG_DNA_REPLICATION	POLA1,RNASEH1,POLA2,RPA4,RPA3,RPA1,PRIM1,RPA2,POLE4,MCM7,POLE2,POLE3,PRIM2,FEN1,SSBP1,LIG1,POLE,MCM2,RNASEH2A,MCM3,RNASEH2B,MCM4,RNASEH2C,MCM5,MCM6,POLD3,RFC5,POLD4,DNA2,RFC3,RFC4,RFC1,RFC2,POLD1,POLD2,PCNA
KEGG	KEGG_DORSO_VENTRAL_AXIS_FORMATION	ETV7,LOC652554,GRB2,CPEB1,KRAS,SOS1,SOS2,PIWIL1,PIWIL2,PIWIL3,PIWIL4,ETV6,EGFR,MAP2K1,SPIRE1,SPIRE2,NOTCH3,FMN2,NOTCH2,MAPK1,NOTCH1,ETS1,ETS2,NOTCH4,MAPK3
KEGG	KEGG_DRUG_METABOLISM_CYTOCHROME_P450	CYP3A4,CYP3A5,CYP3A7,CYP2C19,CYP2C18,CYP2D6,ADH1C,ADH1B,ADH1A,GSTM5,CYP3A43,GSTM1,GSTM2,GSTM3,GSTM4,GSTZ1,ALDH3B2,GSTT1,GSTT2,CYP1A2,CYP2E1,UGT1A1,ALDH3B1,UGT1A10,UGT2B17,UGT2B11,CYP2A6,CYP2A7,UGT2B10,UGT2B15,GSTP1,CYP2B6,ADH5,ADH6,ADH7,ALDH3A1,FMO4,UGT1A7,FMO5,CYP2A13,UGT1A6,UGT1A9,UGT1A8,UGT1A3,FMO1,ALDH1A3,GSTK1,UGT1A5,FMO2,ADH4,FMO3,UGT1A4,UGT2A1,GSTO2,GSTO1,UGT2A3,UGT2B28,GSTA1,GSTA2,GSTA3,G…
KEGG	KEGG_DRUG_METABOLISM_OTHER_ENZYMES	CYP3A4,CYP3A5,CYP3A7,CYP3A43,IMPDH1,IMPDH2,UGT1A1,GMPS,UGT1A10,UGT2B17,UMPS,UGT2B11,CYP2A6,CYP2A7,UGT2B10,UGT2B15,XDH,UPP1,UPP2,DPYS,HPRT1,TK2,TK1,UGT1A7,CYP2A13,UGT1A6,TYMP,UGT1A9,UGT1A8,UGT1A3,UGT1A5,UGT1A4,CDA,UGT2A1,UCK1,UGT2A3,UCK2,UGT2B28,CES2,CES1,CES7,NAT1,UPB1,GUSB,NAT2,TPMT,ITPA,UCKL1,UGT2B4,DPYD,UGT2B7
KEGG	KEGG_ECM_RECEPTOR_INTERACTION	VTN,SDC4,SDC2,SDC3,CHAD,GP9,CD47,GP5,GP6,CD44,SV2B,SV2A,COL11A2,COL11A1,SV2C,SDC1,CD36,LAMC3,COL1A2,RELN,LAMC2,LAMC1,COL1A1,ITGA2B,IBSP,TNC,COL3A1,DAG1,ITGA11,ITGB4,ITGA10,ITGB5,COL2A1,ITGB3,ITGB1,HMMR,LAMB4,LAMB3,LAMB2,COL6A6,ITGB8,GP1BB,TNR,COMP,ITGB7,ITGAV,COL6A3,ITGB6,COL6A2,COL6A1,GP1BA,TNN,AGRN,THBS1,LAMB1,THBS2,THBS3,THBS4,FN1,SPP1,COL4A4,COL4A2,TNXB,COL4A1,ITGA1,HSPG2,ITGA2,ITGA3,ITGA4,CO…
KEGG	KEGG_ENDOCYTOSIS	HRAS,CHMP4C,CHMP5,CHMP4B,CHMP4A,CHMP6,FAM125A,DAB2,WWP1,VPS4B,GIT2,VPS4A,DNAJC6,STAM,ITCH,EGFR,SH3GL3,PLD2,RET,PLD1,VPS45,PSD3,HLA-A,PSD4,HLA-C,HLA-B,PSD2,HLA-E,HLA-G,HLA-F,CCR5,ARRB2,ACAP3,ARRB1,ACAP1,ACAP2,PDGFRA,PDCD6IP,SH3GL2,SH3GL1,CHMP2A,FGFR2,ARFGAP1,ARFGAP2,FGFR4,ARFGAP3,FGFR3,ERBB4,ERBB3,STAM2,ASAP2,ASAP1,ADRBK2,HSPA1A,ADRBK1,ARF6,ASAP3,HSPA1B,SRC,CHMP2B,HSPA1L,ADRB3,LOC652799,SNF8,EGF,I…
KEGG	KEGG_ENDOMETRIAL_CANCER	HRAS,MLH1,FOXO3,PTEN,CTNNB1,AKT1,PDPK1,CASP9,ILK,PIK3CA,MYC,AKT3,AKT2,EGFR,PIK3CG,BRAF,PIK3CB,PIK3CD,TP53,LEF1,CTNNA1,CTNNA3,CTNNA2,MAPK1,CCND1,MAPK3,APC2,GRB2,ERBB2,ELK1,CDH1,TCF7L2,TCF7L1,KRAS,SOS1,SOS2,PIK3R5,AXIN2,EGF,PIK3R3,PIK3R1,PIK3R2,AXIN1,APC,TCF7,MAP2K1,MAP2K2,RAF1,BAD,NRAS,GSK3B,ARAF
KEGG	KEGG_EPITHELIAL_CELL_SIGNALING_IN_HELICOBACTER_PYLORI_INFECTION	ATP6V0E1,ATP6AP1,CXCR1,CXCR2,NFKB1,CDC42,CASP3,NOD1,PAK1,CSK,ATP6V0D1,ATP6V0D2,CHUK,EGFR,F11R,ADAM10,LYN,RELA,ATP6V1H,ATP6V1D,ATP6V1F,ATP6V1C1,ATP6V1A,IGSF5,ATP6V1C2,JUN,MAPK9,ADAM17,MAPK8,ATP6V1G3,JAM2,MAP3K14,JAM3,CXCL1,NFKBIA,ATP6V1G2,ATP6V1B2,ATP6V1G1,ATP6V1B1,CCL5,SRC,ATP6V0B,ATP6V0C,RAC1,GIT1,TCIRG1,IL8,PTPRZ1,MET,MAP2K4,MAPK11,MAPK10,PTPN11,TJP1,ATP6V0E2,PLCG1,MAPK12,MAPK13,ATP6V1E1,MAPK14…
KEGG	KEGG_ERBB_SIGNALING_PATHWAY	HRAS,NRG4,NRG3,STAT5A,BTC,STAT5B,RPS6KB2,RPS6KB1,AKT1,PAK6,PAK7,EIF4EBP1,PAK2,PAK3,PAK4,GAB1,PIK3CA,TGFA,SHC1,PAK1,SHC3,NRG1,SHC2,MAP2K7,NRG2,MYC,AKT3,AKT2,SHC4,PIK3CG,EGFR,PRKCA,BRAF,PIK3CB,PIK3CD,PRKCG,PRKCB,NCK2,MAPK1,CRKL,EREG,JUN,NCK1,MAPK3,MAPK9,MAPK8,ERBB4,ERBB3,GRB2,CAMK2G,ERBB2,ELK1,SRC,PTK2,KRAS,SOS1,SOS2,CAMK2D,CAMK2B,PIK3R5,PIK3R3,EGF,CAMK2A,PIK3R1,PIK3R2,MAP2K1,MAP2K2,CBL,MAP2K4,RAF1…
KEGG	KEGG_ETHER_LIPID_METABOLISM	ENPP6,ENPP2,PAFAH2,JMJD7-PLA2G4B,AGPS,LPCAT1,PLA2G12A,PLA2G12B,PLA2G1B,PAFAH1B3,PAFAH1B1,PAFAH1B2,PPAP2A,PPAP2B,PLD2,PLD1,PLA2G10,PPAP2C,LPCAT2,CHPT1,LPCAT4,PLA2G4A,PLA2G2A,PLA2G7,PLA2G6,PLA2G2C,PLA2G3,PLA2G2E,PLA2G2D,PLA2G4B,PLA2G4E,PLA2G5,PLA2G2F
KEGG	KEGG_FATTY_ACID_METABOLISM	ACOX1,ACADSB,CPT2,EHHADH,ADH1C,ADH5,ADH6,ADH1B,ECHS1,ADH1A,ADH7,ACAT2,ACAT1,DCI,ALDH3A2,HADHA,ACOX3,HADHB,ACSL1,CYP4A22,ADH4,ACSL4,HADH,ACSL3,ACSL6,ACSL5,CPT1C,CPT1B,GCDH,ACAA2,ACADM,ACADS,ACADL,PECI,CPT1A,ACADVL,CYP4A11,ALDH7A1,ALDH1B1,ALDH2,ALDH9A1,ACAA1
KEGG	KEGG_FC_EPSILON_RI_SIGNALING_PATHWAY	HRAS,IL13,BTK,AKT1,GAB2,PLA2G1B,PIK3CA,MS4A2,MAP2K7,MAP2K6,AKT3,SYK,AKT2,PIK3CG,PRKCA,LYN,PIK3CB,PIK3CD,PRKCE,PRKCD,PRKCB,MAPK1,MAPK3,PLA2G2A,PLA2G6,MAPK9,PLA2G2C,MAPK8,PLA2G2E,PLA2G3,PLA2G2D,PLA2G5,LCP2,PLA2G2F,CSF2,TNF,GRB2,JMJD7-PLA2G4B,KRAS,RAC2,RAC3,PLA2G12A,SOS1,SOS2,PLA2G12B,RAC1,FCER1G,PIK3R5,INPP5D,PIK3R3,PIK3R1,PIK3R2,IL4,PDK1,FCER1A,IL3,VAV3,IL5,PLA2G10,MAP2K1,MAP2K2,MAP2K3,MAP2K4,RAF1…
KEGG	KEGG_FC_GAMMA_R_MEDIATED_PHAGOCYTOSIS	RPS6KB2,RPS6KB1,GAB2,PIK3CA,SYK,PIK3CG,PLD2,PLD1,PIK3CB,NCF1,PIK3CD,ARPC1A,ARPC1B,MAPK1,MAPK3,ASAP2,ASAP1,ARF6,ARPC4,ARPC5,ASAP3,DOCK2,ARPC3,RAC2,ARPC2,RAC1,VAV3,MAP2K1,SPHK2,SPHK1,VAV2,VAV1,LAT,MYO10,PLA2G4A,PLCG1,PLCG2,PLA2G4F,MARCKS,PLA2G4B,PLA2G4E,PIP4K2B,PLA2G4D,WASF3,MARCKSL1,WASF1,WASF2,PIP5K1B,PIP5K1C,PIP5K1A,AKT1,CDC42,GSN,PAK1,FCGR3A,AKT3,AKT2,PRKCA,LIMK2,LYN,LIMK1,PPAP2C,PRKCG,PRKCE,WA…
KEGG	KEGG_FOCAL_ADHESION	HRAS,PGF,CTNNB1,ACTG1,ILK,PIK3CA,RAPGEF1,PIK3CG,ROCK1,BRAF,ROCK2,PIK3CB,MYLK3,PIK3CD,MYLK2,VEGFB,VEGFC,MAPK1,PPP1CA,LAMC3,JUN,VEGFA,MAPK3,PDGFRA,MAPK9,PDGFRB,LAMC2,MAPK8,LAMC1,ITGA2B,IBSP,ERBB2,ITGA11,ITGA10,PXN,LAMB4,LAMB3,LAMB2,RAC2,RAC3,RAC1,LAMB1,SPP1,LOC646048,MAP2K1,HGF,KDR,LAMA2,LAMA1,LAMA4,LAMA3,LAMA5,LOC646821,BCAR1,PTEN,PDPK1,COL11A2,COL11A1,PARVG,FLNC,FLNB,FLNA,CCND1,CCND3,CCND2,PARVB,…
KEGG	KEGG_FOLATE_BIOSYNTHESIS	ALPL,ALPPL2,ALPI,DHFR,GGH,QDPR,SPR,PTS,FPGS,ALPP,GCH1
KEGG	KEGG_FRUCTOSE_AND_MANNOSE_METABOLISM	ALDOA,SORD,PFKFB4,PFKFB3,ALDOC,PFKFB2,ALDOB,PFKFB1,HK2,HK1,GMPPB,MTMR2,TPI1,MTMR1,HK3,GMPPA,TSTA3,MTMR6,MTMR7,PFKL,GMDS,PFKP,FBP1,PFKM,FBP2,PMM2,PMM1,KHK,MPI,AKR1B10,AKR1B1,FUK,PHPT1,FPGT
KEGG	KEGG_GALACTOSE_METABOLISM	LALBA,HK2,HK1,GLB1,G6PC2,GALK2,GALK1,HK3,GALE,B4GALT1,B4GALT2,PFKL,PFKP,GALT,PFKM,PGM2,G6PC,GCK,GLA,GANC,MGAM,PGM1,AKR1B1,GAA,LCT,UGP2
KEGG	KEGG_GAP_JUNCTION	ADCY3,ADCY4,ADCY1,HRAS,ADCY2,PDGFB,TUBB2B,ADCY7,PDGFA,TUBB2A,ADCY8,GNA11,ADCY5,TUBB2C,ADCY6,GJA1,LPAR1,PRKG2,PRKG1,PRKX,PRKACG,PLCB3,PLCB4,GUCY1A2,TUBB6,GUCY1A3,PRKACA,PDGFC,PRKACB,TUBB8,PDGFD,TUBB1,PLCB1,TUBA1A,PLCB2,TUBA1B,TUBA1C,TUBB3,TUBB4,MAP2K5,EGFR,PRKCA,GJD2,CDK1,PRKCG,GRM1,PRKCB,GRM5,MAPK1,ADRB1,GNAQ,MAPK3,PDGFRA,TUBA4A,PDGFRB,GNAS,GUCY1B3,MAPK7,DRD1,GNAI3,GNAI2,GNAI1,GRB2,DRD2,SRC,TUBB4…
KEGG	KEGG_GLIOMA	E2F1,E2F2,E2F3,HRAS,PDGFB,PDGFA,PTEN,AKT1,CDKN2A,PIK3CA,TGFA,SHC1,SHC3,SHC2,AKT3,AKT2,SHC4,PIK3CG,PRKCA,EGFR,BRAF,PIK3CB,PIK3CD,TP53,CDK6,PRKCG,RB1,CDK4,PRKCB,MAPK1,CCND1,MAPK3,PDGFRA,MDM2,PDGFRB,GRB2,CAMK2G,IGF1R,KRAS,CALML3,SOS1,SOS2,CAMK2D,CALML6,PIK3R5,CAMK2B,CALML5,EGF,PIK3R3,CAMK2A,PIK3R1,PIK3R2,MAP2K1,MAP2K2,RAF1,IGF1,NRAS,CDKN1A,PLCG1,PLCG2,ARAF,CALM3,MTOR,CALM2,CALM1
KEGG	KEGG_GLUTATHIONE_METABOLISM	PGD,GGT1,ANPEP,GSTM5,GSTM1,GSS,GPX2,GSTM2,GSR,GPX1,GSTM3,GSTM4,GPX6,OPLAH,GPX5,GPX4,GPX3,GSTZ1,GPX7,GSTT1,GSTT2,LAP3,G6PD,RRM2,RRM1,SMS,GSTP1,GCLC,GGCT,SRM,RRM2B,GCLM,GSTK1,IDH2,IDH1,GSTO2,GSTO1,GSTA1,ODC1,GSTA2,GSTA3,GSTA4,GSTA5,MGST3,TXNDC12,GGT5,GGT6,GGT7,MGST1,MGST2
KEGG	KEGG_GLYCEROLIPID_METABOLISM	PNLIP,DAK,GPAT2,AGPAT6,AGPAT9,MGLL,AGPAT4,AGPAT3,AGPAT2,AGPAT1,PPAP2C,PNPLA3,ALDH7A1,DGAT1,DGAT2,ALDH1B1,LCLAT1,GPAM,ALDH9A1,GK2,ALDH3A2,DGKA,DGKB,DGKE,AKR1A1,DGKD,DGKG,PPAP2A,AGK,PPAP2B,LPL,PNLIPRP1,PNLIPRP2,DGKQ,DGKH,DGKI,GLYCTK,AWAT2,CEL,GLA,AKR1B1,LIPG,MBOAT1,ALDH2,MBOAT2,DGKZ,GK,LIPC,LIPF
KEGG	KEGG_GLYCEROPHOSPHOLIPID_METABOLISM	CDIPT,GPAT2,CDS2,AGPAT6,LCAT,AGPAT9,PLA2G1B,GNPAT,PHOSPHO1,PTDSS1,PCYT2,AGPAT4,AGPAT3,AGPAT2,CHAT,AGPAT1,PTDSS2,PLD2,CRLS1,PLD1,LPGAT1,PPAP2C,TAZ,LYPLA2,PISD,LYPLA1,LPCAT2,CDS1,CHPT1,LPCAT3,LPCAT4,PLA2G2A,LCLAT1,PLA2G6,PLA2G2C,PLA2G2E,PLA2G3,PLA2G2D,GPAM,PLA2G5,PLA2G2F,CHKA,ACHE,PGS1,CHKB,GPD1L,DGKA,JMJD7-PLA2G4B,DGKB,DGKE,LPCAT1,DGKD,PLA2G12A,DGKG,PLA2G12B,PEMT,ETNK1,PCYT1A,ETNK2,PCYT1B,PPAP2A,P…
KEGG	KEGG_GLYCINE_SERINE_AND_THREONINE_METABOLISM	AMT,GCAT,PSPH,AGXT,PIPOX,GLDC,ALAS1,ALAS2,SRR,DMGDH,DAO,GNMT,SARDH,CHDH,SHMT1,SHMT2,GATM,MAOA,MAOB,GLYCTK,CTH,SDS,BHMT,DLD,PHGDH,AGXT2,GAMT,AOC2,PSAT1,CBS,AOC3
KEGG	KEGG_GLYCOLYSIS_GLUCONEOGENESIS	LDHC,LDHB,LDHA,PGAM1,ADH1C,PGAM2,ADH1B,ADH1A,ACSS2,PDHB,ACSS1,PGAM4,PDHA2,PDHA1,LDHAL6B,PFKL,LDHAL6A,FBP1,PFKP,ALDH3B2,FBP2,PFKM,ALDH3B1,PGM2,G6PC,ALDH7A1,ALDH1B1,PKM2,PGM1,DLD,PKLR,ALDH9A1,ALDOA,ALDOC,ALDOB,ADH5,HK2,HK1,ADH6,ADH7,ALDH3A2,G6PC2,ALDH3A1,GALM,TPI1,AKR1A1,ADH4,HK3,ALDH1A3,ENO2,ENO3,GAPDH,ENO1,BPGM,DLAT,PCK2,PCK1,GPI,GCK,ALDH2,PGK1,PGK2
KEGG	KEGG_GLYCOSAMINOGLYCAN_BIOSYNTHESIS_CHONDROITIN_SULFATE	B3GALT6,UST,CHST3,CHPF2,DSE,CSGALNACT1,B3GAT2,B3GAT1,B3GAT3,CHST7,CHSY3,XYLT2,CHPF,XYLT1,CHST12,CSGALNACT2,CHST11,CHST14,CHST13,CHSY1,CHST15,B4GALT7
KEGG	KEGG_GLYCOSAMINOGLYCAN_BIOSYNTHESIS_HEPARAN_SULFATE	EXTL3,NDST3,HS3ST5,NDST4,NDST1,B3GALT6,NDST2,HS3ST2,HS3ST1,EXTL1,EXTL2,HS2ST1,XYLT2,XYLT1,HS6ST3,HS6ST2,HS6ST1,B4GALT7,HS3ST3A1,GLCE,B3GAT2,B3GAT1,B3GAT3,EXT1,EXT2,HS3ST3B1
KEGG	KEGG_GLYCOSAMINOGLYCAN_BIOSYNTHESIS_KERATAN_SULFATE	B4GALT1,B4GALT3,B4GALT2,FUT8,CHST2,CHST4,CHST1,ST3GAL1,ST3GAL3,ST3GAL2,CHST6,B3GNT7,B3GNT1,B3GNT2,B4GALT4
KEGG	KEGG_GLYCOSAMINOGLYCAN_DEGRADATION	ARSB,SGSH,HGSNAT,HYAL1,NAGLU,HYAL2,HYAL3,HS3ST3A1,HEXA,GUSB,HEXB,HYAL4,GLB1,GNS,IDS,HPSE2,HPSE,GALNS,SPAM1,HS3ST3B1,IDUA
KEGG	KEGG_GLYCOSPHINGOLIPID_BIOSYNTHESIS_GANGLIO_SERIES	SLC33A1,HEXA,B3GALT4,HEXB,ST8SIA1,GLB1,ST6GALNAC5,ST3GAL1,ST6GALNAC6,ST6GALNAC3,ST6GALNAC4,ST3GAL2,ST3GAL5,ST8SIA5,B4GALNT1
KEGG	KEGG_GLYCOSPHINGOLIPID_BIOSYNTHESIS_GLOBO_SERIES	A4GALT,FUT9,B3GALT5,GBGT1,HEXA,HEXB,ST8SIA1,ST3GAL1,ST3GAL2,GLA,B3GALNT1,NAGA,FUT1,FUT2
KEGG	KEGG_GLYCOSPHINGOLIPID_BIOSYNTHESIS_LACTO_AND_NEOLACTO_SERIES	FUT9,GCNT2,FUT7,B3GALT5,FUT6,FUT5,ST8SIA1,ST3GAL3,B3GNT5,B3GNT4,ST3GAL4,ST3GAL6,FUT3,B3GNT1,FUT4,FUT1,B3GNT3,FUT2,B3GNT2,B4GALT4,B4GALT1,B4GALT3,B4GALT2,B3GALT2,B3GALT1,ABO
KEGG	KEGG_GLYCOSYLPHOSPHATIDYLINOSITOL_GPI_ANCHOR_BIOSYNTHESIS	GPAA1,GPLD1,PIGK,PIGL,PIGM,PIGF,PIGG,PIGH,PIGB,PIGC,PIGA,PIGZ,PIGY,PIGX,PIGW,PGAP1,PIGV,PIGU,PIGT,PIGS,PIGQ,PIGP,PIGO,PIGN,DPM2
KEGG	KEGG_GLYOXYLATE_AND_DICARBOXYLATE_METABOLISM	MTHFD2L,ACO2,ACO1,CS,GRHPR,MTHFD1L,HYI,AFMID,GLYCTK,HAO1,MTHFD1,MTHFD2,PGP,HAO2,MDH2,MDH1
KEGG	KEGG_GNRH_SIGNALING_PATHWAY	ADCY3,CGA,ADCY4,ADCY1,HRAS,ADCY2,ADCY7,ADCY8,GNA11,ADCY5,ADCY6,MMP2,PRKX,PRKACG,MAP3K4,PLA2G1B,PRKACA,PRKACB,MAP2K7,MAP2K6,EGFR,PLD2,PLD1,MAPK1,JUN,MAPK3,PLA2G2A,MAPK9,PLA2G2C,MAPK8,MAPK7,PLA2G2E,PLA2G2D,PLA2G2F,GRB2,ELK1,SRC,KRAS,GNRH1,MAP2K1,GNRH2,MAP2K2,MAP2K3,MAP2K4,CACNA1S,ATF4,PLA2G4A,CACNA1F,CACNA1C,LHB,PLA2G4B,CACNA1D,PLA2G4E,GNRHR,CDC42,PLCB3,PLCB4,PLCB1,PLCB2,PRKCA,MMP14,PRKCD,PRKCB,GNA…
KEGG	KEGG_GRAFT_VERSUS_HOST_DISEASE	HLA-DQB1,PRF1,KIR2DL5A,TNF,HLA-DRB1,HLA-DRB3,FASLG,HLA-DMB,HLA-DMA,IFNG,HLA-DRB4,HLA-DRB5,IL1B,FAS,HLA-DPB1,HLA-DOA,KLRD1,HLA-DOB,IL1A,CD28,IL6,HLA-A,GZMB,HLA-C,HLA-B,HLA-E,HLA-DQA2,HLA-G,HLA-DQA1,LOC652614,HLA-F,CD86,CD80,HLA-DPA1,KIR2DL1,KIR2DL3,KIR2DL2,KIR3DL1,KLRC1,HLA-DRA,KIR3DL2,IL2
KEGG	KEGG_HEDGEHOG_SIGNALING_PATHWAY	WNT3A,BTRC,STK36,GLI2,GLI3,SHH,PRKX,ZIC2,GLI1,WNT2,PRKACG,WNT1,WNT4,WNT3,RAB23,PRKACA,HHIP,PRKACB,WNT6,IHH,WNT10A,WNT10B,CSNK1G1,CSNK1G2,SMO,WNT9B,WNT11,CSNK1G3,WNT9A,WNT5A,DHH,WNT16,WNT5B,SUFU,FBXW11,WNT8A,WNT8B,CSNK1A1,BMP4,BMP2,CSNK1A1L,GAS1,WNT2B,WNT7B,CSNK1D,CSNK1E,GSK3B,PTCH1,PTCH2,BMP7,LRP2,WNT7A,BMP5,BMP8B,BMP6,BMP8A
KEGG	KEGG_HEMATOPOIETIC_CELL_LINEAGE	IL9R,CD8A,CD8B,GYPA,ANPEP,GP9,FLT3LG,IL11,GP5,DNTT,CD44,IL4R,MS4A1,CSF3R,IL1B,TPO,CSF2RA,IL1A,CD3G,CD3D,CD3E,IL6R,IL11RA,CD38,CD37,CD36,CD34,CD33,HLA-DRA,ITGA2B,CSF3,IL1R2,CSF2,IL1R1,TNF,HLA-DRB1,FCER2,CSF1,HLA-DRB3,MME,KITLG,KIT,ITGB3,IL7R,ITGAM,CD9,GP1BB,LOC652799,FCGR1A,CD2,HLA-DRB4,CD22,HLA-DRB5,GP1BA,CD4,CD5,CD7,THPO,EPO,CSF1R,IL4,IL3,IL6,CR1,IL5,IL2RA,CR2,IL7,FLT3,CD1C,ITGA1,CD1B,ITGA2,CD1A…
KEGG	KEGG_HISTIDINE_METABOLISM	CNDP1,WBSCR22,ALDH3A2,ALDH3A1,ASPA,HNMT,HDC,ALDH1A3,HEMK1,LCMT1,DDC,ACY3,MAOA,LCMT2,METTL6,MAOB,HAL,FTCD,ALDH3B2,METTL2B,ALDH3B1,AMDHD1,ABP1,ALDH7A1,TRMT11,ALDH1B1,ALDH2,UROC1,ALDH9A1
KEGG	KEGG_HOMOLOGOUS_RECOMBINATION	RAD51C,NBN,XRCC3,XRCC2,BLM,MRE11A,SHFM1,RPA4,RPA3,RPA1,RPA2,RAD51L1,MUS81,RAD51L3,SSBP1,EME1,BRCA2,RAD52,RAD54L,RAD50,RAD51,POLD3,POLD4,POLD1,POLD2,TOP3A,RAD54B,TOP3B
KEGG	KEGG_HUNTINGTONS_DISEASE	LOC642502,NDUFAB1,TBP,REST,COX5A,COX5B,TBPL2,LOC100133737,UQCR10,BDNF,UQCR11,SIN3A,GRIN2B,CREB3L2,CREB3L1,CREB3L4,CREB3L3,ATP8,TBPL1,ATP6,TAF4B,RCOR1,LOC727947,POLR2J2,DCTN4,PPARGC1A,POLR2J3,DCTN1,COX6C,DCTN2,EP300,SLC25A31,LOC644310,ATP5C1,COX7B,COX7C,COX6B1,COX6B2,HAP1,AP2M1,HIP1,TAF4,HTT,COX8C,NDUFA4L2,GRIN1,CREBBP,COX8A,UCP1,VDAC2,LOC390424,VDAC3,VDAC1,UQCRHL,NDUFV3,NRF1,HDAC2,HDAC1,COX3,COX2…
KEGG	KEGG_HYPERTROPHIC_CARDIOMYOPATHY_HCM	PRKAG3,LOC646821,TNNC1,PRKAG1,MYBPC3,PRKAG2,TGFB3,TTN,TGFB1,TGFB2,ACTG1,DES,CACNG8,CACNG7,PRKAB2,CACNG6,CACNG5,PRKAB1,CACNG4,MYH7,CACNG3,MYH6,CACNG2,CACNG1,TNNT2,SGCG,SGCD,RYR2,SGCA,SGCB,ITGA2B,TNF,MYL2,MYL3,DAG1,ITGA11,CACNB1,ITGB4,ITGA10,CACNB2,ITGB5,CACNB3,CACNB4,ITGB3,TPM2,TPM1,ITGB1,TPM4,TPM3,ACE,ITGB8,DMD,ITGB7,ITGAV,ITGB6,PRKAA1,PRKAA2,EMD,ACTB,LOC646048,IL6,CACNA2D1,SLC8A1,ACTC1,ITGA1,LMN…
KEGG	KEGG_INOSITOL_PHOSPHATE_METABOLISM	PLCZ1,IMPA2,CDIPT,IMPA1,SYNJ1,PIP5K1B,PIP5K1C,ITPKB,PIP5K1A,ITPKA,PTEN,PLCB3,PLCB4,MIOX,PIK3C3,SYNJ2,PIK3CA,PLCB1,ITPK1,PLCB2,IPMK,PIK3CG,ALDH6A1,MINPP1,PIK3C2G,INPPL1,PIK3C2A,PIK3CB,PIK3C2B,PIK3CD,PI4KA,PI4KB,PLCE1,INPP4B,INPP4A,INPP1,OCRL,ISYNA1,TPI1,INPP5K,INPP5J,PIKFYVE,PLCD3,PLCD4,INPP5E,PLCD1,INPP5B,INPP5A,PLCG1,PLCG2,PIP4K2A,IPPK,PIP4K2C,PIP4K2B
KEGG	KEGG_INSULIN_SIGNALING_PATHWAY	HRAS,FOXO1,PDE3B,RPS6KB2,RPS6KB1,PRKX,PRKACG,PRKAR2B,EIF4EBP1,PRKAR2A,SLC2A4,PIK3CA,PRKACA,PRKACB,INSR,RAPGEF1,IRS4,PIK3CG,IRS2,BRAF,SOCS2,PTPRF,PIK3CB,SOCS3,PIK3CD,PRKAB2,SOCS1,PRKAB1,FBP1,SOCS4,FBP2,PPP1R3A,PPP1CC,IRS1,PPP1CB,PPARGC1A,RPTOR,MAPK1,PPP1CA,MAPK3,MAPK9,MAPK8,PHKA2,GRB2,PHKA1,ELK1,G6PC2,PPP1R3D,PPP1R3C,PPP1R3B,KRAS,INS,GYS1,GYS2,SREBF1,MAP2K1,MAP2K2,ACACA,ACACB,RPS6,EIF4E1B,CBLC,CBL…
KEGG	KEGG_INTESTINAL_IMMUNE_NETWORK_FOR_IGA_PRODUCTION	HLA-DQB1,HLA-DRB1,HLA-DRB3,TNFSF13,IL15,HLA-DMB,CXCL12,CCL28,HLA-DMA,IL10,CCL27,TGFB1,CCL25,CXCR4,ITGB7,ICOS,CCR10,HLA-DRB4,IL15RA,HLA-DRB5,HLA-DPB1,HLA-DOA,HLA-DOB,CD28,IL4,IL6,IL5,LTBR,TNFRSF13B,TNFRSF13C,TNFRSF17,CD40,PIGR,ITGA4,HLA-DQA2,HLA-DQA1,CCR9,CD86,TNFSF13B,CD80,CD40LG,MADCAM1,AICDA,HLA-DPA1,MAP3K14,ICOSLG,HLA-DRA,IL2
KEGG	KEGG_JAK_STAT_SIGNALING_PATHWAY	IL9R,IL6ST,OSMR,STAT5A,STAT5B,IL19,IL13,IL15,IL10,IL11,IFNE,IFNG,SPRED2,PIK3CA,IL15RA,CSF3R,STAM,IFNK,SPRED1,PIK3CG,IL29,SOCS2,PIK3CB,SOCS3,PIK3CD,SOCS1,LIFR,PIM1,SOCS7,IL26,SOCS4,IL24,SOCS5,IL21,IL22,IL11RA,IL20,EP300,PIAS4,IFNB1,PIAS3,PIAS2,PIAS1,IL22RA1,GRB2,STAM2,CNTFR,BCL2L1,LIF,IL12RB2,IFNA2,IFNA1,IL23A,IL12RB1,IFNA7,IFNA6,IFNA5,IFNA4,IFNA8,PTPN6,IL23R,CREBBP,PTPN11,GH2,GH1,CBLC,CBLB,IL5RA,…
KEGG	KEGG_LEISHMANIA_INFECTION	PTGS2,MARCKSL1,TLR2,TGFB3,TLR4,NFKB1,HLA-DMB,HLA-DMA,TGFB1,IL10,TGFB2,MAP3K7,FOS,MYD88,IFNG,IL1B,NOS2,FCGR3A,FCGR3B,IFNGR2,IFNGR1,IL1A,IRAK1,NCF2,NCF1,NCF4,RELA,HLA-DQA2,HLA-DQA1,PRKCB,MAPK1,JUN,MAPK3,IL12A,HLA-DPA1,IL12B,HLA-DRA,HLA-DQB1,TNF,HLA-DRB1,C3,NFKBIB,HLA-DRB3,ELK1,NFKBIA,ITGB2,ITGB1,ITGAM,IRAK4,FCGR1A,HLA-DRB4,HLA-DRB5,HLA-DPB1,HLA-DOA,TRAF6,HLA-DOB,IL4,PTPN6,CR1,MAPK11,ITGA4,TAB1,STAT…
KEGG	KEGG_LEUKOCYTE_TRANSENDOTHELIAL_MIGRATION	OCLN,MMP9,MYL10,CXCL12,MMP2,VCL,CTNNB1,ACTG1,PIK3CA,RAPGEF4,RAPGEF3,PIK3CG,F11R,ROCK1,NCF2,ACTN4,NCF1,PIK3CB,ROCK2,NCF4,PIK3CD,ACTN1,ACTN2,ACTN3,CTNNA1,CTNNA3,THY1,CTNNA2,MYL7,ITGAL,GNAI3,MYL5,GNAI2,MYL2,GNAI1,SIPA1,ITGB2,ITGB1,PXN,ITGAM,MYL9,PTK2,RAC2,RAC1,LOC646048,ITK,VAV3,MYLPF,MYL12B,ITGA4,MYL12A,VAV2,VAV1,PTPN11,PLCG1,PLCG2,RAP1A,RAP1B,CLDN8,LOC646821,CLDN7,CLDN9,CLDN4,CLDN3,BCAR1,CLDN6,CLD…
KEGG	KEGG_LIMONENE_AND_PINENE_DEGRADATION	ALDH7A1,NAT6,ALDH1B1,EHHADH,ALDH2,ECHS1,YOD1,HADHA,ALDH3A2,ALDH9A1
KEGG	KEGG_LINOLEIC_ACID_METABOLISM	CYP3A4,CYP3A5,CYP3A7,CYP2J2,CYP2C19,CYP2C18,CYP3A43,JMJD7-PLA2G4B,PLA2G12A,PLA2G12B,PLA2G1B,PLA2G10,CYP2C9,CYP2C8,CYP1A2,CYP2E1,ALOX15,PLA2G4A,AKR1B10,PLA2G2A,PLA2G6,PLA2G2C,PLA2G2E,PLA2G3,PLA2G4B,PLA2G2D,PLA2G4E,PLA2G5,PLA2G2F
KEGG	KEGG_LONG_TERM_DEPRESSION	GNAZ,GNA13,HRAS,GNA11,GNA12,PRKG2,PRKG1,PLCB3,PLCB4,GUCY1A2,GRID2,PLA2G1B,GUCY1A3,PLCB1,PLCB2,PPP2R1B,PRKCA,PPP2R1A,LYN,BRAF,PRKCG,GRM1,PRKCB,GRM5,CRHR1,MAPK1,GNAQ,MAPK3,PLA2G2A,RYR1,PLA2G6,PLA2G2C,GNAS,GUCY1B3,PLA2G2E,PLA2G3,PLA2G2D,PLA2G5,PLA2G2F,GNAI3,GNAI2,GNAI1,IGF1R,JMJD7-PLA2G4B,KRAS,PLA2G12A,PPP2CA,PPP2CB,PLA2G12B,GNAO1,NOS1,PLA2G10,MAP2K1,MAP2K2,RAF1,IGF1,GRIA3,ITPR3,ITPR1,ITPR2,NRAS,PLA…
KEGG	KEGG_LONG_TERM_POTENTIATION	ADCY1,HRAS,ADCY8,PRKX,PRKACG,PLCB3,PLCB4,GRIN2B,GRIN2C,GRIN2D,PPP1R1A,PRKACA,PRKACB,RAPGEF3,PLCB1,PLCB2,PRKCA,BRAF,GRIN2A,CHP2,PRKCG,PPP1CC,GRM1,PPP1CB,PRKCB,GRM5,MAPK1,PPP1CA,EP300,GNAQ,CAMK4,MAPK3,CAMK2G,PPP3R1,PPP3R2,KRAS,CALML3,PPP3CB,CAMK2D,PPP1R12A,PPP3CC,CALML6,CAMK2B,CHP,PPP3CA,CALML5,CAMK2A,MAP2K1,MAP2K2,GRIN1,CREBBP,RAF1,ITPR3,ITPR1,ITPR2,RPS6KA6,NRAS,ATF4,RPS6KA3,GRIA2,RPS6KA1,GRIA1,RP…
KEGG	KEGG_LYSINE_DEGRADATION	EHHADH,SETD1B,SETD1A,OGDHL,AASS,ECHS1,ACAT2,OGDH,ACAT1,PIPOX,HADHA,BBOX1,ALDH3A2,AASDHPPT,PLOD1,PLOD2,PLOD3,SETMAR,HADH,AASDH,AADAT,SETDB1,GCDH,DLST,SETDB2,EHMT1,SUV39H1,WHSC1,EHMT2,SUV39H2,SUV420H2,DOT1L,ALDH7A1,ALDH1B1,WHSC1L1,TMLHE,ASH1L,ALDH2,SETD7,SETD8,SETD2,NSD1,ALDH9A1,SUV420H1
KEGG	KEGG_LYSOSOME	HGSNAT,GNPTG,AP4E1,AP1G1,LGMN,ATP6AP1,IDS,MCOLN1,IDUA,NAPSA,AP4M1,GNS,NPC1,NPC2,NEU1,CTSL2,NAGLU,ACP5,PPT2,ACP2,CTSA,PPT1,ABCA2,CTSL1,ATP6V0B,SLC11A2,ATP6V0C,SLC11A1,CD68,LAPTM5,NAGA,GALNS,GALC,SCARB2,ENTPD4,LAPTM4B,ABCB9,LAPTM4A,GUSB,CD63,DNASE2,LAMP1,LAMP2,LAMP3,CLTCL1,ARSB,SGSH,CLTA,CLTB,GM2A,AP1B1,ARSG,HEXA,HEXB,AP3S2,AP3S1,CLTC,ASAH1,GLB1,AP1S3,AP1S1,AP1S2,TPP1,AP3B2,ATP6V0D1,MAN2B1,ATP6V0D2…
KEGG	KEGG_MAPK_SIGNALING_PATHWAY	MEF2C,HRAS,PRKX,MAP3K7,MAP3K6,MAP3K5,BDNF,MAP3K4,MAP3K8,PLA2G1B,MOS,FAS,RAPGEF2,MAP2K7,MAP2K6,MAP2K5,MAPKSP1,BRAF,PTPRR,MECOM,MAPK1,JUN,MAPK3,PLA2G2A,PDGFRA,MAPK9,PDGFRB,PLA2G2C,MAPK8,MAPK7,PLA2G2E,PLA2G2D,PLA2G2F,IL1R2,IL1R1,CACNB1,DUSP10,CACNB2,HSPA1A,CACNB3,HSPA1B,CACNB4,HSPA1L,KRAS,RAC2,DUSP14,RAC3,RAC1,DUSP16,NTF4,NTF3,MAP2K1,TAOK2,MAP2K2,TAOK1,MAP2K3,TGFBR1,TAOK3,TGFBR2,MAP2K4,PLA2G4A,NTRK1…
KEGG	KEGG_MATURITY_ONSET_DIABETES_OF_THE_YOUNG	HNF1B,HNF1A,ONECUT1,FOXA2,FOXA3,PAX6,PAX4,PDX1,BHLHA15,INS,IAPP,SLC2A2,NKX2-2,HNF4G,NEUROG3,NKX6-1,HES1,HHEX,GCK,HNF4A,PKLR,MNX1,NEUROD1,MAFA,NR5A2
KEGG	KEGG_MELANOGENESIS	ADCY3,ADCY4,ADCY1,HRAS,ADCY2,ADCY7,ADCY8,ADCY5,WNT3A,EDN1,ADCY6,PRKX,CTNNB1,PRKACG,WNT2,WNT1,WNT4,WNT3,MC1R,CREB3L2,CREB3L1,PRKACA,CREB3L4,PRKACB,CREB3L3,WNT6,WNT10A,WNT10B,MAPK1,EP300,MAPK3,WNT5A,GNAI3,WNT5B,GNAI2,GNAI1,POMC,KRAS,LOC652799,DVL2,DVL3,TCF7,MAP2K1,MAP2K2,CREBBP,DVL1,ASIP,MITF,EDNRB,TYR,PLCB3,PLCB4,PLCB1,PLCB2,PRKCA,LEF1,PRKCG,PRKCB,GNAQ,WNT9B,GNAS,WNT11,WNT9A,WNT16,TYRP1,CAMK2G,KIT…
KEGG	KEGG_MELANOMA	E2F1,FGF6,FGF19,E2F2,FGF5,FGF18,E2F3,FGF8,HRAS,FGF7,PDGFB,PDGFA,FGF9,FGF14,FGF17,MITF,FGF16,FGF11,FGF10,FGF13,FGF12,PTEN,AKT1,CDKN2A,PIK3CA,PDGFC,PDGFD,FGF1,FGF2,FGF3,AKT3,AKT2,FGF4,PIK3CG,EGFR,BRAF,PIK3CB,PIK3CD,TP53,FGF23,CDK6,FGF22,RB1,FGF21,CDK4,FGF20,MAPK1,CCND1,MAPK3,PDGFRA,MDM2,PDGFRB,FGFR1,CDH1,IGF1R,KRAS,PIK3R5,PIK3R3,EGF,PIK3R1,PIK3R2,MAP2K1,MAP2K2,MET,RAF1,IGF1,BAD,HGF,NRAS,CDKN1A,ARAF
KEGG	KEGG_METABOLISM_OF_XENOBIOTICS_BY_CYTOCHROME_P450	CYP3A4,CYP3A5,CYP3A7,CYP2C19,CYP2C18,CYP2S1,ADH1C,ADH1B,ADH1A,GSTM5,CYP3A43,AKR1C3,GSTM1,AKR1C2,GSTM2,GSTM3,AKR1C4,GSTM4,GSTZ1,AKR1C1,CYP1A1,ALDH3B2,GSTT1,GSTT2,CYP1A2,CYP2E1,UGT1A1,DHDH,ALDH3B1,UGT1A10,UGT2B17,UGT2B11,UGT2B10,UGT2B15,GSTP1,CYP1B1,CYP2F1,CYP2B6,ADH5,ADH6,ADH7,ALDH3A1,UGT1A7,UGT1A6,UGT1A9,UGT1A8,UGT1A3,ALDH1A3,GSTK1,ADH4,UGT1A5,UGT1A4,UGT2A1,GSTO2,GSTO1,UGT2A3,UGT2B28,GSTA1,GSTA2,…
KEGG	KEGG_MISMATCH_REPAIR	EXO1,MSH6,SSBP1,MSH3,MSH2,LIG1,MLH1,MLH3,RPA4,RPA3,POLD3,RPA1,RFC5,RPA2,POLD4,RFC3,RFC4,RFC1,RFC2,POLD1,POLD2,PCNA,PMS2
KEGG	KEGG_MTOR_SIGNALING_PATHWAY	PGF,RPS6KB2,RPS6KB1,AKT1,PDPK1,EIF4EBP1,PIK3CA,MLST8,CAB39,AKT3,AKT2,PIK3CG,BRAF,PIK3CB,PIK3CD,RPTOR,DDIT4,VEGFB,MAPK1,VEGFC,HIF1A,MAPK3,VEGFA,CAB39L,STK11,INS,PIK3R5,PRKAA1,PRKAA2,PIK3R3,FIGF,PIK3R1,PIK3R2,STRADA,IGF1,RICTOR,RPS6,EIF4E1B,EIF4B,RPS6KA6,RPS6KA3,EIF4E,TSC1,RPS6KA1,RPS6KA2,ULK1,ULK2,TSC2,ULK3,RHEB,MTOR,EIF4E2
KEGG	KEGG_N_GLYCAN_BIOSYNTHESIS	RFT1,MGAT5B,TUSC3,GANAB,FUT8,ALG1,ALG2,ALG3,MAN1B1,ALG5,ALG6,ALG8,ALG9,STT3B,STT3A,DAD1,RPN1,RPN2,DDOST,MGAT4B,B4GALT1,MGAT4A,B4GALT3,ST6GAL1,B4GALT2,MAN1A2,DPAGT1,MOGS,MAN1A1,MAN1C1,MGAT1,MAN2A2,MAN2A1,MGAT2,MGAT3,ALG10B,DPM1,DPM2,DPM3,ALG10,ALG11,MGAT5,DOLPP1,ALG12,ALG13,ALG14
KEGG	KEGG_NATURAL_KILLER_CELL_MEDIATED_CYTOTOXICITY	MICB,KLRC2,HRAS,MICA,KLRC3,CD48,IFNG,PIK3CA,FAS,KLRD1,SYK,PIK3CG,BRAF,PIK3CB,PIK3CD,CHP2,HLA-A,HLA-C,HLA-B,HLA-E,HLA-G,HCST,MAPK1,IFNB1,MAPK3,KIR2DL1,KIR2DL3,KIR2DL2,KLRC1,KIR3DL1,KIR2DL4,KIR3DL2,ITGAL,GRB2,KLRK1,ITGB2,IFNA2,IFNA1,KRAS,RAC2,IFNA7,RAC3,IFNA6,IFNA5,IFNA4,RAC1,ZAP70,FCER1G,IFNA8,TYROBP,PTPN6,VAV3,MAP2K1,MAP2K2,KIR2DS5,KIR2DS1,KIR2DS4,KIR2DS3,VAV2,VAV1,PTPN11,LAT,TNFSF10,PLCG1,PLCG2,…
KEGG	KEGG_NEUROACTIVE_LIGAND_RECEPTOR_INTERACTION	CGA,ADORA3,LHCGR,LPAR4,LPAR3,LPAR2,GRIN3B,GRIN3A,LPAR1,ADORA1,S1PR2,AGTR1,S1PR3,HTR1B,AGTR2,HTR1A,S1PR1,GRIN2B,CHRNA9,MC1R,LTB4R,GRIN2C,S1PR4,GRIN2D,S1PR5,CHRNA5,GRID2,CHRNA4,CHRNA7,CHRNA6,CHRNA1,HTR1D,CHRNA3,HTR1F,CHRNA2,HTR1E,GRID1,C5AR1,GRIN2A,HTR4,SSTR4,CRHR1,SSTR5,CRHR2,SSTR2,SSTR3,SSTR1,LPAR6,HTR7,MC2R,HTR6,F2,PRLHR,PTH1R,TRHR,PPYR1,BDKRB1,BDKRB2,HCRTR2,HCRTR1,ADRB3,GPR156,PTH2R,NPY5R,GH2,G…
KEGG	KEGG_NEUROTROPHIN_SIGNALING_PATHWAY	HRAS,FOXO3,MAGED1,BDNF,MAP3K5,GAB1,PIK3CA,NGFRAP1,FRS2,MAP2K7,RAPGEF1,MAP2K5,IRS4,PIK3CG,IRS2,BRAF,PIK3CB,RELA,PIK3CD,IRS1,MAPK1,CAMK4,PRDM4,JUN,MAPK3,RIPK2,MAPK9,MAPK8,MAPK7,NGF,NFKBIE,GRB2,NFKBIB,NFKBIA,MAPKAPK2,IRAK4,IRAK3,KRAS,RAC1,TRAF6,ARHGDIA,ARHGDIB,NTF4,NTF3,MAP2K1,MAP2K2,PTPN11,NTRK3,ATF4,PLCG1,NTRK1,NTRK2,PLCG2,RAP1A,RAP1B,IKBKB,ABL1,FASLG,NFKB1,AKT1,CDC42,RHOA,SHC1,CSK,SHC3,SHC2,AKT3,…
KEGG	KEGG_NICOTINATE_AND_NICOTINAMIDE_METABOLISM	NMNAT3,NMNAT2,NAMPT,ENPP1,NUDT12,BST1,NT5C1A,ENPP3,NT5C1B,NADSYN1,NADK,PNP,C9ORF95,CD38,NNT,NT5M,NT5C3,NT5C2,AOX1,QPRT,NT5E,NNMT,NT5C,NMNAT1
KEGG	KEGG_NITROGEN_METABOLISM	CA14,CA13,GLUD2,AMT,GLUD1,CA5A,CA12,CA5B,HAL,ASNS,CPS1,GLS2,CTH,GLUL,CA9,CA8,GLS,CA7,CA6,CA4,CA3,CA2,CA1
KEGG	KEGG_NOD_LIKE_RECEPTOR_SIGNALING_PATHWAY	HSP90AB1,IL18,NFKB1,CASP5,MAP3K7,NLRC4,NOD2,NOD1,CASP8,IL1B,CASP1,CHUK,HSP90AA1,RELA,NLRP3,NLRP1,MAPK1,CARD18,MAPK3,MAPK9,RIPK2,NAIP,MAPK8,TNFAIP3,CXCL1,TNF,CCL2,XIAP,NFKBIB,CXCL2,CCL8,NFKBIA,CCL5,PYDC1,CCL7,MEFV,PYCARD,PSTPIP1,TRAF6,IL6,CARD8,CARD9,IL8,MAPK11,MAPK10,TAB1,BIRC3,CARD6,SUGT1,BIRC2,TAB2,TAB3,CCL11,HSP90B1,CCL13,ERBB2IP,MAPK12,MAPK13,MAPK14,IKBKG,TRIP6,IKBKB
KEGG	KEGG_NON_HOMOLOGOUS_END_JOINING	POLL,XRCC5,XRCC4,MRE11A,XRCC6,PRKDC,LIG4,RAD50,DCLRE1C,DNTT,POLM,LOC731751,NHEJ1,FEN1
KEGG	KEGG_NON_SMALL_CELL_LUNG_CANCER	E2F1,FHIT,E2F2,HRAS,E2F3,FOXO3,AKT1,PDPK1,CDKN2A,CASP9,TGFA,PIK3CA,RARB,AKT3,AKT2,PIK3CG,PRKCA,EGFR,BRAF,RXRB,PIK3CB,RXRA,PIK3CD,RXRG,TP53,PRKCG,CDK6,RB1,CDK4,STK4,PRKCB,MAPK1,CCND1,MAPK3,GRB2,ERBB2,KRAS,SOS1,SOS2,PIK3R5,EGF,PIK3R3,PIK3R1,PIK3R2,MAP2K1,MAP2K2,RAF1,BAD,NRAS,RASSF5,PLCG1,RASSF1,PLCG2,ARAF
KEGG	KEGG_NOTCH_SIGNALING_PATHWAY	MFNG,APH1A,JAG2,JAG1,CIR1,NUMB,PSENEN,MAML3,RBPJL,LFNG,PTCRA,DTX4,DVL2,KAT2A,DVL3,CTBP1,KAT2B,CTBP2,DTX1,DTX3L,DTX2,MAML1,MAML2,DTX3,CREBBP,DLL3,DLL1,SNW1,RFNG,DVL1,NUMBL,NCSTN,HES1,NOTCH3,NOTCH2,NOTCH1,HDAC2,EP300,HDAC1,PSEN1,HES5,DLL4,PSEN2,NOTCH4,ADAM17,RBPJ,NCOR2
KEGG	KEGG_NUCLEOTIDE_EXCISION_REPAIR	RAD23B,RAD23A,CETN2,RPA4,RBX1,RPA3,RPA1,ERCC8,RPA2,ERCC5,POLE4,ERCC6,POLE2,POLE3,ERCC3,ERCC4,ERCC1,ERCC2,CCNH,LIG1,DDB1,POLE,GTF2H4,GTF2H3,CDK7,GTF2H5,GTF2H2,GTF2H1,RFC5,POLD3,XPA,POLD4,MNAT1,RFC3,XPC,RFC4,CUL4A,RFC1,RFC2,POLD1,POLD2,DDB2,PCNA,CUL4B
KEGG	KEGG_O_GLYCAN_BIOSYNTHESIS	GALNT3,GCNT4,GALNT2,GALNT1,GCNT3,GALNT7,GALNT6,GALNT5,GALNT4,ST3GAL1,ST3GAL2,GALNT10,GALNTL5,GALNTL4,GALNTL6,B3GNT6,GALNT11,GCNT1,GALNT12,GALNT13,C1GALT1,B4GALT5,GALNT14,C1GALT1C1,WBSCR17,GALNTL2,GALNTL1,ST6GALNAC1,GALNT8,GALNT9
KEGG	KEGG_OLFACTORY_TRANSDUCTION	OR4S1,OR8S1,OR6S1,OR4S2,OR52L1,OR51L1,OR2S2,CLCA2,OR5R1,CLCA1,CLCA4,OR1S2,OR1S1,OR52K2,OR52K1,OR10K1,OR10K2,OR2T2,OR8U8,OR2T1,OR2T4,OR2T3,OR8U1,OR52N2,OR56B4,OR52N5,OR52N4,OR52N1,OR56B1,OR2T5,OR2T6,OR2T8,OR5P3,OR5P2,OR1Q1,OR6T1,GUCY2D,OR56A3,OR56A4,OR56A1,OR52M1,OR51I2,OR5AK2,OR51I1,OR56A5,OR2AT4,OR2A42,OR51Q1,OR7E24,OR2V2,OR10P1,OR5AN1,OR4A47,OR2W3,OR2W1,GNAL,OR10AD1,OR5V1,OR4N5,OR4N4,OR6V1,OR4N…
KEGG	KEGG_ONE_CARBON_POOL_BY_FOLATE	SHMT1,SHMT2,MTHFD2L,ALDH1L1,AMT,FTCD,MTHFD1L,GART,MTHFD1,MTHFD2,TYMS,MTHFS,MTHFR,DHFR,ATIC,MTR,MTFMT
KEGG	KEGG_OOCYTE_MEIOSIS	ADCY3,ADCY4,ADCY1,ADCY2,PPP2R5B,ADCY7,PPP2R5A,ADCY8,PPP2R5D,BTRC,ADCY5,PPP2R5C,ADCY6,PKMYT1,PTTG2,AURKA,PTTG1,CDC16,PRKX,PRKACG,PGR,MOS,STAG3,PRKACA,PRKACB,CUL1,ANAPC1,ANAPC2,ANAPC5,SGOL1,ANAPC4,CHP2,ESPL1,SKP1,PPP1CC,PPP1CB,MAPK1,REC8,PPP1CA,MAD2L1,MAPK3,PPP2R5E,ANAPC7,MAD2L2,LOC728622,ANAPC13,ANAPC10,ANAPC11,RBX1,INS,FBXO43,FBXO5,MAP2K1,CDC23,CDC20,CDC26,CDC27,PLK1,SMC1A,SMC1B,PLCZ1,CPEB1,CCNE2…
KEGG	KEGG_OTHER_GLYCAN_DEGRADATION	AGA,HEXA,HEXB,ENGASE,FUCA2,FUCA1,MANBA,GLB1,MAN2C1,MAN2B2,NEU1,NEU3,MAN2B1,NEU2,GBA,NEU4
KEGG	KEGG_OXIDATIVE_PHOSPHORYLATION	LOC642502,ATP6AP1,NDUFAB1,COX5A,COX5B,LOC100133737,UQCR10,UQCR11,ATP8,ATP6,LOC727947,COX6C,LOC644310,ATP5C1,ATP6V1G3,COX7B,COX7C,ATP6V1B2,ATP12A,ATP6V1B1,ATP6V0B,ATP6V0C,COX6B1,COX6B2,ATP5J2,COX8C,NDUFA4L2,COX8A,LHPP,LOC390424,PPA2,PPA1,UQCRHL,NDUFV3,ATP6V0E2,COX3,COX2,NDUFV1,COX1,NDUFV2,COX6A2,COX6A1,ATP5D,UQCRC2,ATP5E,COX11,ATP6V0E1,UQCRC1,COX10,ATP5B,CYC1,UQCRFS1,UQCRQ,NDUFS7,NDUFS6,NDUFS5,NDU…
KEGG	KEGG_P53_SIGNALING_PATHWAY	STEAP3,LRDD,ZMAT3,RPRM,PMAIP1,PTEN,GTSE1,CCNE2,CCNE1,TP53I3,CASP3,CDKN2A,CASP9,SERPINE1,CASP8,FAS,TP53AIP1,LOC651610,CDK1,CYCS,TP53,CDK6,CDK4,CDK2,RFWD2,PPM1D,CCND1,TNFRSF10B,CCND3,CCND2,SERPINB5,RRM2,CD82,GADD45G,DDB2,MDM2,SIAH1,MDM4,GADD45B,GADD45A,BID,CHEK1,SFN,RRM2B,CHEK2,CCNG1,SESN2,CCNG2,SESN1,SESN3,SHISA5,BAI1,RCHY1,THBS1,IGF1,ATR,TP73,ATM,CCNB1,CCNB3,EI24,CDKN1A,CCNB2,BBC3,BAX,TSC2,APAF1,…
KEGG	KEGG_PANCREATIC_CANCER	E2F1,E2F2,E2F3,PGF,TGFB3,NFKB1,TGFB1,TGFB2,AKT1,CDC42,CDKN2A,CASP9,RALB,PIK3CA,RALA,TGFA,AKT3,CHUK,AKT2,PIK3CG,EGFR,PLD1,BRAF,PIK3CB,RALBP1,ARHGEF6,RELA,PIK3CD,TP53,CDK6,RB1,CDK4,RAD51,VEGFB,MAPK1,VEGFC,CCND1,MAPK3,VEGFA,MAPK9,MAPK8,ERBB2,BCL2L1,KRAS,RAC2,RAC3,RAC1,PIK3R5,PIK3R3,EGF,FIGF,PIK3R1,PIK3R2,MAP2K1,TGFBR1,TGFBR2,SMAD4,BRCA2,RAF1,SMAD3,SMAD2,BAD,MAPK10,STAT1,RALGDS,STAT3,IKBKG,ARAF,JAK1,…
KEGG	KEGG_PANTOTHENATE_AND_COA_BIOSYNTHESIS	BCAT1,COASY,BCAT2,ENPP1,ENPP3,UPB1,PPCS,DPYS,PPCDC,PANK4,PANK2,PANK3,PANK1,VNN1,DPYD,VNN2
KEGG	KEGG_PARKINSONS_DISEASE	41157,LOC642502,SNCAIP,SLC6A3,SNCA,NDUFAB1,COX5A,COX5B,UQCR10,LOC100133737,UQCR11,HTRA2,ATP8,ATP6,UBE2J1,LOC727947,UBE2J2,COX6C,SLC25A31,LOC644310,ATP5C1,LRRK2,COX7B,UBA7,COX7C,COX6B1,COX6B2,COX8C,NDUFA4L2,COX8A,UBE2L6,UBE2L3,VDAC2,VDAC3,LOC390424,UQCRHL,VDAC1,NDUFV3,GPR37,COX3,UBA1,COX2,NDUFV1,COX1,PPID,NDUFV2,COX6A2,COX6A1,ATP5D,UQCRC2,ATP5E,UQCRC1,UBE2G1,ATP5B,CYC1,UBE2G2,UCHL1,PINK1,UQCRFS1,U…
KEGG	KEGG_PATHOGENIC_ESCHERICHIA_COLI_INFECTION	LOC646821,OCLN,TUBB2B,TUBB2A,TUBB2C,TLR4,TLR5,CTNNB1,ACTG1,CDC42,CTTN,RHOA,TUBB6,TUBB8,TUBA1A,TUBB1,TUBA1B,TUBB3,TUBA1C,TUBB4,PRKCA,ARHGEF2,ROCK1,LY96,ROCK2,WAS,NCL,ARPC1A,ARPC1B,NCK2,KRT18,ARPC5L,NCK1,CLDN1,TUBA4A,WASL,YWHAZ,CDH1,ARPC4,ARPC5,ITGB1,LOC653888,TUBB4Q,TUBB,EZR,ARPC3,ARPC2,TUBA3C,TUBA3D,TUBA3E,ACTB,LOC646048,HCLS1,TUBA8,FYN,YWHAQ,TUBAL3,ABL1,CD14
KEGG	KEGG_PATHWAYS_IN_CANCER	HRAS,PTGS2,PGF,STAT5A,STAT5B,SHH,CTNNB1,CUL2,PIK3CA,RARA,FAS,RARB,CCNA1,PIK3CG,WNT10A,PLD1,WNT10B,BCR,BRAF,PIK3CB,RXRB,RXRA,PIK3CD,SKP2,RXRG,CTNNA1,MECOM,CTNNA3,CTNNA2,VEGFB,JUP,MAPK1,VEGFC,PIAS4,LAMC3,PIAS3,JUN,MAPK3,VEGFA,PDGFRA,MAPK9,PDGFRB,MAPK8,LAMC2,PIAS2,PIAS1,LAMC1,ITGA2B,ERBB2,NFKBIA,BCL2L1,LAMB4,LAMB3,KRAS,LAMB2,RAC2,RAC3,LOC652799,RAC1,LAMB1,FH,BMP4,DVL2,DVL3,BMP2,TCF7,MAP2K1,MAP2K2,TG…
KEGG	KEGG_PENTOSE_AND_GLUCURONATE_INTERCONVERSIONS	UGDH,UGT1A7,UGT1A6,UGT1A9,CRYL1,UGT1A8,UGT1A3,UGT1A5,UGT1A4,UGT2A1,UGT2A3,UGT2B28,GUSB,LOC729020,UGT1A1,DHDH,UGT1A10,RPE,UGT2B17,AKR1B1,UGT2B11,UGT2B4,UGT2B10,UGT2B15,DCXR,UGP2,UGT2B7,XYLB
KEGG	KEGG_PENTOSE_PHOSPHATE_PATHWAY	ALDOA,TALDO1,ALDOC,PGD,ALDOB,TKTL2,TKTL1,DERA,RPIA,PRPS1L1,PFKL,PFKP,FBP1,TKT,RBKS,PFKM,FBP2,LOC729020,PGM2,GPI,PGLS,RPE,G6PD,H6PD,PGM1,PRPS2,PRPS1
KEGG	KEGG_PEROXISOME	ACOX2,ACOX1,EHHADH,PEX6,PRDX5,PEX5,MPV17,PEX3,PMVK,PRDX1,AGXT,PEX11G,PEX7,ACOX3,FAR1,PECR,FAR2,ACOT8,AGPS,PEX1,PEX2,MPV17L,PXMP4,PXMP2,GNPAT,DAO,NOS2,CAT,HMGCL,NUDT19,NUDT12,DECR2,PECI,DDO,HAO1,DHRS4,PEX26,HAO2,MVK,SLC27A2,CROT,ACAA1,XDH,HACL1,ECH1,ABCD1,PIPOX,ACSL1,PEX19,GSTK1,PEX16,ABCD2,IDH2,PEX14,IDH1,ABCD3,PEX13,ABCD4,PEX12,HSD17B4,ACSL4,ACSL3,PEX10,ACSL6,ACSL5,PAOX,AMACR,EPHX2,CRAT,SOD1,PHY…
KEGG	KEGG_PHENYLALANINE_METABOLISM	DDC,NAT6,MAOA,MAOB,IL4I1,ALDH3B2,PAH,TAT,ALDH3B1,MIF,ALDH3A1,GOT2,GOT1,PRDX6,ALDH1A3,AOC2,HPD,AOC3
KEGG	KEGG_PHOSPHATIDYLINOSITOL_SIGNALING_SYSTEM	PLCZ1,IMPA2,CDIPT,IMPA1,SYNJ1,PIP5K1B,PIP5K1C,ITPKB,PIP5K1A,PTEN,ITPKA,CDS2,PLCB3,PLCB4,PIK3C3,PIK3CA,SYNJ2,PLCB1,ITPK1,PLCB2,PIK3CG,PRKCA,PIK3C2G,PIK3CB,PIK3C2A,INPPL1,PIK3C2B,PIK3CD,PI4KA,PRKCG,PI4KB,CDS1,PRKCB,PLCE1,INPP4B,INPP4A,INPP1,OCRL,DGKA,DGKB,DGKE,INPP5K,CALML3,DGKD,INPP5J,DGKG,PIKFYVE,PLCD3,PLCD4,CALML6,INPP5E,PLCD1,PIK3R5,CALML5,INPP5D,PIK3R3,INPP5B,PIK3R1,INPP5A,PIK3R2,DGKQ,DGKH,DGK…
KEGG	KEGG_PORPHYRIN_AND_CHLOROPHYLL_METABOLISM	HCCS,FTMT,ALAD,COX10,UROS,PPOX,FTH1,UGT1A7,UGT1A6,HMOX2,ALAS1,UGT1A9,UGT1A8,ALAS2,UGT1A3,UGT1A5,CPOX,HMOX1,UGT1A4,UGT2A1,UGT2A3,UGT2B28,COX15,FECH,HMBS,GUSB,EPRS,UGT1A1,MMAB,EARS2,BLVRA,UGT1A10,UGT2B17,BLVRB,UGT2B11,UGT2B4,CP,UGT2B10,UGT2B15,UROD,UGT2B7
KEGG	KEGG_PPAR_SIGNALING_PATHWAY	ACOX2,ACOX1,SLC27A1,PPARA,PPARD,CPT2,EHHADH,PPARG,AQP7,MMP1,ACOX3,APOA2,PDPK1,APOA1,CYP7A1,APOA5,ILK,SCD5,ACADM,RXRB,RXRA,RXRG,ACADL,CD36,CYP27A1,UBC,SLC27A6,SLC27A2,SLC27A5,SLC27A4,ACAA1,ME1,GK2,ACSL1,CYP4A22,SORBS1,PLIN1,APOC3,ACSL4,ACSL3,ACSL6,PLTP,ACSL5,NR1H3,ANGPTL4,CPT1C,CPT1B,LPL,OLR1,SCD,FADS2,UCP1,PCK2,ADIPOQ,DBI,CPT1A,PCK1,CYP4A11,HMGCS2,FABP3,FABP4,FABP1,GK,FABP2,FABP7,CYP8B1,SCP2,FABP…
KEGG	KEGG_PRIMARY_BILE_ACID_BIOSYNTHESIS	ACOX2,CYP46A1,HSD3B7,AMACR,CYP7B1,CYP39A1,BAAT,AKR1C4,CYP27A1,CH25H,CYP7A1,HSD17B4,CYP8B1,SCP2,AKR1D1,SLC27A5
KEGG	KEGG_PRIMARY_IMMUNODEFICIENCY	CD8A,CD8B,UNG,RAG1,RAG2,IL7R,RFXANK,RFXAP,ADA,BTK,ICOS,TAP2,TAP1,ZAP70,IGLL1,IL2RG,CD4,BLNK,CIITA,PTPRC,CD3D,RFX5,CD3E,TNFRSF13B,TNFRSF13C,CD40,DCLRE1C,CD19,CD40LG,LCK,IKBKG,AIRE,AICDA,JAK3,CD79A
KEGG	KEGG_PRION_DISEASES	C7,C9,C6,C5,ELK1,STIP1,HSPA1A,CCL5,C1QC,PRKX,PRKACG,IL1B,PRKACA,PRKACB,HSPA5,IL1A,EGR1,IL6,MAP2K1,MAP2K2,SOD1,C8G,C8A,NCAM1,C1QA,MAPK1,C8B,NCAM2,C1QB,NOTCH1,FYN,BAX,MAPK3,LAMC1,PRNP
KEGG	KEGG_PROGESTERONE_MEDIATED_OOCYTE_MATURATION	HSP90AB1,ADCY3,ADCY4,ADCY1,ADCY2,ADCY7,ADCY8,ADCY5,ADCY6,PKMYT1,PDE3B,CDC16,CPEB1,PRKX,PRKACG,PGR,AKT1,MOS,PIK3CA,PRKACA,PRKACB,CCNA1,CCNA2,AKT3,AKT2,PIK3CG,ANAPC1,CDK1,ANAPC2,HSP90AA1,BRAF,ANAPC5,PIK3CB,PIK3CD,ANAPC4,CDK2,SPDYC,SPDYA,MAPK1,MAD2L1,MAPK3,MAPK9,MAPK8,ANAPC7,MAD2L2,FZR1,GNAI3,GNAI2,ANAPC13,GNAI1,ANAPC10,ANAPC11,LOC650621,IGF1R,KRAS,INS,BUB1,PIK3R5,PIK3R3,PIK3R1,PIK3R2,MAP2K1,RAF1,IG…
KEGG	KEGG_PROPANOATE_METABOLISM	LDHC,LDHB,LDHA,EHHADH,ECHS1,ACAT2,ACSS2,ACSS3,ACAT1,HADHA,ALDH3A2,MUT,ACSS1,LOC283398,MCEE,SUCLA2,ALDH6A1,ACADM,LDHAL6B,LDHAL6A,SUCLG2,SUCLG1,ACACA,ACACB,ALDH7A1,ALDH1B1,MLYCD,ALDH2,ABAT,HIBCH,PCCB,ALDH9A1,PCCA
KEGG	KEGG_PROSTATE_CANCER	HSP90AB1,E2F1,E2F2,E2F3,HRAS,PDGFB,PDGFA,FOXO1,NFKB1,PTEN,CTNNB1,INSRR,CCNE2,AKT1,CCNE1,PDPK1,CASP9,CREB3L2,PIK3CA,TGFA,CREB3L1,PDGFC,CREB3L4,SRD5A2,CREB3L3,PDGFD,CHUK,AKT3,AKT2,PIK3CG,EGFR,AR,HSP90AA1,BRAF,PIK3CB,RELA,PIK3CD,TP53,LEF1,RB1,CDK2,MAPK1,CCND1,EP300,MAPK3,PDGFRA,PDGFRB,MDM2,GSTP1,FGFR2,FGFR1,GRB2,ERBB2,NFKBIA,TCF7L2,TCF7L1,IGF1R,KRAS,INS,BCL2,SOS1,SOS2,NKX3-1,PIK3R5,PIK3R3,EGF,PIK3R1…
KEGG	KEGG_PROTEASOME	PSMB10,LOC345645,SHFM1,PSMA7,PSMA8,PSMB11,PSMB5,PSMB4,PSMF1,PSMB7,PSMB6,PSMB1,PSMB3,PSMB2,PSMD1,IFNG,PSMD2,PSMD3,PSMD4,PSMD6,PSMD7,LOC121906,PSMD8,LOC100132108,PSMB8,PSMB9,PSMA2,PSMA1,PSMD14,PSMC6,PSMC5,PSMD13,PSMA6,PSME1,PSMC4,PSMD12,PSME2,PSMC3,PSMA5,PSMD11,PSMC2,PSMA4,PSMC1,PSMA3,POMP,PSME3,LOC652826,PSME4
KEGG	KEGG_PROTEIN_EXPORT	SRP14,OXA1L,SRP54,SEC11C,SRP9L1,SEC11A,SRP68,SRPRB,SRP19,SEC62,SEC63,IMMP1L,IMMP2L,SEC61B,SRPR,SPCS3,SPCS1,SRP72,SPCS2,HSPA5,SEC61A1,SRP9,SEC61G,SEC61A2
KEGG	KEGG_PROXIMAL_TUBULE_BICARBONATE_RECLAMATION	FXYD2,ATP1B1,SLC38A3,ATP1B3,ATP1B2,GLUD2,SLC9A3,GLUD1,ATP1B4,ATP1A3,ATP1A4,ATP1A1,ATP1A2,AQP1,PCK2,PCK1,GLS2,GLS,SLC25A10,CA4,CA2,SLC4A4,MDH1
KEGG	KEGG_PURINE_METABOLISM	ADCY3,ADCY4,FHIT,ADCY1,GDA,GMPR2,ADCY2,ADCY7,ADCY8,ADCY5,ADCY6,PDE3B,PNP,PRIM1,NT5C3,PDE4A,PDE4B,NT5C2,PRIM2,NUDT2,NUDT5,POLE,PDE4D,PDE4C,POLR2J2,NME7,POLR2J3,NME6,NME4,NME5,NME2,NME3,NME1,PDE5A,ADSL,PRPS2,PRPS1,XDH,ADSS,ENPP1,ENPP3,NT5C1A,NT5C1B,PNPT1,ZNRD1,RRM2B,PPAT,ADA,PDE6A,PDE6B,POLE4,PDE6C,PDE6D,POLE2,POLE3,ENTPD8,ENTPD5,ENTPD6,ENTPD3,PRPS1L1,ENTPD4,ENTPD1,ENTPD2,ALLC,GUCY2F,C17ORF48,ADSSL…
KEGG	KEGG_PYRIMIDINE_METABOLISM	CTPS,DTYMK,PNP,PRIM1,NT5C3,PRIM2,NT5C2,NUDT2,POLE,POLR2J2,POLR2J3,NME7,NME6,NME4,NME5,NME2,NME3,NME1,NT5C1A,PNPT1,NT5C1B,ZNRD1,CTPS2,RRM2B,CMPK1,TK2,CMPK2,TK1,POLE4,POLE2,UPRT,POLE3,ENTPD8,DHODH,ENTPD5,CDA,ENTPD6,ENTPD3,ENTPD4,ENTPD1,UPB1,AK3,POLD3,POLD4,POLD1,POLD2,DUT,CAD,CANT1,NT5M,NT5E,NT5C,POLR1E,POLR1D,POLR1A,POLR1C,POLR1B,UMPS,RRM2,RRM1,TXNRD2,TXNRD1,POLR2H,POLR2G,POLR2F,POLR2E,POLR2L,POLR…
KEGG	KEGG_PYRUVATE_METABOLISM	LDHC,ME1,LDHB,LDHA,ME3,ME2,LDHD,ACAT2,ACSS2,ACAT1,PDHB,ALDH3A2,ACSS1,ACOT12,ACYP2,ACYP1,GLO1,PDHA2,PDHA1,LDHAL6B,LDHAL6A,ACACA,ACACB,DLAT,GRHPR,PCK2,PCK1,HAGH,ALDH7A1,ALDH1B1,PKM2,AKR1B1,PKLR,DLD,ALDH2,HAGHL,MDH2,ALDH9A1,PC,MDH1
KEGG	KEGG_REGULATION_OF_ACTIN_CYTOSKELETON	HRAS,ACTG1,MOS,PIK3CA,PIK3CG,ROCK1,BRAF,PIK3CB,ROCK2,MYLK3,PIK3CD,MYLK2,MYH9,MAPK1,PPP1CA,F2,MAPK3,PDGFRA,PDGFRB,ITGA2B,ITGA11,ITGA10,BDKRB1,BDKRB2,PXN,C3ORF10,PFN1,PFN2,PFN3,KRAS,PFN4,RAC2,INS,RAC3,RAC1,GIT1,LOC646048,MAP2K1,MAP2K2,NCKAP1L,NCKAP1,SLC9A1,FGF6,LOC646821,FGF5,FGF8,FGF7,FGF9,WASF1,BCAR1,WASF2,INSRR,FGF1,FGF2,FGF3,FGF4,ARHGEF4,ARHGEF1,ARHGEF7,ARHGEF6,ARHGEF12,WAS,TMSB4X,TMSB4Y,APC2,A…
KEGG	KEGG_REGULATION_OF_AUTOPHAGY	IFNA21,ATG12,BECN1L1,IFNA2,IFNA1,ATG5,IFNA7,INS,IFNA6,IFNA5,ATG7,IFNG,IFNA4,PIK3C3,PRKAA1,PRKAA2,IFNA8,PIK3R4,GABARAPL2,GABARAPL1,BECN1,IFNA10,ATG3,GABARAP,ATG4D,ATG4C,ATG4B,ULK1,ULK2,ATG4A,ULK3,IFNA14,IFNA13,IFNA16,IFNA17
KEGG	KEGG_RENAL_CELL_CARCINOMA	HRAS,PDGFB,PGF,ARNT2,TGFB3,FLCN,TGFB1,TGFB2,AKT1,PAK6,CDC42,PAK7,CUL2,PAK2,PAK3,PAK4,GAB1,SLC2A1,PIK3CA,TGFA,PAK1,RAPGEF1,AKT3,AKT2,PIK3CG,BRAF,PIK3CB,PIK3CD,VEGFB,MAPK1,VEGFC,CRKL,HIF1A,EP300,JUN,MAPK3,VEGFA,GRB2,EGLN3,EGLN2,EGLN1,ARNT,RBX1,KRAS,SOS1,SOS2,RAC1,PIK3R5,PIK3R3,FIGF,PIK3R1,PIK3R2,FH,MAP2K1,EPAS1,VHL,MAP2K2,MET,CREBBP,RAF1,HGF,PTPN11,NRAS,ETS1,ARAF,TCEB2,RAP1A,RAP1B,TCEB1,CRK
KEGG	KEGG_RENIN_ANGIOTENSIN_SYSTEM	THOP1,MME,ANPEP,CTSA,ENPEP,LNPEP,AGTR1,ACE,AGTR2,REN,AGT,MAS1,ACE2,CPA3,CMA1,NLN,CTSG
KEGG	KEGG_RETINOL_METABOLISM	CYP3A4,CYP3A5,CYP3A7,CYP2C19,CYP2C18,ADH1C,ADH1B,ADH1A,RPE65,CYP3A43,RDH8,CYP1A1,CYP26A1,DHRS9,CYP1A2,PNPLA4,UGT1A1,RDH5,UGT1A10,UGT2B17,DHRS3,DGAT1,LRAT,DHRS4,DGAT2,UGT2B11,CYP2A6,CYP2A7,UGT2B10,UGT2B15,BCMO1,CYP2B6,DHRS4L2,ADH5,ADH6,ADH7,UGT1A7,ALDH1A1,ALDH1A2,CYP2A13,UGT1A6,UGT1A9,UGT1A8,CYP4A22,UGT1A3,ADH4,UGT1A5,UGT1A4,CYP26B1,UGT2A1,UGT2A3,UGT2B28,CYP2C9,CYP2C8,AWAT2,RDH12,CYP4A11,RDH11,RDH…
KEGG	KEGG_RIBOFLAVIN_METABOLISM	ENPP1,ENPP3,ACP6,ACP5,ACP2,ACPT,ACP1,ACPP,MTMR2,TYR,MTMR1,RFK,FLAD1,MTMR6,MTMR7,PHPT1
KEGG	KEGG_RIBOSOME	RPL18,RPL17,RPL36A,RPL19,RPL14,RPL13,RPL15,RPLP2,RPS27L,RPL22L1,RPS2,RPS3,RPS3A,RPLP0,RPLP1,RPL26L1,RPL10,FAU,RPL11,RPL12,RPS27A,RPL36AL,RSL24D1P11,RPL35A,RPS4X,RPS18,RPS19,RPL41,RPS16,RPS17,RPS15,RPL3L,RPS12,RPS13,RPS4Y1,RPS10,RPS11,UBA52,RPL35,RPL27A,RPS15A,RPL36,RPL37,RPL38,RPL39,RPL10L,RPS25,RPS26,RPS27,MRPL13,RPL30,RPS28,RPL7,RPS29,RPL32,RPL6,RPL31,RPL9,RPL34,RPL8,RPL3,RPL5,RSL24D1,RPL7A,RPL…
KEGG	KEGG_RIG_I_LIKE_RECEPTOR_SIGNALING_PATHWAY	IFNA21,TBK1,DAK,NFKB1,CXCL10,MAP3K7,TMEM173,ATG5,ISG15,IFNE,CASP8,IFNK,CHUK,RELA,FADD,TANK,SIKE1,IFNB1,RIPK1,IL12A,MAPK9,MAPK8,IL12B,MAVS,TRAF2,OTUD5,IFIH1,TNF,ATG12,NFKBIB,NLRX1,IFNW1,NFKBIA,AZI2,PIN1,RNF125,CYLD,IFNA2,IFNA1,IFNA7,DDX3X,IFNA6,MAP3K1,IFNA5,DDX3Y,IFNA4,IFNA8,TRAF6,TBKBP1,DHX58,TRAF3,IL8,IFNA10,MAPK11,TRIM25,MAPK10,TRADD,DDX58,CASP10,IKBKE,MAPK12,MAPK13,IRF7,MAPK14,IKBKG,IFNA14,IRF…
KEGG	KEGG_RNA_DEGRADATION	CNOT8,LSM6,LSM7,CNOT3,CNOT2,EDC4,SKIV2L2,CNOT1,CNOT7,CNOT6,CNOT4,DCPS,PARN,EDC3,LSM5,LSM4,LSM3,LSM2,LSM1,ZCCHC7,EXOSC8,EXOSC9,EXOSC6,EXOSC7,EXOSC4,EXOSC5,TTC37,CNOT10,EXOSC2,PAPD7,EXOSC3,EXOSC1,XRN1,XRN2,C1D,SKIV2L,PNPT1,NAA38,EXOSC10,PATL1,CNOT6L,ENO2,RQCD1,ENO3,ENO1,HSPA9,C1DP2,C1DP3,DDX6,DIS3,PAPOLB,PAPOLA,WDR61,DCP1B,DCP2,DCP1A,HSPD1,PAPOLG,MPHOSPH6
KEGG	KEGG_RNA_POLYMERASE	POLR2H,POLR2G,POLR2F,POLR2E,POLR2L,POLR2K,POLR2J,POLR2I,ZNRD1,POLR2D,POLR2C,POLR2B,POLR2A,POLR3G,POLR3F,POLR3H,POLR3K,POLR1E,POLR1D,POLR1A,POLR3GL,POLR1C,POLR3A,POLR1B,POLR3C,POLR2J2,POLR3B,POLR2J3,POLR3D
KEGG	KEGG_SELENOAMINO_ACID_METABOLISM	SEPHS2,SEPHS1,AHCY,WBSCR22,GGT1,SCLY,MAT1A,MARS2,PAPSS1,PAPSS2,MARS,HEMK1,LCMT1,MAT2A,LCMT2,METTL6,METTL2B,GGT5,GGT6,CTH,GGT7,TRMT11,AHCYL1,MAT2B,AHCYL2,CBS
KEGG	KEGG_SMALL_CELL_LUNG_CANCER	E2F1,E2F2,FHIT,E2F3,PTGS2,NFKB1,PTEN,CCNE2,AKT1,CCNE1,MAX,CDKN2B,CASP9,PIK3CA,NOS2,RARB,MYC,CHUK,AKT3,AKT2,PIK3CG,PIK3CB,RXRB,RXRA,RELA,PIK3CD,CYCS,TP53,SKP2,RXRG,CDK6,RB1,CDK4,CDK2,CCND1,PIAS4,LAMC3,PIAS3,PIAS2,LAMC2,LAMC1,PIAS1,ITGA2B,TRAF1,CKS1B,TRAF2,XIAP,NFKBIA,BCL2L1,ITGB1,LAMB4,PTK2,LAMB3,LAMB2,BCL2,ITGAV,PIK3R5,PIK3R3,TRAF6,LAMB1,TRAF5,PIK3R1,TRAF4,PIK3R2,TRAF3,FN1,COL4A4,COL4A2,COL4A1,IT…
KEGG	KEGG_SNARE_INTERACTIONS_IN_VESICULAR_TRANSPORT	SNAP29,STX8,STX7,BET1,USE1,TSNARE1,STX12,STX19,STX18,STX17,STX16,SNAP47,SEC22B,SNAP23,STX11,SNAP25,STX10,STX6,STX5,STX4,STX1A,STX3,STX2,VTI1B,STX1B,VTI1A,BNIP1,VAMP8,VAMP7,VAMP5,VAMP4,BET1L,VAMP3,GOSR2,GOSR1,VAMP2,VAMP1,YKT6
KEGG	KEGG_SPHINGOLIPID_METABOLISM	ENPP7,SGMS2,SGPP1,SGPP2,SGMS1,ASAH1,ASAH2,GLB1,GALC,UGT8,CERK,B4GALT6,PPAP2A,PPAP2B,GAL3ST1,GBA,SGPL1,ACER3,SPTLC1,SPTLC2,SPHK2,PPAP2C,ACER2,ACER1,UGCG,SPHK1,ASAH2C,GLA,SMPD1,ARSA,KDSR,NEU1,NEU3,NEU2,SMPD4,SMPD3,DEGS2,NEU4,SMPD2,DEGS1
KEGG	KEGG_SPLICEOSOME	NCBP2,NCBP1,CHERP,LSM6,U2AF2,SNRPD3,LSM7,SNRPD1,SNRPD2,SART1,SMNDC1,CTNNBL1,SFRS6,SFRS7,SFRS4,SFRS5,DDX23,DHX38,RBM8A,SFRS9,PQBP1,LSM5,U2AF1,LSM4,LSM3,LSM2,ACIN1,SNRPA1,SF3B14,EFTUD2,MAGOH,SFRS1,SFRS3,HNRNPU,SFRS2,AQR,SNRPB,SNRPA,SLU7,SNRPC,SNRPF,SNRPE,BAT1,SNRPG,CCDC12,NHP2L1,PPIL1,SNRPB2,HSPA1A,HSPA1B,NAA38,XAB2,HNRNPA3,HSPA1L,HNRNPM,DDX46,TCERG1,HNRNPK,CDC40,ISY1,HNRNPC,PRPF40B,PRPF40A,DDX42,D…
KEGG	KEGG_STARCH_AND_SUCROSE_METABOLISM	UXS1,TREH,AMY2B,AMY2A,UGT1A1,PGM2L1,PGM2,UGT1A10,UGT2B17,G6PC,MGAM,PGM1,UGT2B11,GAA,UGT2B10,UGT2B15,AMY1C,AMY1B,AMY1A,UGP2,ENPP1,ENPP3,UGDH,HK2,HK1,G6PC2,UGT1A7,UGT1A6,UGT1A9,UGT1A8,UGT1A3,HK3,UGT1A5,UGT1A4,GYS1,GYS2,UGT2A1,UGT2A3,UGT2B28,AGL,GUSB,SI,GBA3,GPI,GBE1,PYGM,GCK,GANC,PYGL,UGT2B4,UGT2B7,PYGB
KEGG	KEGG_STEROID_BIOSYNTHESIS	TM7SF2,SOAT1,SOAT2,EBP,LIPA,CYP51A1,LSS,SC4MOL,FDFT1,CEL,CYP27B1,SQLE,DHCR7,HSD17B7,SC5DL,NSDHL,DHCR24
KEGG	KEGG_STEROID_HORMONE_BIOSYNTHESIS	CYP3A4,CYP3A5,CYP3A7,CYP11B1,CYP11B2,SULT2B1,AKR1C3,CYP3A43,AKR1C2,AKR1C4,CYP7A1,SRD5A3,SRD5A1,SULT1E1,SRD5A2,AKR1C1,STS,CYP11A1,CYP1A1,UGT1A1,UGT1A10,UGT2B17,HSD11B1,UGT2B11,HSD11B2,UGT2B10,UGT2B15,AKR1D1,HSD3B2,HSD3B1,CYP1B1,HSD17B2,HSD17B1,HSD17B12,COMT,UGT1A7,UGT1A6,UGT1A9,UGT1A8,UGT1A3,UGT1A5,UGT1A4,HSD17B6,UGT2A1,HSD17B3,UGT2A3,UGT2B28,HSD17B7,CYP19A1,HSD17B8,CYP21A2,CYP7B1,CYP17A1,UGT2B4,U…
KEGG	KEGG_SULFUR_METABOLISM	SUOX,SULT2B1,SULT1A1,CHST12,CHST11,SULT1A3,CHST13,SULT1A2,SULT1E1,SULT1A4,PAPSS1,PAPSS2,BPNT1
KEGG	KEGG_SYSTEMIC_LUPUS_ERYTHEMATOSUS	HIST2H2AA3,LOC340096,HIST2H2AA4,SNRPD3,SNRPD1,C1QC,IL10,HIST1H2BO,HIST1H2BM,HIST1H2BN,HIST1H2BK,H2AFV,GRIN2B,HIST1H2BL,HIST1H2BI,IFNG,HIST1H2BJ,H2AFZ,H2AFY,H2AFX,HIST3H3,C4A,ACTN4,C4B,GRIN2A,ACTN1,ACTN2,CD40,H2AFJ,ACTN3,H2BFWT,HLA-DQA2,HLA-DQA1,C1QA,C1QB,CD40LG,SNRPB,HLA-DPA1,HLA-DRA,HIST1H4L,HIST1H4K,LOC391769,HLA-DRB1,HLA-DRB3,H2AFB2,H2AFB1,TROVE2,LOC651868,HIST1H4A,HIST1H4B,HLA-DRB4,HIST1H4E,H…
KEGG	KEGG_T_CELL_RECEPTOR_SIGNALING_PATHWAY	HRAS,IL10,MAP3K7,MAP3K8,IFNG,PIK3CA,MAP2K7,PIK3CG,BCL10,CD3G,CD3D,CD3E,PIK3CB,RELA,PIK3CD,CHP2,MAPK1,CD40LG,JUN,MAPK3,MAPK9,GRAP2,NFKBIE,GRB2,NFKBIB,NFKBIA,KRAS,ICOS,ZAP70,TEC,PTPN6,ITK,VAV3,MAP2K1,MAP2K2,MALT1,VAV2,VAV1,CBLC,LAT,CBLB,PLCG1,IKBKG,IKBKB,CD8A,CD8B,NFKB1,PDCD1,AKT1,PAK6,FOS,PAK7,CDC42,PAK2,PAK3,PAK4,RHOA,PAK1,AKT3,CHUK,AKT2,DLG1,CDK4,NCK2,CARD11,PRKCQ,NCK1,LCK,MAP3K14,LCP2,CSF2,TNF,…
KEGG	KEGG_TASTE_TRANSDUCTION	TAS2R1,ADCY4,TAS2R4,TAS2R5,ADCY8,TAS2R3,ADCY6,TAS1R3,TAS1R1,TAS1R2,PRKX,PRKACG,TAS2R60,TAS2R9,TAS2R8,PRKACA,TAS2R7,GNG3,PRKACB,TAS2R20,PLCB2,TRPM5,TAS2R16,GRM4,TAS2R50,TAS2R13,TAS2R14,TAS2R19,GNB1,GNAS,GNB3,TAS2R10,GNG13,TAS2R46,PDE1A,TAS2R42,TAS2R43,SCNN1G,TAS2R45,SCNN1B,SCNN1A,TAS2R40,TAS2R41,KCNB1,ITPR3,GNAT3,ACCN1,TAS2R39,TAS2R38,TAS2R31,CACNA1A,CACNA1B
KEGG	KEGG_TAURINE_AND_HYPOTAURINE_METABOLISM	GGT5,ADO,GGT6,GAD2,BAAT,GGT7,CSAD,GGT1,CDO1,GAD1
KEGG	KEGG_TERPENOID_BACKBONE_BIOSYNTHESIS	DHDDS,MVD,HMGCR,HMGCS1,FDPS,ACAT2,PMVK,PDSS1,ACAT1,PDSS2,HMGCS2,GGPS1,MVK,IDI2,IDI1
KEGG	KEGG_TGF_BETA_SIGNALING_PATHWAY	NOG,E2F4,ACVRL1,LTBP1,E2F5,GDF7,GDF6,GDF5,FST,TGFB3,RPS6KB2,RPS6KB1,TGFB1,ACVR1C,TGFB2,CDKN2B,ZFYVE16,ZFYVE9,IFNG,RHOA,MYC,CUL1,PITX2,PPP2R1B,PPP2R1A,RBL2,ROCK1,ROCK2,NODAL,RBL1,SKP1,LEFTY1,INHBB,ACVR2A,AMH,INHBA,MAPK1,ACVR2B,EP300,INHBE,MAPK3,INHBC,ACVR1,LOC728622,TNF,BMPR2,DCN,RBX1,COMP,PPP2CA,LEFTY2,PPP2CB,THBS1,THBS2,THBS3,TFDP1,THBS4,BMP4,AMHR2,BMP2,SMAD9,SMAD7,SMAD6,TGFBR1,TGFBR2,CREBBP,SMA…
KEGG	KEGG_THYROID_CANCER	HRAS,PPARG,TFG,CDH1,TCF7L2,TCF7L1,TPM3,CTNNB1,KRAS,PAX8,TPR,MYC,RET,TCF7,MAP2K1,BRAF,MAP2K2,RXRB,RXRA,RXRG,TP53,LEF1,MAPK1,CCDC6,NRAS,CCND1,NCOA4,NTRK1,MAPK3
KEGG	KEGG_TIGHT_JUNCTION	HRAS,MYH15,OCLN,VAPA,ZAK,CASK,MYL10,AMOTL1,CTNNB1,CSNK2A2,ACTG1,CSNK2A1,RRAS,F11R,MAGI3,INADL,MAGI2,MAGI1,MYH1,ACTN4,MPDZ,MYH3,MYH2,MYH4,ACTN1,MYH7,ACTN2,MYH6,ACTN3,CTNNA1,CSDA,MYH9,MYH8,CTNNA3,CTNNA2,IGSF5,CGN,RAB13,MYH7B,MYL7,MYL5,GNAI3,MYL2,GNAI2,GNAI1,MRAS,SRC,TJAP1,LLGL1,LLGL2,MYL9,KRAS,PPP2R2B,PPP2R2C,PPP2R2D,PARD6A,PARD6B,LOC646048,EPB41,CRB3,MYLPF,MYL12B,MYL12A,MYH11,MYH13,PARD6G,MYH14,MY…
KEGG	KEGG_TOLL_LIKE_RECEPTOR_SIGNALING_PATHWAY	TBK1,TLR1,TIRAP,TLR2,TLR3,TLR4,TLR5,CXCL11,TLR6,TLR7,TLR8,CXCL10,TLR9,MAP3K7,MYD88,MAP3K8,IL1B,PIK3CA,MAP2K7,MAP2K6,PIK3CG,PIK3CB,RELA,PIK3CD,FADD,CD40,MAPK1,IFNB1,JUN,MAPK3,MAPK9,MAPK8,CCL3,NFKBIA,CCL5,CCL4,IRAK4,IFNA2,IFNA1,IFNA7,IFNA6,IFNA5,IFNA4,RAC1,IFNA8,TRAF6,TRAF3,SPP1,MAP2K1,MAP2K2,MAP2K3,MAP2K4,IKBKE,IKBKG,IKBKB,IFNA21,TOLLIP,NFKB1,AKT1,FOS,TICAM1,CASP8,TICAM2,LBP,CHUK,AKT3,AKT2,IRAK1,L…
KEGG	KEGG_TRYPTOPHAN_METABOLISM	KYNU,CYP1B1,EHHADH,OGDHL,IL4I1,ECHS1,WARS2,KMO,ACAT2,OGDH,ACAT1,ALDH3A2,HADHA,AFMID,WARS,TDO2,HAAO,AANAT,CAT,HADH,AADAT,GCDH,DDC,CYP1A1,MAOA,ASMT,MAOB,ACMSD,IDO2,IDO1,CYP1A2,INMT,ABP1,ALDH7A1,ALDH1B1,AOX1,ALDH2,TPH1,ALDH9A1,TPH2
KEGG	KEGG_TYPE_I_DIABETES_MELLITUS	HLA-DQB1,PRF1,TNF,HLA-DRB1,HLA-DRB3,FASLG,HLA-DMB,HLA-DMA,GAD2,INS,IFNG,HLA-DRB4,HLA-DRB5,IL1B,FAS,HLA-DPB1,HLA-DOA,GAD1,HLA-DOB,IL1A,LTA,CD28,ICA1,PTPRN2,HLA-A,GZMB,HLA-C,HLA-B,PTPRN,HLA-E,HLA-DQA2,HLA-G,HLA-DQA1,LOC652614,HLA-F,CD86,CPE,CD80,IL12A,HLA-DPA1,HSPD1,IL12B,HLA-DRA,IL2
KEGG	KEGG_TYPE_II_DIABETES_MELLITUS	PRKCZ,TNF,HK2,HK1,PDX1,KCNJ11,SLC2A4,INS,SLC2A2,HK3,PIK3CA,PIK3R5,PIK3R3,INSR,PIK3R1,PIK3R2,IRS4,PIK3CG,IRS2,SOCS2,PIK3CB,SOCS3,PIK3CD,SOCS1,SOCS4,MAPK10,PRKCE,IRS1,ADIPOQ,PRKCD,MAPK1,GCK,PKM2,PKLR,MAPK3,CACNA1G,MAPK9,MAPK8,CACNA1E,MTOR,MAFA,IKBKB,CACNA1C,ABCC8,CACNA1D,CACNA1A,CACNA1B
KEGG	KEGG_TYROSINE_METABOLISM	TYRP1,PNMT,TH,ADH5,ADH1C,IL4I1,WBSCR22,ADH6,ADH1B,ADH1A,ADH7,COMT,FAH,MIF,ALDH3A1,DCT,GOT2,TYR,GOT1,ALDH1A3,ADH4,TPO,GSTZ1,HEMK1,HPD,LCMT1,DDC,NAT6,LCMT2,MAOA,METTL6,MAOB,HGD,ALDH3B2,DBH,METTL2B,TAT,ALDH3B1,TRMT11,AOX1,AOC2,AOC3
KEGG	KEGG_UBIQUITIN_MEDIATED_PROTEOLYSIS	BTRC,SAE1,CDC16,CUL3,CUL2,CUL5,CUL7,WWP2,KLHL9,WWP1,ITCH,CUL1,ANAPC1,ANAPC2,ANAPC5,SOCS3,ANAPC4,SOCS1,SKP2,UBE2J1,SKP1,UBE2J2,TRIM37,PIAS4,HUWE1,PIAS3,UBR5,TRIM32,PIAS2,PIAS1,ANAPC7,LOC728622,FZR1,SYVN1,ANAPC13,PPIL2,UBA7,UBA6,KEAP1,ANAPC10,UBE2QL1,CDC34,ANAPC11,RBX1,UBE2D4,FBXW7,UBE2D3,FBXW8,UBE2D2,LOC652346,RHOBTB2,FBXO4,RCHY1,TRAF6,UBE2D1,FBXO2,CDC23,UBE2L6,CDC20,UBOX5,CDC26,UBE2L3,CDC27,BRCA1…
KEGG	KEGG_VALINE_LEUCINE_AND_ISOLEUCINE_BIOSYNTHESIS	IARS,BCAT1,BCAT2,VARS2,LARS,PDHA2,LARS2,PDHA1,IARS2,VARS,PDHB
KEGG	KEGG_VALINE_LEUCINE_AND_ISOLEUCINE_DEGRADATION	BCAT1,HSD17B10,ACADSB,BCAT2,EHHADH,HMGCS1,IL4I1,ECHS1,ACAT2,ACAT1,HIBADH,ALDH3A2,HADHA,AUH,HADHB,MCCC2,MUT,IVD,MCCC1,OXCT1,MCEE,OXCT2,ACAD8,HADH,HMGCL,BCKDHA,ACAA2,ALDH6A1,ACADM,ACADS,BCKDHB,DBT,ALDH7A1,HMGCS2,ALDH1B1,DLD,AOX1,ALDH2,ABAT,HIBCH,PCCB,PCCA,ALDH9A1,ACAA1
KEGG	KEGG_VASCULAR_SMOOTH_MUSCLE_CONTRACTION	ADCY3,GNA13,ADCY4,ADCY1,ADCY2,ADCY7,ADCY8,GNA11,ADCY5,GNA12,ADCY6,PRKG1,PRKX,PRKACG,AGTR1,ACTG2,PTGIR,PLA2G1B,PRKACA,PRKACB,ROCK1,BRAF,ROCK2,MYLK3,MYLK2,PPP1CC,PPP1CB,MAPK1,PPP1CA,MAPK3,PLA2G2A,PLA2G2C,PLA2G2E,PLA2G2D,PLA2G2F,KCNMB3,MYL6,KCNMB4,ADORA2B,ADORA2A,KCNMB1,KCNMB2,MYL9,MAP2K1,MAP2K2,CACNA1S,PLA2G4A,AVPR1B,ADRA1B,AVPR1A,MYH11,ADRA1A,CACNA1F,CACNA1C,PLA2G4B,CACNA1D,ADRA1D,PLA2G4E,MYLK,MRV…
KEGG	KEGG_VASOPRESSIN_REGULATED_WATER_REABSORPTION	ADCY3,DYNC1LI1,AVPR2,DYNC1LI2,RAB5B,RAB5C,DYNC2LI1,ADCY6,AQP4,AQP3,PRKX,AQP2,PRKACG,DYNLL1,DYNLL2,DYNC2H1,CREB3L2,RAB11B,RAB11A,CREB3L1,PRKACA,CREB3L4,PRKACB,CREB3L3,DYNC1H1,ARHGDIA,NSF,ARHGDIB,DYNC1I1,STX4,AVP,CREB3,CREB1,CREB5,DCTN5,DCTN6,DCTN4,DCTN1,DCTN2,ADCY9,RAB5A,GNAS,VAMP2,DYNC1I2
KEGG	KEGG_VEGF_SIGNALING_PATHWAY	HRAS,PTGS2,AKT1,CDC42,CASP9,PLA2G1B,PIK3CA,NOS3,SHC2,AKT3,AKT2,PIK3CG,PRKCA,PIK3CB,PIK3CD,CHP2,PRKCG,PRKCB,SH2D2A,MAPK1,VEGFA,MAPK3,PLA2G2A,HSPB1,PLA2G6,PLA2G2C,PLA2G2E,PLA2G3,PLA2G2D,PLA2G5,PLA2G2F,PPP3R1,MAPKAPK3,PPP3R2,MAPKAPK2,SRC,PXN,PTK2,JMJD7-PLA2G4B,KRAS,RAC2,RAC3,PLA2G12A,PLA2G12B,RAC1,PPP3CB,NFAT5,PPP3CC,PIK3R5,NFATC4,CHP,PPP3CA,NFATC2,PIK3R3,NFATC3,PIK3R1,PIK3R2,NFATC1,SPHK2,PLA2G10,MA…
KEGG	KEGG_VIBRIO_CHOLERAE_INFECTION	ADCY3,LOC646821,ATP6V0E1,ATP6AP1,PDIA4,PRKX,ACTG1,PRKACG,PRKACA,PRKACB,ATP6V0D1,KCNQ1,KDELR1,ATP6V0D2,PRKCA,KDELR3,KDELR2,ATP6V1H,CFTR,PRKCG,ATP6V1D,ATP6V1F,PRKCB,ATP6V1C1,ATP6V1C2,ATP6V1A,SEC61B,GNAS,ATP6V1G3,SEC61G,ATP6V1G2,ATP6V1B2,ATP6V1G1,ATP6V1B1,ATP6V0B,ATP6V0C,ERO1L,SEC61A1,SEC61A2,ACTB,TCIRG1,LOC646048,MUC2,SLC12A2,TJP1,ATP6V0E2,ADCY9,ARF1,PLCG1,ATP6V1E1,PLCG2,ATP6V1E2,ATP6V0A1,ATP6V0A4,…
KEGG	KEGG_VIRAL_MYOCARDITIS	LOC646821,MYH15,HLA-DMB,CXADR,HLA-DMA,ACTG1,CASP3,CASP9,CASP8,ICAM1,MYH1,MYH3,CYCS,MYH2,HLA-A,MYH4,MYH7,HLA-C,MYH6,CD40,HLA-B,MYH9,HLA-E,MYH8,HLA-DQA2,HLA-DQA1,HLA-G,HLA-F,EIF4G1,EIF4G2,CCND1,CD86,EIF4G3,CD80,SGCG,CD40LG,SGCD,HLA-DPA1,MYH7B,SGCA,HLA-DRA,SGCB,HLA-DQB1,BID,ITGAL,PRF1,CAV1,HLA-DRB1,HLA-DRB3,DAG1,ITGB2,RAC2,RAC3,DMD,RAC1,HLA-DRB4,HLA-DRB5,HLA-DPB1,HLA-DOA,HLA-DOB,CD28,ACTB,LOC646048,…
KEGG	KEGG_WNT_SIGNALING_PATHWAY	PPP2R5B,PPP2R5A,PPP2R5D,BTRC,WNT3A,PPP2R5C,MMP7,PRKX,CTNNB1,WNT2,CSNK2A2,MAP3K7,PRKACG,WNT1,WNT4,WNT3,CSNK2A1,PRKACA,PRKACB,WNT6,CUL1,WNT10A,WNT10B,VANGL1,ROCK1,ROCK2,VANGL2,CHP2,SKP1,EP300,JUN,MAPK9,PPP2R5E,MAPK8,LOC728622,WNT5A,WNT5B,CXXC4,DAAM1,DAAM2,RBX1,RAC2,RAC3,RAC1,CACYBP,AXIN2,AXIN1,DVL2,DVL3,TCF7,CREBBP,SMAD4,SMAD3,SMAD2,PORCN,DVL1,SFRP5,SFRP1,PRICKLE1,SFRP2,SFRP4,PRICKLE2,WIF1,PPARD,PL…
REACTOME	REACTOME_A_THIRD_PROTEOLYTIC_CLEAVAGE_RELEASES_NICD	NCSTN,NOTCH3,NOTCH2,NOTCH1,APH1A,PSEN1,PSEN2,APH1B,NOTCH4,PSENEN
REACTOME	REACTOME_ABORTIVE_ELONGATION_OF_HIV1_TRANSCRIPT_IN_THE_ABSENCE_OF_TAT	NCBP2,POLR2H,POLR2G,NCBP1,POLR2F,POLR2E,POLR2L,POLR2K,POLR2J,TH1L,POLR2I,WHSC2,POLR2D,POLR2C,POLR2B,POLR2A,COBRA1,GTF2F1,GTF2F2,RDBP,SUPT4H1,SUPT5H,CTDP1
REACTOME	REACTOME_ACETYLCHOLINE_NEUROTRANSMITTER_RELEASE_CYCLE	RAB3A,SYT1,STX1A,CPLX1,STXBP1,SLC18A3,VAMP2,SLC5A7,SNAP25,RIMS1,CHAT
REACTOME	REACTOME_ACTIVATED_AMPK_STIMULATES_FATTY_ACID_OXIDATION_IN_MUSCLE	PRKAG3,CPT1B,CAB39L,CPT2,STK11,PRKAG1,PRKAG2,PRKAB2,STRADA,PRKAB1,STRADB,ACACB,SLC25A20,ACSL1,PRKAA1,CAB39,PRKAA2
REACTOME	REACTOME_ACTIVATED_TAK1_MEDIATES_P38_MAPK_ACTIVATION	MAP2K3,MAPKAPK3,TLR3,MAPK11,MAPKAPK2,TAB1,TAB2,TAB3,MAP3K7,MAPK14,TICAM1,TRAF6,MAP2K6
REACTOME	REACTOME_ACTIVATED_TLR4_SIGNALLING	IRAK1,TLR10,LY96,TBK1,TLR1,TLR2,TIRAP,TLR4,TLR5,ECSIT,TLR6,TLR7,TLR8,SIGIRR,TLR9,IRAK4,IRAK3,MYD88,RIPK1,MAP3K1,TICAM1,TICAM2,IRF3,TRAF6
REACTOME	REACTOME_ACTIVATION_OF_ATR_IN_RESPONSE_TO_REPLICATION_STRESS	CLSPN,DBF4,HUS1,CHEK1,MCM10,RPA3,RPA1,RPA2,ORC2L,MCM8,CDC45,MCM7,ORC4L,ORC6L,ATRIP,CDC7,CDC6,RAD9B,RAD9A,ATR,MCM2,CDC25C,MCM3,MCM4,CDC25A,ORC1L,MCM5,CDK2,MCM6,RAD1,RFC5,RFC3,ORC3L,RFC4,RFC2,ORC5L,RAD17
REACTOME	REACTOME_ACTIVATION_OF_BH3_ONLY_PROTEINS	E2F1,BID,YWHAB,PPP3R1,BAD,PMAIP1,BCL2L11,AKT1,DYNLL1,BBC3,DYNLL2,BCL2,PPP3CC,MAPK8,BMF,TFDP1
REACTOME	REACTOME_ACTIVATION_OF_CHAPERONES_BY_IRE1_ALPHA	DNAJB9,DNAJB11,XBP1,ERN1,PDIA6,HSPA5,NFYA,DNAJC3,EDEM1,SERP1
REACTOME	REACTOME_ACTIVATION_OF_KAINATE_RECEPTORS_UPON_GLUTAMATE_BINDING	GRIK1,GRIK2,GRIK3,GRIK4,GNG13,GRIK5,GNG11,GNG12,GNG8,PLCB3,DLG4,DLG3,GNG2,GNG3,GNG4,PLCB1,GNG5,PLCB2,DLG1,GNG7,NCALD,GNGT1,GNGT2,GNB2,GNB1,GNG10,CALM3,GNB5,GNB4,GNB3,CALM2,CALM1
REACTOME	REACTOME_ACTIVATION_OF_NMDA_RECEPTOR_UPON_GLUTAMATE_BINDING_AND_POSTSYNAPTIC_EVENTS	ADCY3,ADCY1,HRAS,ADCY8,CAMK2G,CAMKK1,PDPK1,GRIN2B,GRIN2C,GRIN2D,DLG4,CAMK2D,CAMK2B,PRKACB,NEFL,CAMK2A,CREB1,GRIN1,GRIN2A,RAF1,ACTN2,GRIA3,GRIA4,MAPK1,RPS6KA6,RPS6KA3,RPS6KA1,RASGRF2,CAMK4,GRIA2,RPS6KA2,GRIA1,RASGRF1,CALM3,CALM2,CALM1
REACTOME	REACTOME_ACTIVATION_OF_RAC	SLIT2,PAK6,PAK7,NCK2,PAK2,PAK3,ROBO1,NCK1,PAK4,SOS1,SOS2,RAC1,PAK1,GPC1
REACTOME	REACTOME_ACTIVATION_OF_THE_AP1_FAMILY_OF_TRANSCRIPTION_FACTORS	MAPK1,FOS,MAPK14,JUN,MAPK3,MAPK9,MAPK8,MAPK11,MAPK10,ATF2
REACTOME	REACTOME_ACTIVATION_OF_THE_PRE_REPLICATIVE_COMPLEX	DBF4,POLA1,POLA2,MCM10,RPA4,RPA3,CDT1,RPA1,PRIM1,RPA2,MCM8,CDC45,ORC2L,MCM7,ORC4L,POLE2,ORC6L,PRIM2,CDC7,CDC6,POLE,MCM2,MCM3,MCM4,MCM5,CDK2,ORC1L,MCM6,ORC3L,ORC5L
REACTOME	REACTOME_ADENYLATE_CYCLASE_ACTIVATING_PATHWAY	ADCY3,GNAL,ADCY4,ADCY1,ADCY2,ADCY7,ADCY9,ADCY8,ADCY5,ADCY6,ADCY10
REACTOME	REACTOME_ADHERENS_JUNCTIONS_INTERACTIONS	PVR,CADM3,CADM1,CADM2,CTNND1,CDH1,CDH2,CDH3,CDH4,CDH5,CTNNB1,CDH6,CDH8,CDH7,PVRL4,CDH9,PVRL1,PVRL3,PVRL2,MLLT4,CDH24,CTNNA1,JUP,CDH12,CDH13,CDH15,CDH18,CDH10,CDH11
REACTOME	REACTOME_ADP_SIGNALLING_THROUGH_P2Y_PURINOCEPTOR_1	GNA14,GNA15,GNA11,GNG13,GNG11,GNG12,SRC,GNG8,P2RY1,GNG2,GNG3,GNG4,GNG5,GNG7,GNGT1,GNGT2,PLA2G4A,GNB2,GNAQ,GNB1,GNG10,MAPK14,GNB5,GNB4,GNB3
REACTOME	REACTOME_ADP_SIGNALLING_THROUGH_P2Y_PURINOCEPTOR_12	GNAI3,GNAI2,GNAI1,GNG13,GNG11,GNG12,GNG8,P2RY12,GNGT1,GNGT2,GNB2,GNB1,GNG10,GNB5,GNG2,GNB4,GNB3,GNG3,GNG4,GNG5,GNG7
REACTOME	REACTOME_AKT_PHOSPHORYLATES_TARGETS_IN_THE_CYTOSOL	BAD,AKT1,PDPK1,CDKN1A,CDKN1B,AKT1S1,CASP9,GSK3A,GSK3B,TSC2,MDM2,CHUK,AKT3,AKT2
REACTOME	REACTOME_AMINE_COMPOUND_SLC_TRANSPORTERS	SLC44A1,SLC44A2,SLC44A3,SLC6A1,SLC44A4,SLC6A20,SLC6A2,SLC44A5,SLC6A3,RHBG,SLC22A2,SLC6A11,SLC6A12,SLC6A13,SLC6A14,SLC6A15,SLC6A18,SLC6A19,RHAG,SLC6A9,RHCG,SLC6A7,SLC6A5,SLC6A6,SLC18A2,SLC18A1,SLC5A7,SLC14A1,SLC14A2
REACTOME	REACTOME_AMINE_DERIVED_HORMONES	DDC,SLC5A5,PNMT,ASMT,TH,DBH,IYD,DIO2,DIO3,AANAT,TPO,DIO1,TPH1
REACTOME	REACTOME_AMINE_LIGAND_BINDING_RECEPTORS	DRD1,DRD3,DRD2,DRD5,DRD4,TAAR8,ADRB3,TAAR9,HRH1,HTR1B,TAAR6,HTR1A,HRH3,HRH2,HRH4,ADRA2A,TAAR1,ADRA2C,ADRA2B,HTR1D,TAAR5,HTR5A,TAAR2,HTR1F,HTR1E,TAAR3,HTR4,CHRM5,ADRB2,ADRB1,CHRM4,CHRM3,CHRM2,HTR7,CHRM1,HTR6,ADRA1B,ADRA1A,HTR2B,HTR2C,ADRA1D,HTR2A
REACTOME	REACTOME_AMINO_ACID_AND_OLIGOPEPTIDE_SLC_TRANSPORTERS	SLC38A5,SLC38A4,SLC36A1,SLC5A5,SLC38A3,SLC36A2,SLC38A2,SLC15A1,SLC6A20,SLC16A10,SLC15A2,SLC7A8,SLC7A9,SLC7A5,SLC7A6,SLC7A7,SLC32A1,SLC1A4,SLC1A5,SLC1A2,SLC1A3,SLC1A6,SLC1A7,SLC1A1,SLC43A1,SLC43A2,SLC6A12,SLC6A14,SLC3A2,SLC6A15,SLC7A10,SLC3A1,SLC6A18,SLC6A19,SLC7A11,SLC17A7,SLC17A8,SLC17A5,SLC17A6,SLC7A3,SLC7A2,SLC17A1,SLC7A1,SLC6A6,SLC5A8,SLC38A1,SLC15A4,SLC15A3
REACTOME	REACTOME_AMINO_ACID_SYNTHESIS_AND_INTERCONVERSION	GLS2,GOT2,PYCR1,GLUL,GOT1,ALDH18A1,GLS,GLUD1,GPT,ASNS,OAT,GPT2
REACTOME	REACTOME_AMINO_ACID_TRANSPORT_ACROSS_THE_PLASMA_MEMBRANE	SLC38A5,SLC38A4,SLC36A1,SLC38A3,SLC36A2,SLC38A2,SLC6A20,SLC16A10,SLC7A8,SLC7A9,SLC7A5,SLC7A6,SLC7A7,SLC1A4,SLC1A5,SLC43A1,SLC43A2,SLC6A12,SLC3A2,SLC6A14,SLC6A15,SLC7A10,SLC3A1,SLC6A18,SLC6A19,SLC7A11,SLC7A3,SLC7A2,SLC7A1,SLC6A6,SLC38A1
REACTOME	REACTOME_APCDC20_MEDIATED_DEGRADATION_OF_CYCLIN_B	ANAPC1,ANAPC2,CDK1,ANAPC5,ANAPC4,CDC23,ANAPC10,CDC20,ANAPC11,CDC16,UBE2C,CDC26,CDC27,CCNB1,UBB,ANAPC7,UBE2D1,UBE2E1
REACTOME	REACTOME_APOPTOSIS	OCLN,PMAIP1,CTNNB1,BAK1,FNTA,FAS,ACIN1,H1F0,DBNL,ROCK1,DFFA,STK24,DFFB,FADD,BCL2L11,BCAP31,PSMA2,PSMA1,PSMA6,PSMA5,PSMA4,PSMA3,DSP,MAPK8,ADD1,TRAF2,LMNB1,BCL2L1,PSMA7,MST4,PSMB5,PSMB4,PTK2,PSMB7,PSMB6,PSMB1,PSMB3,PSMB2,DIABLO,BMF,TFDP1,CFLAR,BMX,GAS2,PSMB8,TRADD,PSMB9,NMT1,TNFSF10,PSMC6,PSMC5,PKP1,DSG2,PSMC4,DSG3,BBC3,PSMC3,PSMC2,DSG1,PSMC1,ARHGAP10,E2F1,CLSPN,FASLG,AKT1,CASP6,CASP3,DYNLL1,CASP9,…
REACTOME	REACTOME_APOPTOSIS_INDUCED_DNA_FRAGMENTATION	H1F0,HIST1H1E,CASP3,HIST1H1D,HIST1H1C,HIST1H1B,DFFA,DFFB,HIST1H1A,KPNB1,KPNA1
REACTOME	REACTOME_APOPTOTIC_CLEAVAGE_OF_CELL_ADHESION_PROTEINS	CASP3,TJP1,OCLN,PKP1,DSG2,DSG3,DSG1,DSP,CDH1,TJP2,CTNNB1
REACTOME	REACTOME_APOPTOTIC_EXECUTION_PHASE	CLSPN,OCLN,LMNB1,VIM,CDH1,MST4,CTNNB1,CASP6,CASP3,PTK2,FNTA,PAK2,GSN,MAPT,CASP7,CASP8,ACIN1,KPNB1,PLEC,APC,H1F0,DBNL,HIST1H1E,HIST1H1D,HIST1H1C,ROCK1,DFFA,STK24,HIST1H1B,DFFB,HIST1H1A,BMX,LMNA,GAS2,BIRC2,PRKCD,BCAP31,PRKCQ,TJP1,PKP1,DSG2,DSG3,DSG1,DSP,TJP2,KPNA1,SPTAN1,ADD1
REACTOME	REACTOME_ASSOCIATION_OF_LICENSING_FACTORS_WITH_THE_PREREPLICATIVE_COMPLEX	E2F1,E2F2,CDC6,E2F3,ORC2L,ORC3L,ORC4L,GMNN,ORC5L,UBB,ORC1L,CDT1
REACTOME	REACTOME_ASSOCIATION_OF_TRIC_CCT_WITH_TARGET_PROTEINS_DURING_BIOSYNTHESIS	FKBP9,SKIV2L,CCT2,CCT3,ARFGEF2,KIFC3,FBXW9,KIF13A,FBXW7,LONP2,FBXW5,AP3M1,FBXW4,FBXO6,FBXW2,USP11,FBXO4,FBXW10,TCP1,SPHK1,CCT6A,CCT7,CCT5,CCT4,CCT8,FBXL5,NOP56,FBXL3,XRN2
REACTOME	REACTOME_AUTODEGRADATION_OF_CDH1_BY_CDH1_APC	CDC16,PSMD1,PSMD2,PSMD3,PSMD4,PSMD5,PSMD6,PSMD7,PSMD8,PSMD9,ANAPC1,ANAPC2,ANAPC5,ANAPC4,UBE2C,PSMA2,PSMA1,PSME1,PSMA6,PSME2,PSMA5,PSMA4,PSMA3,PSME3,UBB,ANAPC7,PSMB10,FZR1,ANAPC10,ANAPC11,PSMA7,PSMB5,PSMB4,PSMF1,PSMB7,PSMB6,PSMB1,PSMB3,PSMB2,UBE2D1,CDC23,CDC26,CDC27,PSMB8,PSMB9,PSMD14,PSMC6,PSMC5,PSMD13,PSMC4,PSMD12,PSMC3,PSMD11,PSMC2,PSMD10,PSMC1,UBE2E1
REACTOME	REACTOME_AXON_GUIDANCE	NRTN,HRAS,PLXNA3,ENAH,PLXNA4,PLXNA1,PLXNA2,GDNF,ROBO1,SEMA7A,RRAS,ROBO2,ROBO3,ROCK1,ROCK2,PLXNB1,PLXNB3,MYH9,FARP2,NCAM1,MAPK1,RND1,MAPK3,COL1A2,COL1A1,SPTB,MYL6,FGFR1,PLXNC1,CDK5R1,GRB2,ERBB2,CACNB1,CACNB2,CACNB3,ST8SIA2,CACNB4,CD72,ITGB1,SRC,MYL9,SEMA5A,PFN1,PTK2,PFN2,KRAS,RAC2,CRMP1,RAC1,CLASP1,CLASP2,AGRN,PLXND1,TYROBP,SPTBN5,MAP2K1,MAP2K2,CACNA1I,SPTBN4,MET,ITGA1,MYL12B,EVL,CACNA1S,SEMA6A,SE…
REACTOME	REACTOME_BASE_EXCISION_REPAIR	LIG1,LIG3,POLB,MBD4,XRCC1,SMUG1,POLD3,MPG,POLD4,MUTYH,POLD1,POLD2,TDG,OGG1,APEX1,CCNO,NTHL1,FEN1
REACTOME	REACTOME_BASE_FREE_SUGAR_PHOSPHATE_REMOVAL_VIA_THE_SINGLE_NUCLEOTIDE_REPLACEMENT_PATHWAY	MPG,MUTYH,TDG,POLB,MBD4,OGG1,APEX1,SMUG1,NTHL1,CCNO
REACTOME	REACTOME_BASIGIN_INTERACTIONS	ATP1B1,CAV1,ATP1B3,ATP1B2,PPIL2,SLC7A8,SLC7A9,L1CAM,SLC7A5,ITGB1,MMP1,SLC7A6,SLC7A7,SLC16A1,SPN,MAG,BSG,SLC3A2,SLC7A10,ITGA3,SLC7A11,SLC16A3,ITGA6,PPIA,SLC16A8
REACTOME	REACTOME_BETACATENIN_PHOSPHORYLATION_CASCADE	CSNK1A1,PPP2R1B,PPP2R1A,PPP2R5B,PPP2R5A,PPP2R5D,PPP2R5C,CTNNB1,GSK3B,PPP2CA,PPP2CB,APC,AXIN1
REACTOME	REACTOME_BILE_SALT_AND_ORGANIC_ANION_SLC_TRANSPORTERS	SLC16A3,SLC16A1,SLC13A5,SLC16A7,SLC16A8,SLC13A1,SLC10A6,SLC13A2,SLC13A3,SLC13A4,SLC47A1,SLC47A2
REACTOME	REACTOME_BIOLOGICAL_OXIDATIONS	CYP3A4,CYP24A1,CYP3A5,CYP3A7,PTGS2,PTGS1,CYP2D6,ADH1C,ADH1B,ADH1A,CYP2W1,ACSS2,GSTM5,GSTM1,ACSS1,GSTM4,PTGIS,MAT1A,CYP7A1,SULT1A1,SULT1A3,SULT1A2,SMOX,SULT1A4,ACSM2B,CYP1A1,CYP26A1,CYP1A2,CYP2E1,SULT1B1,CYP1B1,GCLC,AHCY,CYP51A1,CYP2B6,GCLM,SULT4A1,UGT2B28,CYP19A1,CYP46A1,CYP2C9,MAOA,CYP2C8,MAOB,CYP4B1,CYP7B1,CYP17A1,MTR,ALDH2,CYP2R1,CYP8B1,NNMT,CYP2J2,CYP2C19,CYP11B1,CYP2C18,CYP11B2,CYP2S1,SULT2B…
REACTOME	REACTOME_BOTULINUM_NEUROTOXICITY	STX6,SYT1,STX5,STX8,STX4,STX1A,STX7,STX3,STX2,SYT2,STX1B,STX12,STX16,VAMP2,STX11,VAMP1,SNAP25,STX10
REACTOME	REACTOME_BRANCHED_CHAIN_AMINO_ACID_CATABOLISM	BCKDHA,BCAT1,HSD17B10,ALDH6A1,ACADSB,BCAT2,BCKDHB,ACAT1,HIBADH,AUH,DBT,MCCC2,IVD,MCCC1,DLD,ACAD8,HIBCH
REACTOME	REACTOME_CALCITONIN_LIKE_LIGAND_RECEPTORS	CALCA,CALCR,RAMP3,CALCB,RAMP2,ADM,IAPP,ADM2,CALCRL,RAMP1
REACTOME	REACTOME_CAM_PATHWAY	ADCY3,ADCY4,ADCY1,ADCY2,ADCY7,ADCY8,ADCY5,ADCY6,ADRBK1,PRKACG,PRKAR2B,PRKAR2A,PDE1B,PDE1C,PDE1A,PRKACA,PRKACB,ADCY10,CREB1,ADCY9,CAMK4,PRKAR1B,PRKAR1A,CALM3,CALM2,CALM1
REACTOME	REACTOME_CASPASE_MEDIATED_CLEAVAGE_OF_CYTOSKELETAL_PROTEINS	DBNL,CASP6,CASP3,GSN,MAPT,CASP7,CASP8,VIM,GAS2,ADD1,SPTAN1,PLEC
REACTOME	REACTOME_CD28_CO_STIMULATION	GRB2,TRIB3,SRC,AKT1,CDC42,PDPK1,PAK2,MAPKAP1,RAC1,MAP3K8,PIK3CA,PAK1,MLST8,YES1,PIK3R1,AKT3,CD28,AKT2,LYN,RICTOR,VAV1,CD86,CD80,FYN,LCK,MTOR,MAP3K14,THEM4,GRAP2
REACTOME	REACTOME_CD28_DEPENDENT_PI3K_AKT_SIGNALING	TRIB3,RICTOR,AKT1,CD86,PDPK1,CD80,FYN,MAPKAP1,LCK,MAP3K8,PIK3CA,MTOR,MLST8,MAP3K14,THEM4,PIK3R1,AKT3,CD28,AKT2
REACTOME	REACTOME_CD28_DEPENDENT_VAV1_PATHWAY	CDC42,CD86,PAK2,CD80,FYN,GRB2,LCK,RAC1,PAK1,VAV1,CD28
REACTOME	REACTOME_CDC20_PHOSPHO_APC_MEDIATED_DEGRADATION_OF_CYCLIN_A	CDC16,PSMD1,PSMD2,PSMD3,PSMD4,PSMD5,CCNA1,PSMD6,CCNA2,PSMD7,PSMD8,PSMD9,ANAPC1,CDK1,ANAPC2,ANAPC5,ANAPC4,UBE2C,PSMA2,PSMA1,MAD2L1,PSME1,PSMA6,PSME2,PSMA5,PSMA4,PSMA3,BUB1B,PSME3,UBB,ANAPC7,PSMB10,ANAPC10,ANAPC11,PSMA7,PSMB5,PSMB4,PSMF1,PSMB7,PSMB6,PSMB1,PSMB3,PSMB2,UBE2D1,BUB3,CDC23,CDC20,CDC26,CDC27,PSMB8,PSMB9,PSMD14,PSMC6,PSMC5,PSMD13,PSMC4,PSMD12,PSMC3,PSMD11,PSMC2,PSMD10,PSMC1,UBE2E1
REACTOME	REACTOME_CDC6_ASSOCIATION_WITH_THE_ORC:ORIGIN_COMPLEX	E2F1,E2F2,CDC6,E2F3,MCM8,ORC2L,ORC3L,ORC4L,ORC6L,ORC5L,ORC1L
REACTOME	REACTOME_CDT1_ASSOCIATION_WITH_THE_CDC6_ORC_ORIGIN_COMPLEX	CDT1,MCM8,ORC4L,PSMD1,PSMD2,PSMD3,PSMD4,PSMD5,PSMD6,PSMD7,PSMD8,PSMD9,CDC6,ORC1L,PSMA2,PSMA1,PSMA6,PSME1,PSMA5,PSME2,PSMA4,PSMA3,ORC5L,PSME3,UBB,PSMB10,PSMA7,PSMB5,PSMB4,PSMF1,PSMB7,ORC2L,PSMB6,PSMB1,PSMB3,PSMB2,ORC6L,GMNN,PSMB8,PSMB9,PSMC6,PSMD14,ORC3L,PSMC5,PSMD13,PSMC4,PSMD12,PSMC3,PSMD11,PSMC2,PSMD10,PSMC1
REACTOME	REACTOME_CELL_CELL_ADHESION_SYSTEMS	PVR,CLDN8,CLDN7,CADM3,CLDN9,CADM1,CLDN4,CADM2,CLDN3,CLDN6,CLDN5,CTNNB1,CDH24,F11R,INADL,PRKCI,MPP5,CTNNA1,JUP,CLDN1,CLDN2,CLDN16,CLDN17,PARD3,CLDN18,CLDN19,CTNND1,CDH1,CLDN10,CDH2,CLDN11,CDH3,CLDN12,CDH4,CLDN14,CDH5,CDH6,CLDN15,CDH8,CDH7,PVRL4,CDH9,PVRL1,PVRL3,PVRL2,MLLT4,PARD6A,PARD6B,CRB3,CLDN22,CLDN20,CLDN23,CDH12,CDH13,CDH15,CDH18,PARD6G,CDH10,CDH11
REACTOME	REACTOME_CELL_CYCLE_CHECKPOINTS	DBF4,CDC16,MCM10,ANAPC1,ANAPC2,ANAPC5,ANAPC4,RAD9B,RAD9A,ORC1L,WEE1,PSMA2,RAD1,RFC5,PSMA1,RFC3,RFC4,MAD2L1,PSMA6,PSMA5,RFC2,PSMA4,PSMA3,ANAPC7,RAD17,HUS1,ANAPC10,CHEK1,ANAPC11,CHEK2,PSMA7,PSMB5,PSMB4,PSMB7,PSMB6,PSMB1,PSMB3,ORC6L,PSMB2,UBE2D1,ATRIP,CDC23,CDC20,ATR,CDC26,CDC27,ATM,PSMB8,PSMB9,PSMC6,CDKN1A,PSMC5,PSMC4,PSMC3,PSMC2,PSMC1,UBE2E1,CLSPN,MAD1L1,CCNE2,CCNE1,CDC45,MCM8,MCM7,ORC4L,PSMD1,PSM…
REACTOME	REACTOME_CELL_CYCLE_MITOTIC	ITGB3BP,PPP2R5B,PPP2R5A,PPP2R5D,TUBB2C,PPP2R5C,AURKA,RANGAP1,PTTG1,AURKB,CDC16,PRIM1,CDCA8,INCENP,PRIM2,CEP290,NUP37,CCNA1,CCNA2,CUL1,STAG2,STAG1,ANAPC1,ANAPC2,ANAPC5,LIG1,POLE,ANAPC4,SKP2,SKP1,DCTN3,PCM1,CEP152,DCTN1,ORC1L,DCTN2,RFC5,RFC3,REC8,RFC4,MAD2L1,RFC1,RCC2,RFC2,ZWINT,TUBA4A,ANAPC7,NUP43,CCDC99,NEK2,AHCTF1,CEP164,TK2,RPS27,GORASP1,FBXO5,SKA2,SKA1,NUDC,TAOK1,PCNT,NUF2,CDC23,ALMS1,CDC20,ND…
REACTOME	REACTOME_CELL_DEATH_SIGNALLING_VIA_NRAGE_NRIF_AND_NADE	ITGB3BP,PREX1,ITSN1,MCF2L,ARHGAP4,MAGED1,CASP3,TIAM2,TIAM1,PSENEN,NGFRAP1,CASP2,NET1,ARHGEF4,ARHGEF3,ARHGEF2,ARHGEF7,ARHGEF6,ARHGEF18,ARHGEF16,ARHGEF17,ARHGEF9,ARHGEF12,ECT2,BCL2L11,ARHGEF11,RASGRF2,PSEN1,RASGRF1,PSEN2,MAPK8,UBB,NGFR,KALRN,NGF,FGD2,FGD1,APH1A,APH1B,AKAP13,PLEKHG2,SQSTM1,SOS1,PLEKHG5,SOS2,RAC1,AATF,TRAF6,FGD3,FGD4,OBSCN,NGEF,VAV3,ABR,MCF2,TRIO,BAD,VAV2,YWHAE,VAV1,NCSTN
REACTOME	REACTOME_CELL_JUNCTION_ORGANIZATION	PVR,CLDN8,CLDN7,CADM3,CLDN9,CLDN4,CADM1,CLDN3,CADM2,CLDN6,FERMT2,CLDN5,CD151,CTNNB1,ILK,CDH24,F11R,INADL,RSU1,ARHGEF6,PRKCI,MPP5,ACTN1,FBLIM1,FLNC,CTNNA1,FLNA,VASP,JUP,TESK1,CLDN1,CLDN2,LAMC2,DST,PARVB,PARVA,CLDN16,CLDN17,PARD3,LIMS1,CLDN18,LIMS2,CLDN19,ITGB4,CTNND1,CDH1,CLDN10,CLDN11,CDH2,CDH3,CLDN12,CDH4,ITGB1,CLDN14,PXN,CDH5,CDH6,CLDN15,CDH8,PVRL4,CDH7,COL17A1,LAMB3,CDH9,PVRL1,PVRL3,PVRL2,MLLT…
REACTOME	REACTOME_CELL_SURFACE_INTERACTIONS_AT_THE_VASCULAR_WALL	HRAS,ATP1B1,ATP1B3,ATP1B2,SLC7A8,SLC7A9,L1CAM,CXADR,SLC7A5,MMP1,SLC7A6,SLC7A7,CD48,CD47,APOB,SLC16A1,GP6,PIK3CA,ANGPT1,SHC1,ESAM,ANGPT2,SPN,ANGPT4,F11R,BSG,LYN,PIK3CB,SLC3A2,SLC7A10,SIRPA,SLC7A11,PROC,CD84,DOK2,SIRPG,THBD,LCK,F2,COL1A2,COL1A1,TREM1,JAM2,PROS1,JAM3,GRB14,ITGAL,CAV1,CD244,GRB2,PPIL2,PF4,ITGB2,ITGB3,PF4V1,ITGB1,SRC,ITGAM,KRAS,ITGAX,CD177,SOS1,ITGAV,TEK,CD2,FCER1G,INPP5D,AMICA1,YES1,…
REACTOME	REACTOME_CELLEXTRACELLULAR_MATRIX_INTERACTIONS	RSU1,LIMS1,LIMS2,ARHGEF6,FERMT2,ACTN1,FBLIM1,FLNC,ITGB1,PXN,FLNA,VASP,ILK,TESK1,PARVB,PARVA
REACTOME	REACTOME_CENTROSOME_MATURATION	CEP72,CEP76,CEP78,TUBB2C,CEP70,OFD1,PRKAR2B,NDE1,CEP250,DYNLL1,ACTR1A,CEP290,PRKACA,CDK5RAP2,TUBG1,DYNC1H1,TUBG2,TUBA1A,TUBB4,CDK1,PPP2R1A,HSP90AA1,CEP110,DCTN3,PCM1,CEP152,DCTN1,DCTN2,CDK11A,FGFR1OP,TUBA4A,CDK11B,MAPRE1,DYNC1I2,SDCCAG8,NEK2,HAUS2,CETN2,CEP164,AKAP9,AZI1,TUBGCP4,TUBGCP3,TUBB,TUBGCP6,NUMA1,TUBGCP5,CEP57,CLASP1,ODF2,PAFAH1B1,CEP135,CEP192,CKAP5,PCNT,ALMS1,SFI1,CP110,CEP63,YWHAE,TUB…
REACTOME	REACTOME_CHAPERONIN_MEDIATED_PROTEIN_FOLDING	TUBB2B,TUBB2A,TUBB2C,VBP1,CCT2,CCT3,KIFC3,KIF13A,LONP2,TUBB6,USP11,TUBA1A,TUBB1,TUBA1B,TUBB3,TUBA1C,TUBB4,CCT6A,PFDN2,PFDN1,PFDN6,PFDN5,PFDN4,FBXL5,TUBA4A,XRN2,FBXL3,FKBP9,SKIV2L,ARFGEF2,TUBB4Q,FBXW9,FBXW7,FBXW5,AP3M1,FBXW4,TUBA3C,FBXO6,FBXW2,TUBA3D,FBXO4,FBXW10,ACTB,TCP1,SPHK1,CCT7,CCT5,CCT4,CCT8,NOP56
REACTOME	REACTOME_CHEMOKINE_RECEPTORS_BIND_CHEMOKINES	CXCR1,CXCR2,CXCR3,CXCL11,CXCL12,CXCL10,CXCR5,CCL3L1,CXCR4,CXCR7,CCR10,CXCR6,CCL3L3,XCR1,CCRL1,CCR9,CCR8,CCR7,CCR6,PPBP,CCR5,CCR4,CCR3,CX3CR1,CCR2,CXCL1,CCL3,CCL2,CXCL5,CCR1,CXCL3,CXCL2,CXCL9,PF4,CX3CL1,CXCL6,CCL5,CCL28,CCL4,CCL27,CCL7,CCL25,CCL22,CCL20,CCL21,CCBP2,IL8,CCL19,CCL16,CCL17,CCL11,CXCL13,CXCL16,XCL1,XCL2
REACTOME	REACTOME_CHOLESTEROL_BIOSYNTHESIS	TM7SF2,EBP,MVD,HMGCR,CYP51A1,HMGCS1,LSS,PMVK,FDFT1,SC4MOL,SQLE,DHCR7,GGPS1,MVK,IDI2,IDI1,LBR,SC5DL,HSD17B7,NSDHL,DHCR24
REACTOME	REACTOME_CHYLOMICRON_MEDIATED_LIPID_TRANSPORT	LPL,P4HB,LDLR,HSPG2,APOC2,LDLRAP1,MTTP,APOA4,SDC1,APOB,APOA2,APOA1,APOE,APOA5,APOC3,SAR1B,LIPC
REACTOME	REACTOME_CITRIC_ACID_CYCLE	DLST,ACO2,SUCLG2,SUCLG1,CS,IDH3B,OGDH,IDH3A,SDHA,SDHB,IDH3G,NNT,SDHC,DLD,SDHD,IDH2,SUCLA2,MDH2,FH
REACTOME	REACTOME_CLASS_A1_RHODOPSIN_LIKE_RECEPTORS	EDN3,CGA,UTS2,CGB,ADORA3,EDN2,EDN1,LHCGR,LPAR4,LPAR3,GPR120,LPAR2,LPAR1,ADORA1,S1PR2,S1PR3,AGTR1,HTR1B,AGTR2,HTR1A,S1PR1,MC1R,LTB4R,S1PR4,CCR10,S1PR5,NPSR1,QRFP,HTR1D,PRLH,HTR1F,HTR1E,C5AR1,GPER,HTR4,GPR132,PDYN,CCR9,SSTR4,CCR8,SSTR5,CCR7,SSTR2,CCR6,SSTR3,PPBP,CCR5,GPBAR1,CCR4,SSTR1,LPAR6,CCR3,HTR7,CCR2,MC2R,HTR6,F2,CX3CR1,PRLHR,TRHR,PPYR1,BDKRB1,BDKRB2,POMC,HCRTR2,HCRTR1,ADRB3,OPN1MW2,MLN,NPB,UT…
REACTOME	REACTOME_CLASS_B2_SECRETIN_FAMILY_RECEPTORS	WNT3A,VIPR1,VIPR2,GHRHR,SHH,SCTR,GNG8,WNT2,SCT,WNT1,WNT4,WNT3,IAPP,GNG2,GNG3,GLP2R,CALCRL,WNT6,GNG4,RAMP1,GNG5,IHH,GNG7,RAMP3,WNT10A,RAMP2,WNT10B,GIP,CRHR1,PTHLH,CRHR2,SMO,GNB2,ADM,GNB1,GHRH,GIPR,WNT9B,GNB5,GNAS,GNB4,WNT11,WNT9A,GNB3,GLP1R,VIP,CALCR,WNT5A,DHH,WNT16,ADCYAP1R1,PTH1R,GNG13,PTH2,GNG11,GNG12,GCGR,ADCYAP1,CALCA,CALCB,PTH,WNT8A,WNT8B,FZD9,FZD8,PTH2R,FZD1,FZD3,FZD2,FZD5,FZD4,FZD7,FZD6,WN…
REACTOME	REACTOME_CLASS_C3_METABOTROPIC_GLUTAMATE_PHEROMONE_RECEPTORS	CASR,GABBR1,TAS1R3,GABBR2,TAS1R1,GPRC6A,TAS1R2,GRM1,GRM5,GRM4,GRM3,GRM2,GRM8,GRM7,GRM6
REACTOME	REACTOME_CLASSICAL_ANTIBODY_MEDIATED_COMPLEMENT_ACTIVATION	IGLV1-40,IGHV7-81,IGLV1-44,IGLV4-60,C1R,C1S,IGLV5-37,C1QC,IGLV2-23,IGHV3-23,IGLV7-46,IGLV8-61,IGLV3-12,IGKC,IGLV3-16,IGLV1-36,IGLV10-54,IGLV11-55,IGLV5-45,IGLV2-33,IGLV2-11,C1QA,C1QB,IGKV1-5,IGLV7-43,IGLV2-18,IGLV3-27,IGKV4-1,IGLV4-69,IGLV3-25,IGLV3-22,IGLC2,IGLC1,IGLV4-3,IGLC3
REACTOME	REACTOME_CLATHRIN_DERIVED_VESICLE_BUDDING	TGOLN2,CLTA,AP4E1,AP1B1,AP1G1,RAB5C,HIP1R,AP3S1,CNO,CLTC,TPD52,AP1S3,AP1S1,PICALM,AP1S2,GBF1,PUM1,NECAP1,DNAJC6,CLINT1,AP3B1,FTL,STX4,CTSZ,PIK3C2A,M6PR,GAK,GNS,VAMP8,ARRB1,IGF2R,VAMP7,TXNDC5,SORT1,CPD,VAMP2,SH3GL2,TBC1D8B,SNX9,PLDN,AP1M1,AP1M2,SNX5,SNX2,NAPA,OCRL,DTNBP1,FTH1,BLOC1S3,BLOC1S1,SNAP23,HSPA8,YIPF6,SNAPIN,TPD52L1,DNASE2,TFRC,ARF1,SH3D19,AP4B1,DNM2
REACTOME	REACTOME_COLLAGEN_MEDIATED_ACTIVATION_CASCADE	PIK3CG,PRKCZ,VAV3,LYN,PIK3CB,VAV2,VAV1,AKT1,PDPK1,GP6,FYN,PLCG2,COL1A2,FCER1G,PIK3CA,PIK3R5,COL1A1,PIK3R6,PIK3R1,AKT3,AKT2,LCP2,SYK
REACTOME	REACTOME_COMMON_PATHWAY	F10,F13A1,PF4,PF4V1,PROC,F13B,FGG,THBD,FGA,F5,FGB,F2,SERPINC1,PROS1
REACTOME	REACTOME_COMPLEMENT_CASCADE	IGLV1-40,IGHV7-81,MASP1,IGLV1-44,MASP2,IGLV4-60,IGLV5-37,C1QC,IGLV2-23,IGLV8-61,CFD,C4A,IGLV11-55,C8G,C8A,IGLV2-11,C1QA,C8B,C1QB,IGKV1-5,IGLV7-43,IGKV4-1,IGLV3-27,IGLV2-18,IGLV4-69,IGLV3-25,IGLV3-22,C7,MBL2,C9,C3,C6,C5,C1R,C1S,IGHV3-23,IGLV7-46,IGLV3-12,C2,IGKC,IGLV3-16,IGLV10-54,IGLV1-36,CFB,IGLV5-45,IGLV2-33,IGLC2,IGLC1,IGLV4-3,IGLC3
REACTOME	REACTOME_CONVERSION_FROM_APC_CDC20_TO_APC_CDH1_IN_LATE_ANAPHASE	ANAPC1,ANAPC2,FZR1,ANAPC5,CDC14A,ANAPC4,CDC23,ANAPC10,CDC20,ANAPC11,CDC16,UBE2C,CDC26,CDC27,ANAPC7,UBE2D1,UBE2E1
REACTOME	REACTOME_COPI_MEDIATED_TRANSPORT	ARFGAP1,COPA,COPB2,ARF1,GBF1,COPB1,ARCN1,COPZ1,COPG,COPE
REACTOME	REACTOME_COSTIMULATION_BY_THE_CD28_FAMILY	PPP2R5B,PPP2R5A,PPP2R5D,PPP2R5C,HLA-DMB,HLA-DMA,TRB@,PDCD1,AKT1,CDC42,PDPK1,PAK2,MAPKAP1,MAP3K8,PIK3CA,PAK1,MLST8,CSK,AKT3,AKT2,PPP2R1B,PPP2R1A,CD3G,LYN,CD3D,CD3E,TNFRSF14,TRBC1,TRA@,HLA-DQA2,PDCD1LG2,HLA-DQA1,CD86,CD80,LCK,HLA-DPA1,GRAP2,THEM4,MAP3K14,ICOSLG,HLA-DRA,HLA-DQB1,HLA-DRB1,GRB2,HLA-DRB3,CD247,TRIB3,SRC,ICOS,PPP2CA,RAC1,PPP2CB,HLA-DRB5,CD4,HLA-DPB1,YES1,HLA-DOA,HLA-DOB,PIK3R1,CD28,PTPN…
REACTOME	REACTOME_CREB_PHOPHORYLATION_THROUGH_THE_ACTIVATION_OF_RAS	HRAS,CAMK2G,PDPK1,GRIN2B,GRIN2C,GRIN2D,DLG4,CAMK2D,CAMK2B,CAMK2A,NEFL,CREB1,GRIN1,GRIN2A,RAF1,ACTN2,RPS6KA6,MAPK1,RPS6KA3,RPS6KA1,RASGRF2,RASGRF1,RPS6KA2,CALM3,CALM2,CALM1
REACTOME	REACTOME_CREB_PHOSPHORYLATION_THROUGH_THE_ACTIVATION_OF_CAMKII	CAMK2G,CREB1,GRIN1,GRIN2A,ACTN2,GRIN2B,GRIN2C,GRIN2D,DLG4,CAMK2D,CALM3,CAMK2B,NEFL,CAMK2A,CALM2,CALM1
REACTOME	REACTOME_CRMPS_IN_SEMA3A_SIGNALING	PLXNA3,CDK5R1,NRP1,PLXNA4,PLXNA1,PLXNA2,DPYSL5,DPYSL4,DPYSL3,DPYSL2,FES,CDK5,FYN,CRMP1,GSK3B,SEMA3A
REACTOME	REACTOME_CTLA4_INHIBITORY_SIGNALING	PPP2R1B,PPP2R1A,LYN,PPP2R5B,PPP2R5A,PPP2R5D,PPP2R5C,CTLA4,SRC,PTPN11,AKT1,CD86,PDPK1,CD80,FYN,PPP2CA,LCK,PPP2CB,YES1,AKT3,AKT2
REACTOME	REACTOME_CYCLIN_A1_ASSOCIATED_EVENTS_DURING_G2_M_TRANSITION	XPO1,CDK1,CCNH,PKMYT1,CDK7,CDC25C,WEE1,CDC25A,CDC25B,CCNB1,MNAT1,CCNB2,PLK1,CCNA1,CCNA2
REACTOME	REACTOME_CYCLIN_E_ASSOCIATED_EVENTS_DURING_G1_S_TRANSITION_	CCNE2,CCNE1,PSMD1,PSMD2,PSMD3,PSMD4,PSMD5,PSMD6,CCNA1,PSMD7,CCNA2,CUL1,PSMD8,PSMD9,CCNH,SKP2,CDK7,RB1,SKP1,WEE1,CDK2,PSMA2,PSMA1,PSME1,PSMA6,PSME2,PSMA5,PSMA4,PSMA3,PSME3,UBB,PSMB10,CKS1B,PSMA7,PSMB5,PSMB4,PSMF1,PSMB7,PSMB6,PSMB1,PSMB3,PSMB2,CDC25A,PSMB8,PSMB9,MNAT1,PSMC6,CDKN1A,PSMD14,PSMC5,PSMD13,PSMC4,PSMD12,PSMC3,PSMD11,PSMC2,PSMD10,PSMC1
REACTOME	REACTOME_CYTOCHROME_P450_ARRANGED_BY_SUBSTRATE_TYPE	CYP3A4,CYP3A5,CYP24A1,CYP2J2,CYP3A7,CYP2C19,CYP11B1,CYP2C18,CYP11B2,CYP2S1,CYP2D6,CYP2W1,CYP3A43,PTGIS,CYP39A1,CYP7A1,CYP11A1,CYP1A1,CYP26A1,CYP2E1,CYP1A2,CYP27A1,CYP2A6,CYP2U1,CYP2F1,CYP1B1,CYP2B6,CYP51A1,CYP2A13,CYP27B1,CYP26B1,CYP19A1,TBXAS1,CYP46A1,CYP21A2,CYP2C9,CYP2C8,CYP4F11,CYP4F12,CYP4B1,CYP4F8,CYP4A11,CYP7B1,CYP17A1,CYP26C1,CYP4F3,CYP2R1,CYP4F2,CYP8B1
REACTOME	REACTOME_CYTOSOLIC_SULFONATION_OF_SMALL_MOLECULES	SULT4A1,SULT1C4,SULT2A1,SULT1B1,SULT1A1,SULT1A3,SULT2B1,SULT1A2,SULT1C2,SULT1A4,SULT1E1
REACTOME	REACTOME_CYTOSOLIC_TRNA_AMINOACYLATION	YARS,CARS,NARS,DARS,AIMP1,AIMP2,SARS,AARS,GARS,EPRS,QARS,VARS,KARS,IARS,TARS,WARS,EEF1E1,RARS,HARS,FARSB,LARS,FARSA,MARS
REACTOME	REACTOME_DARPP32_EVENTS	PPP2R5D,PPP3R1,PRKACG,PRKAR2B,PRKAR2A,PPP1R1B,PPP2CA,PDE4A,PPP2CB,PDE4B,PPP3CB,PPP3CC,PRKACA,PRKACB,PPP3CA,PPP2R1B,PPP2R1A,PDE4D,PDE4C,CDK5,PPP1CA,PRKAR1B,PRKAR1A,CALM3,CALM2,CALM1
REACTOME	REACTOME_DEADENYLATION_OF_MRNA	PAN2,CNOT8,PAN3,PAIP1,CNOT10,CNOT3,CNOT2,CNOT1,CNOT7,CNOT6,CNOT4,EIF4B,TNKS1BP1,EIF4G1,PARN,EIF4E,CNOT6L,C2ORF29,EIF4A2,EIF4A1,RQCD1,PABPC1
REACTOME	REACTOME_DEATH_RECEPTOR_SIGNALLING	TRAF2,CFLAR,TNF,FASLG,FADD,TRADD,CASP10,TNFRSF1A,TNFSF10,TNFRSF10B,RIPK1,CASP8,FAS
REACTOME	REACTOME_DEPOLARIZATION_OF_THE_PRESYNAPTIC_TERMINAL_TRIGGERS_THE_OPENING_OF_CALCIUM_CHANNELS	CACNA2D1,CACNB1,CACNG4,CACNB2,CACNA1E,CACNB3,CACNG2,CACNB4,CACNA2D3,CACNA2D2,CACNA1A,CACNA1B
REACTOME	REACTOME_DIABETES_PATHWAYS	RPL18,RPL17,RPL19,RPL14,SYT5,RPL13,ADCY8,ADCY5,RPL15,SRP68,ADCY6,PGAM1,RPLP2,PGAM2,OGDH,SSR1,GNG8,DNAJB11,RPLP0,RPLP1,RPL26L1,RPL10,FAU,RAPGEF4,RPL11,GNG2,RPL12,RAPGEF3,GNG3,PDHA1,GNG4,GNG5,ATP8,RAB27A,GNG7,ATP6,KIF5B,SUCLG2,SUCLG1,RPS18,NNT,RPS19,RPS16,RPS17,EIF2S1,RPS14,DLD,RPS15,F2,ATP5C1,RPS12,RPS13,RPS10,SRP72,RPS11,EIF2AK3,MDH2,ALDOA,GNAI2,PFKFB4,GNAI1,PFKFB3,ALDOC,PFKFB2,ALDOB,PFKFB1,CACNB…
REACTOME	REACTOME_DNA_REPAIR	XRCC5,XRCC4,XRCC6,XRCC1,MUTYH,H2AFX,POLH,LIG1,USP1,POLE,LIG3,POLB,LIG4,RFC5,RFC3,RFC4,RFC1,RFC2,MAD2L2,RAD23B,MRE11A,XAB2,POLE2,PALB2,NTHL1,TP53BP1,BRCA2,ATR,BRCA1,ATM,POLD3,POLD4,POLD1,POLD2,PCNA,TDG,ZBTB32,NBN,FANCL,FANCM,FANCI,FANCE,FANCF,FANCG,FANCA,CCNO,FANCB,C19ORF40,FANCC,REV1,CCNH,DDB1,GTF2H4,GTF2H3,MBD4,CDK7,RAD52,GTF2H2,RAD50,GTF2H1,RAD51,XPA,XPC,FANCD2,DDB2,UBB,UBE2T,REV3L,POLR2H,POLR2…
REACTOME	REACTOME_DNA_REPLICATION_PRE_INITIATION	E2F1,E2F2,E2F3,DBF4,MCM10,CDT1,PRIM1,MCM8,CDC45,MCM7,ORC4L,PSMD1,PRIM2,PSMD2,PSMD3,PSMD4,PSMD5,PSMD6,PSMD7,PSMD8,PSMD9,CDC7,CDC6,POLE,MCM2,MCM3,MCM4,ORC1L,CDK2,MCM5,MCM6,PSMA2,PSMA1,PSME1,PSMA6,PSME2,PSMA5,PSMA4,PSMA3,ORC5L,PSME3,UBB,PSMB10,POLA1,POLA2,PSMA7,RPA4,RPA3,RPA1,PSMB5,RPA2,PSMF1,PSMB4,ORC2L,PSMB7,PSMB6,POLE2,PSMB1,PSMB3,ORC6L,PSMB2,GMNN,PSMB8,PSMB9,PSMD14,PSMC6,ORC3L,PSMC5,PSMD13,PSMC4…
REACTOME	REACTOME_DNA_STRAND_ELONGATION	POLA1,POLA2,RPA3,RPA1,PRIM1,RPA2,CDC45,MCM8,MCM7,PRIM2,FEN1,GINS1,GINS2,LIG1,GINS4,MCM2,MCM3,MCM4,MCM5,MCM6,POLD3,RFC5,POLD4,DNA2,RFC3,RFC4,RFC1,RFC2,POLD1,POLD2,PCNA
REACTOME	REACTOME_DOPAMINE_NEUROTRANSMITTER_RELEASE_CYCLE	RAB3A,SYT1,DDC,STX1A,CPLX1,TH,STXBP1,RIMS1,SYN1,SYN3,SYN2,SLC18A2,VAMP2,SNAP25
REACTOME	REACTOME_DOUBLE_STRAND_BREAK_REPAIR	XRCC5,XRCC4,NBN,MRE11A,TP53BP1,LIG1,XRCC6,PRKDC,BRCA2,LIG4,RAD52,RAD50,BRCA1,ATM,RPA3,RAD51,RPA1,RPA2,MDC1,TDP1,H2AFX
REACTOME	REACTOME_DOWN_STREAM_SIGNAL_TRANSDUCTION	HRAS,PDGFB,GRB2,PDGFA,STAT5A,BCAR1,STAT5B,SRC,STAT6,KRAS,SOS1,PIK3CA,RAPGEF1,PIK3R1,RASA1,PIK3R2,MAP2K1,MAP2K2,PIK3CB,YWHAB,RAF1,STAT1,STAT3,PTPN11,MAPK1,NCK2,NRAS,CRKL,PLCG1,NCK1,MAPK3,PDGFRA,PDGFRB,CRK,GRB7
REACTOME	REACTOME_DOWNSTREAM_EVENTS_IN_GPCR_SIGNALING	ITSN1,GNG8,AGTR1,HTR1B,AGTR2,HTR1A,MC1R,LTB4R,CCR10,PIK3CA,GNG2,GNG3,HTR1D,QRFP,GNG4,GNG5,HTR1F,HTR1E,GNG7,PIK3CG,ROCK1,ROCK2,GPER,SSTR4,SSTR5,SSTR2,SSTR3,SSTR1,F2,MC2R,GNAI3,GNAI2,GNAI1,PTH1R,PPYR1,ADCYAP1,HCRTR2,ADRB3,HCRTR1,DAGLA,RAC2,OPN1MW2,RAC1,PTH2R,DAGLB,NPY5R,GNGT1,GNGT2,PENK,AVPR1B,HEBP1,AVPR1A,OPRM1,GNAZ,PDE11A,KISS1,KISS1R,MC5R,HTR5A,ARHGEF4,ARHGEF3,AVP,ARHGEF2,ARHGEF1,GIP,ARHGEF7,ARH…
REACTOME	REACTOME_DOWNSTREAM_SIGNALING_OF_ACTIVATED_FGFR	FGF19,FGF6,FGFR2,FGFR1,FGF18,FGF5,FGF8,FGFR4,FGFR3,FGF7,GRB2,FGF9,FGF17,FGF16,FGF10,SRC,TLR9,INS,SOS1,GAB1,PIK3C3,PIK3CA,FRS3,SHC1,FGF1,INSR,FRS2,FGF2,PIK3R4,PIK3R1,FGF3,PIK3R2,FGF4,IRS2,PIK3CB,KL,FGF23,FGF22,FGF20,IRS1,PTPN11,DOK1,PLCG1
REACTOME	REACTOME_DOWNSTREAM_TCR_SIGNALING	HLA-DQB1,HLA-DRB1,HLA-DRB3,CD247,NFKBIA,UBE2V1,NFKB1,HLA-DMB,HLA-DMA,PTEN,TRB@,MAP3K7,PDPK1,PIK3CA,HLA-DRB5,CD4,INPP5D,HLA-DPB1,TRAF6,HLA-DOA,HLA-DOB,PIK3R1,CHUK,PIK3R2,BCL10,CD3G,CD3D,PIK3CB,CD3E,TRBV12-3,RELA,MALT1,TRBC1,TRA@,HLA-DQA2,TAB2,TRAT1,HLA-DQA1,UBE2N,PRKCQ,CARD11,LCK,IKBKG,RIPK2,HLA-DPA1,IKBKB,HLA-DRA
REACTOME	REACTOME_DUAL_INCISION_REACTION_IN_GG_NER	RAD23B,CCNH,DDB1,GTF2H4,GTF2H3,CDK7,GTF2H2,RPA3,GTF2H1,RPA1,RPA2,MNAT1,XPA,ERCC5,XPC,DDB2,ERCC3,ERCC4,ERCC1,ERCC2
REACTOME	REACTOME_DUAL_INCISION_REACTION_IN_TC_NER	POLR2H,POLR2G,POLR2F,POLR2E,POLR2L,POLR2K,POLR2J,POLR2I,POLR2D,XAB2,POLR2C,POLR2B,POLR2A,ERCC8,ERCC5,ERCC6,TCEA1,ERCC3,ERCC4,ERCC1,ERCC2,CCNH,GTF2H4,GTF2H3,CDK7,GTF2H2,GTF2H1,MNAT1
REACTOME	REACTOME_E2F_ENABLED_INHIBITION_OF_PRE_REPLICATION_COMPLEX_FORMATION	CCNB1,CDK1,MCM8,ORC2L,ORC3L,ORC4L,ORC6L,ORC5L,CDC25A,ORC1L
REACTOME	REACTOME_E2F_MEDIATED_REGULATION_OF_DNA_REPLICATION	E2F1,E2F2,E2F3,SOX2,POLA1,POLA2,TK2,CDT1,PRIM1,CCNE1,TYMS,CDC45,MCM8,ORC2L,ORC4L,POU5F1,PRIM2,ORC6L,FBXO5,CCNA1,TFDP1,CDC6,CDK1,NANOG,RB1,CDC25A,ORC1L,CCNB1,ORC3L,DHFR,RRM2,PCNA,ORC5L
REACTOME	REACTOME_E2F_TRANSCRIPTIONAL_TARGETS_AT_G1_S	E2F1,CDC6,CDK1,E2F2,NANOG,E2F3,SOX2,POLA1,TK2,CDC25A,ORC1L,CDT1,CCNE1,TYMS,CDC45,DHFR,POU5F1,RRM2,PCNA,FBXO5,CCNA1,TFDP1
REACTOME	REACTOME_EARLY_PHASE_OF_HIV_LIFE_CYCLE	XRCC5,XRCC4,LIG1,XRCC6,LIG4,HMGA1,BANF1,CCR5,PPIA,CXCR4,PSIP1,CD4,FEN1
REACTOME	REACTOME_EFFECTS_OF_PIP2_HYDROLYSIS	DGKQ,DGKK,DGKH,DGKI,ITPR3,ITPR1,DAGLB,ITPR2,DGKA,DAGLA,DGKB,DGKE,DGKD,DGKG,MGLL,DGKZ
REACTOME	REACTOME_EGFR_DOWNREGULATION	EGFR,CLTA,GRB2,ARHGEF7,AP2S1,STAM2,CBL,EPS15L1,CLTC,EPS15,CDC42,SPRY2,AP2B1,SPRY1,AP2A2,AP2A1,SH3KBP1,HGS,STAM,UBB,EGF,EPN1,SH3GL2,AP2M1
REACTOME	REACTOME_EICOSANOID_LIGAND_BINDING_RECEPTORS	PTGER1,PTGER2,PTGER3,PTGER4,CYSLTR1,CYSLTR2,PTGFR,PTGIR,OXER1,LTB4R,GPR44,PTGDR,LTB4R2,TBXA2R,GPR17
REACTOME	REACTOME_ELECTRON_TRANSPORT_CHAIN	UQCRC2,UQCRC1,CYC1,NDUFAB1,COX5A,UQCRFS1,COX5B,UQCRQ,NDUFS7,NDUFS6,NDUFS5,UQCR10,NDUFS4,UQCR11,NDUFS8,NDUFS3,NDUFS2,NDUFS1,ND1,NDUFB11,NDUFB10,ND4,ND5,ND2,CYCS,ND3,NDUFC2,NDUFA13,COX4I1,NDUFC1,NDUFA10,NDUFA12,NDUFA11,COX6C,UQCRH,UQCRB,NDUFB3,NDUFB4,NDUFB5,NDUFB6,NDUFB7,NDUFB8,NDUFB9,COX7B,COX7C,COX7A2L,NDUFB1,NDUFB2,COX6B1,ETFDH,ND6,ETFB,ETFA,NDUFA4,NDUFA5,NDUFA2,NDUFA3,NDUFA8,NDUFA9,NDUFA6,COX8A…
REACTOME	REACTOME_ELONGATION_AND_PROCESSING_OF_CAPPED_TRANSCRIPTS	NCBP2,NCBP1,U2AF2,SNRPD3,SNRPD1,RBM5,SNRPD2,SFRS6,SFRS7,SFRS4,SFRS5,DDX23,DHX38,RBM8A,CLP1,DNAJC8,SFRS9,U2AF1,SRRM1,LSM2,SUPT5H,CCAR1,PABPN1,SNRPA1,SF3B14,EFTUD2,MAGOH,PTBP1,HNRNPA2B1,SFRS1,HNRNPR,SFRS3,HNRNPU,SFRS2,PCF11,SNRPB,RDBP,SNRPA,SNRPF,SNRPE,SNRPG,FUS,NHP2L1,ELL,SNRPB2,TH1L,HNRNPA3,HNRNPL,HNRNPM,HNRNPK,METTL3,HNRNPF,CDC40,HNRNPD,HNRNPC,SFRS11,DHX9,CSTF3,CSTF2,RNPS1,WHSC2,HNRNPA1,RBMX,HNR…
REACTOME	REACTOME_ENDOGENOUS_STEROLS	CYP1B1,CYP46A1,CYP11A1,CYP51A1,CYP21A2,CYP11B1,CYP11B2,CYP7B1,CYP17A1,CYP39A1,CYP27A1,CYP7A1,CYP8B1,CYP19A1
REACTOME	REACTOME_ENERGY_DEPENDENT_REGULATION_OF_MTOR_BY_LKB1_AMPK	PRKAG3,CAB39L,STK11,PRKAG1,PRKAG2,PRKAB2,STRADA,PPM1A,PRKAB1,STRADB,RPTOR,TSC1,TSC2,RHEB,PRKAA1,CAB39,PRKAA2
REACTOME	REACTOME_ERK_MAPK_TARGETS	PPP2R1B,MEF2C,PPP2R1A,MEF2A,PPP2R5D,ELK1,MAPK11,RPS6KA5,DUSP4,MAPK1,DUSP3,RPS6KA3,RPS6KA1,RPS6KA2,MAPK14,PPP2CA,PPP2CB,MAPK3,MAPK7,DUSP7,DUSP6
REACTOME	REACTOME_ERKS_ARE_INACTIVATED	PPP2R1B,DUSP4,MAPK1,PPP2R1A,DUSP3,PPP2CA,PPP2R5D,MAPK3,PPP2CB,MAPK7,DUSP7,DUSP6
REACTOME	REACTOME_ETHANOL_OXIDATION	ALDH1A1,ACSS1,ADH4,ALDH2,ADH1C,ADH6,ADH1B,ADH7,ADH1A,ACSS2
REACTOME	REACTOME_EXTENSION_OF_TELOMERES	POLA1,POLA2,RPA3,RPA1,PRIM1,RPA2,POLE2,DKC1,PRIM2,FEN1,TERT,LIG1,POLE,POLD3,RFC5,POLD4,DNA2,RFC3,RFC4,RFC1,RFC2,WRAP53,POLD1,POLD2,PCNA,RUVBL2,RUVBL1,NHP2
REACTOME	REACTOME_FACILITATIVE_NA_INDEPENDENT_GLUCOSE_TRANSPORTERS	SLC2A12,SLC2A8,SLC2A9,SLC2A7,SLC2A10,SLC2A6,SLC2A11,SLC2A5,SLC2A4,SLC2A3,SLC2A2,SLC2A1
REACTOME	REACTOME_FANCONI_ANEMIA_PATHWAY	C17ORF70,BRCA2,BRCA1,FANCL,FANCM,FANCD2,FANCI,FANCE,FANCF,FANCG,UBB,PALB2,FANCA,C19ORF40,FANCB,UBE2T,FANCC
REACTOME	REACTOME_FGFR_LIGAND_BINDING_AND_ACTIVATION	FGF19,FGF6,FGFR2,FGF18,FGF5,FGFR1,FGF8,FGFR4,FGF7,FGFR3,FGF9,GRB2,FGF17,FGF16,FGF10,SDC2,FRS3,FGF1,FRS2,FGF2,FGF3,FGF4,KL,CBL,FGF23,FGF22,FGF20
REACTOME	REACTOME_FORMATION_AND_MATURATION_OF_MRNA_TRANSCRIPT	NCBP2,NCBP1,RNMT,SNRPD3,U2AF2,SNRPD1,RBM5,SNRPD2,TBP,SFRS6,SFRS7,GTF2E1,SFRS4,GTF2E2,SFRS5,DHX38,DDX23,RBM8A,CLP1,DNAJC8,SFRS9,U2AF1,SRRM1,LSM2,SUPT5H,CCAR1,PABPN1,SNRPA1,SF3B14,TAF4B,MAGOH,EFTUD2,PTBP1,HNRNPA2B1,SFRS1,HNRNPR,SFRS3,HNRNPU,SFRS2,PCF11,SNRPB,RDBP,SNRPA,SNRPF,SNRPE,SNRPG,FUS,NHP2L1,ELL,SNRPB2,TH1L,HNRNPA3,HNRNPL,HNRNPM,HNRNPK,METTL3,HNRNPF,CDC40,HNRNPD,TAF9,HNRNPC,SFRS11,TAF1,DHX9,C…
REACTOME	REACTOME_FORMATION_OF_A_POOL_OF_FREE_40S_SUBUNITS	RPL18,RPL17,RPL36A,RPL19,RPL14,RPL13,RPL15,RPLP2,RPS2,RPS3,EIF3CL,RPS3A,RPLP0,EIF1AX,RPLP1,RPL26L1,RPL10,FAU,RPL11,RPL12,RPS27A,RPL35A,RPS4X,RPS18,RPS19,RPL41,RPS16,RPS17,RPS14,RPS15,RPL3L,RPS12,RPS13,RPS4Y1,RPS10,RPS11,UBA52,RPL35,RPL27A,RPS15A,RPL36,RPL37,RPL38,RPL39,RPS25,EIF3C,EIF3D,RPS26,EIF3A,RPS27,RPL30,RPS28,EIF3B,RPL7,EIF3G,RPS29,RPL32,RPL6,EIF3H,RPL31,RPL9,RPL34,EIF3E,EIF3F,RPL8,EIF3K,R…
REACTOME	REACTOME_FORMATION_OF_ATP_BY_CHEMIOSMOTIC_COUPLING	ATP5D,ATP5E,ATP5J2,ATP5B,ATP5F1,ATP5G1,ATP5C1,ATP5L,ATP5O,ATP5A1,ATP5I,ATP8,ATP5H,ATP6,ATP5J
REACTOME	REACTOME_FORMATION_OF_FIBRIN_CLOT_CLOTTING_CASCADE	A2M,F13A1,PF4,PF4V1,GP9,F13B,GP5,FGG,FGA,FGB,GP1BB,KLKB1,SERPINC1,GP1BA,F11,KNG1,F12,F10,F8,F9,SERPING1,F7,PROC,VWF,THBD,F5,C1QBP,F3,F2,TFPI,PRCP,PROS1
REACTOME	REACTOME_FORMATION_OF_PLATELET_PLUG	F2RL2,GNA13,F2RL3,GNA14,A2M,POTEKP,GNA15,PDGFB,PDGFA,F13A1,GNA11,GNA12,TGFB3,TTN,MMRN1,TGFB1,GP9,VCL,TGFB2,GNG8,APP,GP5,APOA1,GP6,BRPF3,SERPINE1,PIK3CA,RAPGEF4,GNG2,GNG3,RAPGEF3,CFD,GNG4,GNG5,SYK,GNG7,PIK3CG,ACTN4,PIK3CB,F8,ACTN1,ACTN2,SERPING1,VEGFB,VEGFC,CD36,PPBP,F5,SERPINF2,F2,VEGFA,COL1A2,TUBA4A,COL1A1,ITGA2B,ALDOA,GNAI3,GNAI2,GRB2,GNAI1,CLU,ITGB3,ITGB1,SRC,TIMP1,CALU,PFN1,PTK2,DAGLA,FGG,FGA…
REACTOME	REACTOME_FORMATION_OF_THE_EARLY_ELONGATION_COMPLEX	POLR2H,NCBP2,POLR2G,NCBP1,POLR2F,POLR2E,POLR2L,POLR2K,POLR2J,POLR2I,TH1L,POLR2D,POLR2C,POLR2B,POLR2A,SUPT4H1,ERCC3,SUPT5H,ERCC2,CCNH,GTF2H4,GTF2H3,WHSC2,CDK7,GTF2H2,COBRA1,GTF2H1,MNAT1,GTF2F1,GTF2F2,RDBP,CTDP1
REACTOME	REACTOME_FORMATION_OF_THE_TERNARY_COMPLEX_AND_SUBSEQUENTLY_THE_43S_COMPLEX	RPS2,RPS3,EIF3CL,RPS3A,EIF1AX,FAU,RPS27A,EIF2S3,RPS4X,RPS18,RPS19,RPS16,RPS17,RPS14,EIF2S1,RPS15,EIF2S2,RPS12,RPS4Y1,RPS13,RPS10,RPS11,RPS15A,EIF3C,RPS25,RPS26,EIF3D,RPS27,EIF3A,EIF3B,RPS28,RPS29,EIF3G,EIF3H,EIF3E,EIF3F,EIF3K,EIF3I,RPS20,EIF3J,RPS21,RPS23,RPS24,RPSA,RPS9,RPS6,RPS5,RPS8,RPS7
REACTOME	REACTOME_FORMATION_OF_TUBULIN_FOLDING_INTERMEDIATES_BY_CCT_TRIC	TCP1,TUBB2B,TUBB2A,TUBB2C,CCT2,CCT3,CCT6A,TUBB4Q,CCT7,CCT5,CCT4,CCT8,TUBA3C,TUBA3D,TUBA4A,TUBB6,TUBB1,TUBA1A,TUBA1B,TUBA1C,TUBB3,TUBB4
REACTOME	REACTOME_FRS2_MEDIATED_ACTIVATION	HRAS,BRAF,MAP2K1,MAP2K2,YWHAB,RAF1,MAPK1,NRAS,KRAS,NTRK1,MAPK3,RAP1A,FRS2,CRK,RAPGEF1,NGF
REACTOME	REACTOME_FRS2MEDIATED_CASCADE	FGF19,FGF6,FGFR2,FGF18,FGF5,FGFR1,FGF8,FGFR4,FGF7,FGFR3,FGF9,GRB2,FGF17,FGF16,FGF10,GAB1,FRS3,FGF1,FRS2,FGF2,FGF3,FGF4,KL,FGF23,FGF22,FGF20,PTPN11
REACTOME	REACTOME_FURTHER_PLATELET_RELEASATE	TF,TLN1,POTEKP,PLEK,PSAP,TTN,SOD1,FLNA,CALU,VCL,PFN1,APOA1,BRPF3,PPIA,CFL1,SCG3,CALM3,TUBA4A,HABP4,CAP1,WDR1,HSPA5,CALM2,CALM1
REACTOME	REACTOME_G_ALPHA_12_13_SIGNALLING_EVENTS	GNA13,PREX1,GNA12,ITSN1,MCF2L,ARHGAP4,CDC42,TIAM2,TIAM1,RHOA,RHOB,PIK3CA,RHOC,RHOG,NET1,ARHGEF4,ARHGEF3,ARHGEF2,ARHGEF1,ROCK1,ARHGEF7,PLXNB1,ROCK2,ARHGEF6,ARHGEF18,ARHGEF16,ARHGEF17,ARHGEF9,ARHGEF12,ECT2,ARHGEF11,RASGRF2,RASGRF1,KALRN,FGD2,FGD1,AKAP13,PLEKHG2,RAC2,SOS1,SOS2,RAC1,PLEKHG5,PIK3R1,FGD3,FGD4,NGEF,OBSCN,VAV3,ABR,MCF2,TRIO,VAV2,VAV1
REACTOME	REACTOME_G_ALPHA_I_SIGNALLING_EVENTS	ADCY3,ADCY4,CASR,ADCY1,ADORA3,ADCY2,ADCY7,ADCY8,ADCY5,ADCY6,LPAR3,LPAR2,LPAR1,CXCL11,ADORA1,CXCL12,CXCL10,S1PR2,GNG8,S1PR3,AGTR2,HTR1B,HTR1A,S1PR1,GALR1,GALR3,S1PR4,RLN3,GPR44,GALR2,S1PR5,CCR10,GNG2,GNG3,HTR1D,GNG4,RGR,GNG5,HTR1F,HTR1E,GNG7,C5AR1,GPER,PDYN,SSTR4,CCR9,CCR8,SSTR5,CCR7,SSTR2,CCR6,SSTR3,PPBP,CCR5,GPR55,CCR4,SSTR1,CCR3,CCR2,C3AR1,PPY,GNAI3,DRD3,GNAI2,DRD2,GNAI1,DRD4,PPYR1,BDKRB1,OPN1S…
REACTOME	REACTOME_G_ALPHA_Q_SIGNALLING_EVENTS	F2RL2,QRFPR,F2RL3,EDN3,CGA,GNA14,CASR,UTS2,CGB,GNA15,EDN2,GNA11,EDN1,F2RL1,LPAR4,LPAR3,LPAR2,LPAR1,GNG8,AGTR1,LTB4R,PIK3CA,GNG2,NPSR1,GNG3,QRFP,GNG4,GNG5,GNG7,PROKR2,GPR132,PROKR1,NTSR1,NTSR2,LPAR6,F2,KALRN,CYSLTR1,CYSLTR2,TRHR,ADRBK1,BDKRB1,BDKRB2,TRH,HCRTR2,HCRTR1,P2RY6,DAGLA,P2RY2,P2RY1,GRPR,MLN,UTS2D,TRIO,DAGLB,GNGT1,NPS,GNGT2,AVPR1B,LTB4R2,TBXA2R,ADRA1B,AVPR1A,ADRA1A,GRK5,UTS2R,XCL1,XCL2,ADR…
REACTOME	REACTOME_G_ALPHA_S_SIGNALLING_EVENTS	ADCY3,CGA,ADCY4,ADCY1,ADCY2,ADCY7,ADCY8,ADCY5,LHCGR,ADCY6,PDE3B,VIPR1,VIPR2,GHRHR,SCTR,GNG8,PTGIR,MC1R,PDE4A,RLN3,PDE4B,RLN2,GNG2,NPSR1,GNG3,GLP2R,GNG4,GNG5,GNG7,HTR4,PDE4D,PDE4C,CRHR1,PTHLH,CRHR2,GPBAR1,HTR7,HTR6,MC2R,GLP1R,DRD1,GNAI3,ADORA2B,GNAI2,ADORA2A,GNAI1,DRD5,ADCYAP1R1,PTH1R,POMC,ADCYAP1,ADRB3,PTH2R,GNGT1,PDE7B,GNGT2,NPS,PDE7A,ADM2,LHB,GNAZ,INSL3,PDE11A,TAAR8,SCT,TAAR9,TAAR6,IAPP,TAAR1,M…
REACTOME	REACTOME_G_ALPHA_Z_SIGNALLING_EVENTS	GNAZ,ADCY3,ADCY4,ADCY1,GNAI3,ADCY2,ADCY7,GNAI2,ADCY8,GNAI1,ADCY5,ADCY6,ADCY9,ADCY10
REACTOME	REACTOME_G_BETA_GAMMA_SIGNALLING_THROUGH_PI3KGAMMA	GNG13,GNG11,GNG12,GNG8,AKT1,PDPK1,RHOA,PIK3R5,GNG2,PIK3R6,GNG3,GNG4,GNG5,AKT3,GNG7,AKT2,PIK3CG,GNGT1,GNGT2,GNB2,GNB1,GNG10,GNB5,GNB4,GNB3
REACTOME	REACTOME_G_BETA_GAMMA_SIGNALLING_THROUGH_PLC_BETA	GNG13,GNG11,GNG12,GNG8,GNGT1,GNGT2,PLCB3,GNB2,GNB1,GNG10,GNB5,GNG2,GNB4,GNB3,GNG3,PLCB1,GNG4,PLCB2,GNG5,GNG7
REACTOME	REACTOME_G_PROTEIN_ACTIVATION	GNAZ,OPRM1,GNAI3,GNAI2,GNAI1,GNG13,GNG11,GNG12,POMC,GNG8,GNG2,GNG3,GNG4,GNG5,GNG7,GNAT1,GNAO1,PDYN,GNAT3,GNAT2,GNGT1,GNGT2,GNB2,GNB1,GNG10,GNB5,GNB4,GNB3
REACTOME	REACTOME_G_PROTEIN_BETA_GAMMA_SIGNALLING	GNG13,GNG11,GNG12,GNG8,AKT1,PLCB3,PDPK1,RHOA,PIK3R5,GNG2,GNG3,PIK3R6,GNG4,PLCB1,GNG5,PLCB2,AKT3,GNG7,AKT2,PIK3CG,GNGT1,GNGT2,GNB2,GNB1,GNG10,GNB5,GNB4,GNB3
REACTOME	REACTOME_G1_PHASE	E2F1,E2F2,E2F3,E2F4,E2F5,CCNH,CDK6,RB1,CDK7,CDK4,MNAT1,CCND1,CDKN1A,CCND3,CCND2,TFDP1
REACTOME	REACTOME_G1_S_TRANSITION	DBF4,MCM10,PRIM1,PRIM2,CCNA1,CCNA2,CUL1,POLE,SKP2,SKP1,WEE1,ORC1L,PSMA2,PSMA1,PSMA6,PSMA5,PSMA4,PSMA3,SOX2,PSMA7,TK2,PSMB5,PSMB4,PSMB7,PSMB6,POLE2,PSMB1,PSMB3,ORC6L,PSMB2,FBXO5,TFDP1,PSMB8,PSMB9,PSMC6,CDKN1A,DHFR,PSMC5,PSMC4,PSMC3,PSMC2,PSMC1,PCNA,E2F1,E2F2,E2F3,CDT1,CCNE2,CCNE1,MCM8,CDC45,MCM7,ORC4L,POU5F1,PSMD1,PSMD2,PSMD3,PSMD4,PSMD5,PSMD6,PSMD7,PSMD8,PSMD9,CDC7,CDK1,CDC6,NANOG,CCNH,CDK7,MCM2,…
REACTOME	REACTOME_G2_M_CHECKPOINTS	CLSPN,DBF4,HUS1,CHEK1,CHEK2,MCM10,RPA3,RPA1,RPA2,ORC2L,CDC45,MCM8,MCM7,ORC4L,ORC6L,ATRIP,CDC7,CDC6,CDK1,RAD9B,RAD9A,ATR,MCM2,CDC25C,MCM3,MCM4,ATM,CDC25A,ORC1L,MCM5,CDK2,WEE1,MCM6,CCNB1,RAD1,RFC5,RFC3,ORC3L,CCNB2,RFC4,RFC2,ORC5L,RAD17
REACTOME	REACTOME_G2_M_TRANSITION	XPO1,CEP72,CEP76,CEP78,TUBB2C,PKMYT1,CEP70,OFD1,PRKAR2B,NDE1,CEP250,DYNLL1,ACTR1A,CEP290,PRKACA,CDK5RAP2,TUBG1,DYNC1H1,TUBG2,TUBA1A,CCNA1,CCNA2,TUBB4,PPP2R1A,CDK1,HSP90AA1,CCNH,CEP110,CDK7,DCTN3,PCM1,CEP152,DCTN1,WEE1,DCTN2,CDK11A,FGFR1OP,TUBA4A,CDK11B,MAPRE1,DYNC1I2,SDCCAG8,NEK2,HAUS2,CETN2,CEP164,AKAP9,AZI1,TUBGCP4,TUBGCP3,TUBB,TUBGCP6,NUMA1,TUBGCP5,CEP57,CLASP1,ODF2,PAFAH1B1,CEP135,CEP192,CKAP…
REACTOME	REACTOME_GAB1_SIGNALOSOME	EGFR,GRB2,GAB1,PIK3CA,EGF,CSK,PIK3R1,PXN,SRC,PAG1,PTPN11
REACTOME	REACTOME_GAMMA_CARBOXYLATION_TRANSPORT_AND_AMINO_TERMINAL_CLEAVAGE_OF_PROTEINS	GGCX,F10,PROZ,F2,F9,F7,FURIN,PROS1,GAS6,PROC
REACTOME	REACTOME_GAP_JUNCTION_ASSEMBLY	GJA10,GJD2,GJA8,GJA9,GJD4,GJD3,GJB7,GJB3,GJB4,GJA1,GJB5,GJB6,GJA4,GJC2,GJA5,GJB1,GJC1,GJA3,GJB2
REACTOME	REACTOME_GAP_JUNCTION_DEGRADATION	CLTA,DAB2,MYO6,CLTB,GJA1,CLTC,CLTCL1,DNM1,AP2M1,DNM2
REACTOME	REACTOME_GAP_JUNCTION_TRAFFICKING	GJA8,GJA10,GJA9,CLTA,CLTB,GJA1,CLTC,GJA4,GJC2,GJA5,GJC1,GJA3,DAB2,AP2M1,GJD2,GJD4,MYO6,GJD3,GJB7,GJB3,GJB4,GJB5,GJB6,GJB1,GJB2,CLTCL1,DNM1,DNM2
REACTOME	REACTOME_GENE_EXPRESSION	RPL18,RPL17,RPL19,RPL14,RPL13,RPL15,MED25,RPLP2,RORC,MED24,MED23,RORB,RORA,MED20,PGR,DHX38,RAE1,RPLP0,MED26,RPLP1,MED27,FAU,RPL10,RPL11,RPL12,LSM2,CCAR1,YARS,RXRB,RXRA,TAF4B,PTBP1,RXRG,MED12,EIF2S3,MED14,MED13,HNF4G,SARS2,MED10,RPS18,AAAS,RPS19,HNF4A,RPS16,MED15,RPS17,MED16,EIF2S1,MED17,RPS14,EIF2S2,RPS15,RPS12,RDBP,RPS13,RPS10,RPS11,NHP2L1,WARS2,RPS25,RPS26,RPS27,RPS28,RPS29,RPS20,PABPC1,RPS21,S…
REACTOME	REACTOME_GENERATION_OF_SECOND_MESSENGER_MOLECULES	HLA-DQB1,ENAH,HLA-DRB1,HLA-DRB3,CD247,HLA-DMB,HLA-DMA,TRB@,PAK2,ZAP70,HLA-DRB5,CD4,HLA-DPB1,PAK1,HLA-DOA,HLA-DOB,FYB,ITK,CD3G,CD3D,TRBV12-3,CD3E,EVL,TRBC1,TRA@,WAS,HLA-DQA2,VASP,HLA-DQA1,LAT,PLCG1,NCK1,LCK,HLA-DPA1,GRAP2,HLA-DRA,LCP2
REACTOME	REACTOME_GENERIC_TRANSCRIPTION_PATHWAY	MED25,MED24,MED23,MED20,MED26,MED27,MAML3,KAT2A,KAT2B,MAML1,CREBBP,MAML2,CDK8,MED12,CCNC,SNW1,MED14,MED13,MED10,MED6,MED31,NOTCH3,NOTCH2,MED7,MED4,NOTCH1,MED30,MED15,MED16,MED17,MED8,NOTCH4,MAMLD1,RBPJ,MED1
REACTOME	REACTOME_GENES_INVOLVED_IN_APOPTOTIC_CLEAVAGE_OF_CELLULAR_PROTEINS	CLSPN,OCLN,LMNB1,VIM,CDH1,MST4,CTNNB1,CASP6,CASP3,PTK2,FNTA,GSN,CASP7,MAPT,CASP8,ACIN1,PLEC,APC,DBNL,ROCK1,STK24,LMNA,BMX,GAS2,PRKCD,BIRC2,BCAP31,PRKCQ,TJP1,PKP1,DSG2,DSG3,DSG1,DSP,TJP2,ADD1,SPTAN1
REACTOME	REACTOME_GLOBAL_GENOMIC_NER	RAD23B,RPA3,RPA1,RPA2,ERCC5,POLE2,ERCC3,ERCC4,ERCC1,ERCC2,CCNH,LIG1,DDB1,POLE,GTF2H4,GTF2H3,CDK7,GTF2H2,GTF2H1,POLD3,RFC5,XPA,POLD4,MNAT1,RFC3,RFC4,XPC,RFC1,RFC2,POLD1,POLD2,DDB2,PCNA
REACTOME	REACTOME_GLUCAGON_SIGNALING_IN_METABOLIC_REGULATION	ADCY3,ADCY4,ADCY1,ADCY2,ADCY7,ADCY8,ADCY5,ADCY6,GNG13,GNG11,GNG12,GCGR,PRKACG,GNG8,PRKAR2B,PRKAR2A,GNG2,PRKACA,PRKACB,GNG3,GNG4,ADCY10,GNG5,GNG7,GCG,GNB2,ADCY9,GNB1,PRKAR1B,GNG10,PRKAR1A,GNAS,GNB4,GNB3
REACTOME	REACTOME_GLUCAGON_TYPE_LIGAND_RECEPTORS	VIP,ADCYAP1R1,GNG13,GNG11,GNG12,VIPR1,VIPR2,GCGR,GHRHR,ADCYAP1,SCTR,GNG8,SCT,GNG2,GLP2R,GNG3,GNG4,GNG5,GNG7,GIP,GCG,GNGT1,GNGT2,GNB2,GNB1,GHRH,GNG10,GIPR,GNB5,GNAS,GNB4,GNB3,GLP1R
REACTOME	REACTOME_GLUCONEOGENESIS	ALDOA,PFKFB4,PFKFB3,PFKFB2,ALDOC,PFKFB1,ALDOB,PGAM1,PGAM2,GOT2,TPI1,GOT1,ENO2,ENO3,SLC25A1,GAPDH,ENO1,FBP1,FBP2,PCK2,PCK1,GAPDHS,SLC25A12,GPI,SLC25A11,SLC25A13,SLC25A10,PGK1,MDH2,MDH1,PC
REACTOME	REACTOME_GLUCOSE_AND_OTHER_SUGAR_SLC_TRANSPORTERS	SLC5A3,SLC5A2,SLC44A1,SLC13A5,SLC44A2,SLC6A1,SLC44A3,SLC6A2,SLC44A4,SLC6A20,SLC6A3,SLC5A1,SLC44A5,SLC2A8,SLC2A7,SLC16A1,SLC2A6,SLC2A5,SLC2A4,SLC2A3,SLC2A2,SLC2A1,SLC22A2,RHCG,SLC41A2,SLC41A1,SLC40A1,SLC2A12,SLC2A13,SLC39A14,SLC2A10,SLC2A11,SLC39A10,RHBG,SLC47A1,SLC47A2,SLC11A2,SLC11A1,SLC30A1,SLC39A8,SLC39A7,SLC30A5,SLC39A6,SLC30A2,SLC39A5,SLC30A3,SLC39A4,SLC30A8,SLC31A1,SLC39A3,SLC30A6,SLC39A2,S…
REACTOME	REACTOME_GLUCOSE_METABOLISM	PHKB,PGAM1,PGAM2,GOT2,GOT1,SLC25A1,PFKL,PHKG1,PHKG2,PFKP,FBP1,FBP2,PFKM,PGM2,PKM2,PGM1,PKLR,UGP2,MDH2,MDH1,PHKA2,ALDOA,PFKFB4,PFKFB3,ALDOC,PFKFB2,PHKA1,PFKFB1,ALDOB,TPI1,GYS1,ENO2,GYS2,ENO3,GAPDH,AGL,ENO1,GYG2,GYG1,PCK2,PCK1,GAPDHS,SLC25A12,GPI,SLC25A11,SLC25A13,GBE1,PYGM,PYGL,SLC25A10,CALM3,PGK1,CALM2,PC,PYGB,CALM1
REACTOME	REACTOME_GLUCOSE_REGULATION_OF_INSULIN_SECRETION	SYT5,NDUFAB1,PGAM1,PGAM2,COX5A,OGDH,COX5B,PDHB,PRKACG,UQCR10,UQCR11,IDH3G,SLC2A2,SLC2A1,RAPGEF4,PRKACA,RAPGEF3,PDHA1,PRKACB,ATP8,ATP6,SUCLG2,SUCLG1,COX6C,NNT,DLD,ATP5C1,VAMP2,MDH2,ALDOA,PFKFB4,GNAI2,PFKFB3,GNAI1,PFKFB2,ALDOC,PFKFB1,ALDOB,COX7B,COX7C,CACNB2,CACNB3,TPI1,INS,IDH2,COX6B1,FH,ATP5J2,COX8A,IDH3B,DLAT,CACNA2D2,IDH3A,NDUFV3,COX3,COX2,NDUFV1,COX1,NDUFV2,COX6A1,CACNA1E,CACNA1C,CACNA1D,CACNA…
REACTOME	REACTOME_GLUCOSE_TRANSPORT	NUP98,NUP160,SLC37A4,HK2,NUP93,HK1,NUP188,GCKR,NUP214,POM121,SLC2A4,SEH1L,SLC2A3,RAE1,HK3,SLC2A2,NUP210,NUP50,SLC2A1,NUP37,RANBP2,NUP54,NUP35,TPR,NUP133,NUP153,NUP88,NUP85,NUPL2,NUP155,NUPL1,G6PC,AAAS,GCK,NUP62,NUP205,NUP107,NUP43
REACTOME	REACTOME_GLUCURONIDATION	UGDH,UGT1A1,UGT1A7,UGT1A6,UGT2B17,UGT1A9,UGT1A8,UGT1A3,SLC35D1,UGT1A5,UGT1A4,UGT2B11,UGT2A1,UGT2B4,UGT2B10,UGT2B15,UGT2B28,UGP2,UGT2B7
REACTOME	REACTOME_GLUTAMATE_NEUROTRANSMITTER_RELEASE_CYCLE	RAB3A,SYT1,STX1A,CPLX1,STXBP1,RIMS1,SLC17A7,FNBP1L,GLS,SLC1A6,SLC1A7,VAMP2,SLC1A1,UNC13B,SNAP25
REACTOME	REACTOME_GLUTATHIONE_CONJUGATION	GSTA1,GSTA2,GSTA3,GSTA4,GCLC,GSTA5,GSTM5,GCLM,GSTM1,GSS,MGST3,GSTM4,GSTO2,GSTO1,MGST1,GSTP1,MGST2
REACTOME	REACTOME_GLYCOGEN_BREAKDOWN_GLYCOGENOLYSIS	PHKA2,PHKB,PHKG1,PHKG2,PHKA1,GYG2,GYG1,PGM2,PYGM,PYGL,PGM1,CALM3,CALM2,AGL,CALM1,PYGB
REACTOME	REACTOME_GLYCOLYSIS	ALDOA,PFKFB4,PFKL,PFKFB3,ALDOC,PFKFB2,PFKFB1,ALDOB,PFKP,PGAM1,PGAM2,PFKM,GAPDHS,GPI,TPI1,PKM2,PKLR,ENO2,ENO3,PGK1,GAPDH,ENO1
REACTOME	REACTOME_GOLGI_ASSOCIATED_VESICLE_BIOGENESIS	TGOLN2,CLTA,AP1B1,AP4E1,AP1G1,RAB5C,HIP1R,AP3S1,CNO,CLTC,TPD52,AP1S3,AP1S1,PICALM,AP1S2,PUM1,NECAP1,DNAJC6,CLINT1,AP3B1,FTL,PIK3C2A,GAK,VAMP8,ARRB1,IGF2R,VAMP7,TXNDC5,SORT1,VAMP2,CPD,SH3GL2,TBC1D8B,SNX9,PLDN,AP1M1,AP1M2,SNX5,SNX2,NAPA,OCRL,DTNBP1,FTH1,BLOC1S3,BLOC1S1,HSPA8,YIPF6,SNAPIN,TPD52L1,TFRC,ARF1,SH3D19,AP4B1,DNM2
REACTOME	REACTOME_GPCR_LIGAND_BINDING	GNG8,AGTR1,HTR1B,AGTR2,HTR1A,MC1R,LTB4R,CCR10,GNG2,GNG3,HTR1D,QRFP,GNG4,GNG5,HTR1F,HTR1E,GNG7,WNT10A,WNT10B,GPER,SSTR4,SSTR5,SSTR2,SSTR3,SSTR1,F2,MC2R,PTH1R,PPYR1,ADCYAP1,HCRTR2,ADRB3,HCRTR1,OPN1MW2,PTH2R,NPY5R,GNGT1,GNGT2,PENK,AVPR1B,HEBP1,AVPR1A,OPRM1,KISS1,KISS1R,MC5R,HTR5A,IHH,AVP,GIP,NPBWR1,NPBWR2,GNB2,GNB1,GIPR,WNT9B,GNB5,GNB4,GNAS,WNT9A,GNB3,FFAR3,C3,FFAR2,OPRK1,NPY2R,FFAR1,C5,GPR65,GNG13,…
REACTOME	REACTOME_GRB2_EVENTS_IN_EGFR_SIGNALING	EGFR,HRAS,MAP2K1,MAP2K2,GRB2,YWHAB,RAF1,NRAS,MAPK1,KRAS,SOS1,MAPK3,EGF
REACTOME	REACTOME_GRB2_SOS_PROVIDES_LINKAGE_TO_MAPK_SIGNALING_FOR_INTERGRINS_	TLN1,GRB2,ITGB3,APBB1IP,SRC,VWF,PTK2,FGG,FGA,FGB,SOS1,RAP1A,RAP1B,FN1,ITGA2B
REACTOME	REACTOME_GS_ALPHA_MEDIATED_EVENTS_IN_GLUCAGON_SIGNALLING	ADCY3,ADCY4,ADCY1,ADCY2,ADCY7,ADCY8,ADCY5,ADCY6,GNG13,GNG11,GNG12,GCGR,GNG8,GNG2,GNG3,GNG4,ADCY10,GNG5,GNG7,GCG,GNB2,ADCY9,GNB1,GNG10,GNB4,GNAS,GNB3
REACTOME	REACTOME_GTP_HYDROLYSIS_AND_JOINING_OF_THE_60S_RIBOSOMAL_SUBUNIT	RPL18,RPL17,RPL36A,RPL19,RPL14,RPL13,EIF5,RPL15,EIF5B,RPLP2,EIF3CL,RPLP0,EIF1AX,RPLP1,RPL26L1,FAU,RPL10,RPL11,RPL12,RPS27A,RPL35A,EIF2S3,RPS18,RPS19,RPS16,RPS17,RPS14,EIF2S1,RPS15,EIF2S2,RPS12,RPS13,RPS10,RPS11,UBA52,EIF3C,RPS25,EIF3D,RPS26,EIF3A,RPS27,RPS28,EIF3B,RPL7,EIF3G,RPS29,RPL6,EIF3H,EIF3E,RPL9,EIF3F,RPL8,EIF3K,RPL3,EIF3I,RPL5,RPS20,EIF3J,RPL4,RPL10A,RPL7A,RPS21,RPS23,RPS24,RPSA,RPS9,RPL2…
REACTOME	REACTOME_HDL_MEDIATED_LIPID_TRANSPORT	A2M,APOA1,CUBN,BMP1,ALB,LCAT,CETP,SCARB1,ABCA1,AMN,ABCG1
REACTOME	REACTOME_HEMOSTASIS	HRAS,POTEKP,A2M,ATP1B1,ATP1B3,ATP1B2,L1CAM,GNG8,CD48,CD47,APP,APOB,BRPF3,SERPINE1,PIK3CA,RAPGEF4,GNG2,RAPGEF3,GNG3,CFD,GNG4,GNG5,SYK,GNG7,PIK3CG,F11,F11R,F12,BSG,F10,PIK3CB,F8,F9,SERPING1,F7,SIRPA,PLAUR,VEGFB,VEGFC,SIRPG,CD36,PPBP,F5,SERPINF2,F3,VEGFA,F2,TFPI,TUBA4A,GRB14,ITGA2B,ALDOA,GNAI3,GNAI2,GNAI1,PF4V1,CALU,F13B,PFN1,DAGLA,KRAS,KLKB1,FCER1G,PLAT,HGF,CD63,DAGLB,GAS6,PTPN11,GNGT1,GNGT2,PLA2G4…
REACTOME	REACTOME_HIV_INFECTION	XRCC5,NCBP2,XRCC4,NCBP1,XPO1,RNMT,AP1G1,BTRC,XRCC6,RANGAP1,TBP,APOBEC3G,B2M,GTF2E1,CUL5,GTF2E2,RAE1,PSIP1,NUP37,NUP35,SUPT5H,NUP133,RAN,LIG1,TAF4B,HLA-A,LIG4,SKP1,NUPL2,NUPL1,PSMA2,PSMA1,AAAS,CCR5,PSMA6,PSMA5,PSMA4,PSMA3,RDBP,NUP43,PACS1,ELL,TH1L,PSMA7,BANF1,RBX1,PSMB5,PSMB4,PSMB7,DOCK2,PSMB6,PSMB1,PSMB3,NPM1,NUP50,RAC1,PSMB2,TAF9,NUP54,AP2M1,TAF1,TAF4,TAF6,TAF5,WHSC2,PSMB8,PSMB9,PSMC6,PSMC5,ARF1…
REACTOME	REACTOME_HIV_LIFE_CYCLE	XRCC5,NCBP2,XPO1,XRCC4,NCBP1,RNMT,XRCC6,TBP,RANGAP1,GTF2E1,GTF2E2,RAE1,PSIP1,NUP37,NUP35,SUPT5H,NUP133,RAN,LIG1,TAF4B,LIG4,NUPL2,NUPL1,AAAS,CCR5,RDBP,NUP43,ELL,TH1L,BANF1,NUP50,TAF9,NUP54,TAF1,TAF4,TAF6,TAF5,WHSC2,NUP62,PPIA,GTF2F1,GTF2F2,SUPT16H,CCNT1,NUP188,RNGTT,GTF2A1,SEH1L,CXCR4,GTF2A2,RANBP1,RANBP2,TPR,CCNH,NUP88,GTF2H4,GTF2H3,CDK9,NUP85,CDK7,GTF2B,HMGA1,GTF2H2,GTF2H1,COBRA1,TAF11,TAF10,TAF…
REACTOME	REACTOME_HIV1_TRANSCRIPTION_ELONGATION	NCBP2,POLR2H,POLR2G,NCBP1,POLR2F,POLR2E,POLR2L,ELL,POLR2K,POLR2J,CCNT1,POLR2I,TH1L,POLR2D,POLR2C,POLR2B,POLR2A,TCEA1,SUPT4H1,ERCC3,SUPT5H,ERCC2,SSRP1,CCNH,GTF2H4,GTF2H3,CDK9,CDK7,WHSC2,GTF2H2,COBRA1,GTF2H1,MNAT1,GTF2F1,GTF2F2,RDBP,SUPT16H,TCEB2,TCEB3,TCEB1,CTDP1
REACTOME	REACTOME_HIV1_TRANSCRIPTION_INITIATION	POLR2H,POLR2G,POLR2F,POLR2E,POLR2L,POLR2K,POLR2J,POLR2I,TBP,POLR2D,POLR2C,POLR2B,POLR2A,GTF2E1,GTF2E2,GTF2A1,GTF2A2,TAF9,ERCC3,ERCC2,TAF1,TAF4,TAF6,CCNH,TAF5,TAF4B,GTF2H4,GTF2H3,CDK7,GTF2B,GTF2H2,GTF2H1,TAF11,MNAT1,TAF10,TAF13,TAF12,GTF2F1,GTF2F2
REACTOME	REACTOME_HOMOLOGOUS_RECOMBINATION_REPAIR	NBN,MRE11A,TP53BP1,LIG1,BRCA2,RAD52,BRCA1,ATM,RAD50,RAD51,RPA3,RPA1,RPA2,MDC1,H2AFX
REACTOME	REACTOME_HORMONE_BIOSYNTHESIS	PTGES3,CGA,CYP24A1,CGB,SLC5A5,PTGS2,STAR,PNMT,CYP11B1,CYP11B2,LGMN,PTGS1,LTC4S,STARD5,STARD4,PTGIS,STARD6,TPO,DPEP2,DDC,CYP11A1,HSD11B1,TPH1,FSHB,HSD3B2,GC,HSD3B1,TH,TSHB,POMC,PCSK1,CYP27B1,AANAT,HSD17B3,CYP19A1,TBXAS1,CUBN,CYP21A2,ASMT,DBH,IYD,GGT5,CYP17A1,DIO2,DIO3,ABCC1,LTA4H,CYP2R1,ALOX5,DIO1,LRP2,LHB
REACTOME	REACTOME_HORMONE_LIGAND_BINDING_RECEPTORS	CGA,CGB,LHCGR,GNRHR,TSHB,FSHB,FSHR,LHB,TSHR,GNRHR2
REACTOME	REACTOME_HORMONE_SENSITIVE_LIPASE_HSL_MEDIATED_TRIACYLGLYCEROL_HYDROLYSIS	PRKACG,CAV1,PPP1CA,PLIN1,ABHD5,MGLL,FABP4,PRKACA,PRKACB,PPP1CC,PPP1CB,LIPE
REACTOME	REACTOME_HOST_INTERACTIONS_OF_HIV_FACTORS	XPO1,AP1G1,BTRC,RANGAP1,APOBEC3G,B2M,CUL5,RAE1,PSIP1,NUP37,NUP35,NUP133,RAN,HLA-A,SKP1,NUPL2,NUPL1,PSMA2,PSMA1,AAAS,PSMA6,PSMA5,PSMA4,PSMA3,NUP43,PACS1,PSMA7,BANF1,RBX1,PSMB5,PSMB4,DOCK2,PSMB7,PSMB6,PSMB1,PSMB3,NPM1,PSMB2,RAC1,NUP50,NUP54,AP2M1,PSMB8,PSMB9,PSMC6,PSMC5,NUP62,PSMC4,ARF1,PPIA,PSMC3,PSMC2,PSMC1,AP1B1,CD8B,AP2S1,CCNT1,NUP188,AP1S3,AP1S1,AP2B1,AP1S2,PAK2,SEH1L,PSMD1,PSMD2,PSMD3,RANBP1,…
REACTOME	REACTOME_HUMAN_TAK1_ACTIVATES_NFKB_BY_PHOSPHORYLATION_AND_ACTIVATION_OF_IKKS_COMPLEX	NFKBIB,RELA,NFKBIA,TLR3,NFKB1,NFKB2,TAB1,TAB2,TAB3,MAP3K7,IKBKG,TICAM1,IKBKB,TRAF6,CHUK
REACTOME	REACTOME_IMMUNOREGULATORY_INTERACTIONS_BETWEEN_A_LYMPHOID_AND_A_NON_LYMPHOID_CELL	IGLV1-40,PVR,MICB,MICA,IGLV1-44,IGLV5-37,TRB@,B2M,LILRA1,KLRD1,CRTAM,CD3G,CD3D,CD3E,HLA-A,IGLV11-55,HLA-C,CD40,HLA-B,HLA-E,TRA@,HLA-G,HLA-F,HCST,LILRB1,LILRB2,IGKV1-5,LILRB5,CD40LG,CD34,LILRB3,LILRB4,IGLV7-43,IGLV3-27,IGKV4-1,MADCAM1,KIR2DL1,IGLV3-25,IGLV3-22,KIR2DL3,CD226,KIR2DL2,KLRC1,KIR3DL1,KIR3DL2,KIR2DL4,ITGAL,IFITM1,KLRK1,ITGB2,ITGB1,ITGB7,IGHV3-23,PVRL2,IGLV3-12,IGKC,IGLV3-16,TYROBP,IGLV1…
REACTOME	REACTOME_INACTIVATION_OF_APC_VIA_DIRECT_INHIBITION_OF_THE_APCOMPLEX	ANAPC1,ANAPC2,ANAPC5,ANAPC4,CDC23,ANAPC10,CDC20,ANAPC11,CDC16,UBE2C,CDC26,CDC27,MAD2L1,BUB1B,ANAPC7,UBE2D1,BUB3,UBE2E1
REACTOME	REACTOME_INFLUENZA_LIFE_CYCLE	RPL18,RPL17,XPO1,RPL36A,RPL19,RPL14,RPL13,RPL15,RPLP2,RAE1,RPLP0,RPLP1,RPL26L1,RPL10,FAU,RPL11,NUP37,RPL12,DNAJC3,NUP35,RPS27A,NUP133,RPL35A,RAN,NUPL2,NUPL1,RPS18,AAAS,RPS19,RPS16,RPS17,RPS14,RPS15,RPS12,RPS13,RPS10,RPS11,NUP43,UBA52,HSPA1A,HSPA1B,CALR,RPS25,RPS26,RPS27,RPS28,RPL7,RPS29,RPL6,RPL9,RPL8,NUP50,RPL3,RPL5,RPL7A,RPL10A,RPS20,NUP54,RPL4,RPS21,RPS23,RPS24,RPSA,RPS9,RPL23A,RPS6,RPS5,RPS8,…
REACTOME	REACTOME_INFLUENZA_VIRAL_RNA_TRANSCRIPTION_AND_REPLICATION	RPL18,RPL17,RPL36A,RPL19,RPL14,RPL13,RPL15,RPLP2,RPLP0,RPLP1,RPL26L1,FAU,RPL10,RPL11,RPL12,DNAJC3,RPS27A,RPL35A,RPS18,RPS19,RPS16,RPS17,RPS14,RPS15,RPS12,RPS13,RPS10,RPS11,UBA52,RPS25,RPS26,RPS27,RPS28,RPL7,RPS29,RPL6,RPL9,RPL8,RPL3,RPL5,RPS20,RPL4,RPL10A,RPL7A,RPS21,RPS23,RPS24,RPSA,RPS9,RPL23A,RPS6,RPS5,RPS8,RPS7,RPL18A,GTF2F1,GTF2F2,RPL37A,RPS2,RPS3,RPS3A,HSP90AA1,RPS4X,RPL41,IPO5,RPL3L,RPS4Y1…
REACTOME	REACTOME_INHIBITION_OF_INSULIN_SECRETION_BY_ADRENALINE_NORADRENALINE	GNAI2,GNAI1,ADCY5,ADCY6,GNG13,CACNB2,CACNB3,GNG11,GNG12,GNG8,INS,ADRA2A,ADRA2C,GNG2,GNG3,GNG4,GNG5,GNG7,GNAO1,CACNA2D2,GNGT1,GNGT2,GNB2,GNB1,GNG10,GNB5,GNB4,GNB3,CACNA1C,CACNA1D
REACTOME	REACTOME_INITIAL_TRIGGERING_OF_COMPLEMENT	IGLV1-40,MBL2,IGHV7-81,IGLV1-44,MASP1,MASP2,C3,IGLV4-60,C1R,C1S,IGLV5-37,C1QC,IGLV2-23,IGHV3-23,IGLV8-61,IGLV7-46,IGLV3-12,C2,CFD,IGKC,IGLV3-16,IGLV1-36,IGLV10-54,C4A,CFB,IGLV11-55,IGLV5-45,IGLV2-33,C1QA,IGLV2-11,C1QB,IGKV1-5,IGLV7-43,IGLV2-18,IGLV3-27,IGKV4-1,IGLV4-69,IGLV3-25,IGLV3-22,IGLC2,IGLC1,IGLV4-3,IGLC3
REACTOME	REACTOME_INNATE_IMMUNITY_SIGNALING	IGLV1-40,MEF2C,MEF2A,IGLV1-44,MASP1,TBK1,MASP2,PPP2R5D,TLR1,TLR2,TIRAP,TLR3,TLR4,TLR5,TLR6,IGLV5-37,C1QC,TLR7,TLR8,TLR9,MAP3K7,MYD88,PIK3C3,CFD,MAP2K7,MAP2K6,C4A,RELA,IGLV11-55,C1QA,MAPK1,C1QB,IGKV1-5,JUN,MAPK3,RIPK3,IGLV7-43,IGLV3-27,IGKV4-1,MAPK9,MAPK8,IGLV3-25,MAPK7,IGLV3-22,NFKBIB,MAPKAPK3,NFKBIA,ELK1,MAPKAPK2,ATF1,ATF2,IRAK4,IRAK3,IGHV3-23,IGLV3-12,IGKC,TRAF6,IGLV3-16,IGLV1-36,IGLV10-54,TLR1…
REACTOME	REACTOME_INORGANIC_CATION_ANION_SLC_TRANSPORTERS	SLC9A9,SLC8A3,SLC9A8,SLC36A1,SLC5A5,SLC36A2,SLC9A7,SLC9A6,SLC20A1,SLC9A5,SLC15A1,SLC20A2,SLC16A10,SLC15A2,SLC6A20,SLC9A4,SLC9A3,SLC9A2,SLC7A8,SLC7A9,SLC26A1,SLC26A2,SLC7A5,SLC7A6,SLC7A7,SLC1A4,SLC1A5,SLC1A2,SLC1A3,SLC24A4,SLC24A3,SLC24A2,SLC1A6,SLC24A1,SLC1A7,SLC4A2,SLC4A1,SLC4A4,SLC43A1,SLC1A1,SLC4A3,SLC43A2,SLC4A5,SLC12A6,SLC12A7,SLC34A1,SLC3A2,SLC24A5,SLC24A6,SLC7A10,SLC3A1,SLC7A11,SLC34A3,SLC…
REACTOME	REACTOME_INSULIN_SYNTHESIS_AND_SECRETION	RPL18,RPL17,SRP14,RPL36A,RPL19,RPL14,SYT5,RPL13,RPL15,SRP68,RPLP2,PDX1,SRP19,SSR1,RPLP0,RPLP1,RPN1,RPL26L1,RPL10,FAU,RPL11,RPL12,RPN2,DDOST,RPS27A,RAB27A,RPL35A,KIF5B,RPS18,RPS19,SEC61B,CPE,RPS16,RPS17,RPS14,RPS15,RPS12,RPS13,RPS10,VAMP2,RPS11,SRP72,SEC61G,UBA52,GNAI2,GNAI1,RPS25,RPS26,RPS27,RPS28,RPL7,RPS29,RPL6,INS,RPL9,RPL8,RPL3,SLC30A5,RPL5,RPL7A,RPL10A,RPS20,RPL4,ERO1L,RPS21,SEC61A1,RPS23,NK…
REACTOME	REACTOME_INTEGRATION_OF_ENERGY_METABOLISM	PDP1,ADCY3,ADCY4,ADCY1,ADCY2,PDP2,ADCY7,SYT5,ADCY8,PPP2R5D,ADCY5,ADCY6,PGAM1,PGAM2,OGDH,GNG8,RAPGEF4,GNG2,CAB39,PDHA1,GNG3,RAPGEF3,GNG4,ATP8,GNG5,ATP6,GNG7,PDPR,SUCLG2,SUCLG1,NNT,DLD,ATP5C1,MDH2,ALDOA,TALDO1,PFKFB4,GNAI2,PFKFB3,GNAI1,PFKFB2,ALDOC,PFKFB1,ALDOB,CACNB2,CACNB3,TPI1,INS,IDH2,COX6B1,FH,ACACA,TKT,DLAT,ACACB,COX3,COX2,COX1,MLX,COX6A1,ATP5D,ATP5E,ATP5B,KCNJ11,ATP5L,ATP5O,ATP5I,ADCY10,ATP5…
REACTOME	REACTOME_INTEGRIN_ALPHAIIBBETA3_SIGNALING	TLN1,GRB2,BCAR1,ITGB3,APBB1IP,SRC,VWF,PTK2,FGG,RASGRP3,FGA,FGB,SOS1,RASGRP2,RAP1A,RAPGEF4,RAP1B,PTPN1,RAPGEF3,CSK,CRK,ITGA2B,FN1
REACTOME	REACTOME_INTEGRIN_CELL_SURFACE_INTERACTIONS	TLN1,BCAR1,VTN,RAPGEF4,RAPGEF3,CSK,ICAM1,F11R,BSG,ICAM4,ICAM2,ICAM3,LAMC3,COL1A2,MADCAM1,COL1A1,LAMC1,JAM2,JAM3,ITGA2B,IBSP,ITGAL,GRB2,TNC,ITGAE,ITGA11,ITGB4,ITGA10,ITGB5,CDH1,COL2A1,ITGB2,ITGB3,APBB1IP,ITGB1,SRC,ITGAM,VCAM1,FGG,PTK2,LAMB2,FGA,ITGAX,RASGRP3,ITGB8,FGB,SOS1,ITGB7,ITGAV,RASGRP2,ITGB6,THBS1,AMICA1,LAMB1,FN1,SPP1,COL4A4,COL4A3,COL4A2,COL4A1,FBN1,ITGA1,ITGA2,ITGA3,ITGA4,COL4A5,LAMA2,LA…
REACTOME	REACTOME_INTRINSIC_PATHWAY	F11,KNG1,F12,A2M,F10,F8,F9,SERPING1,GP9,VWF,GP5,C1QBP,GP1BB,KLKB1,F2,PRCP,GP1BA
REACTOME	REACTOME_INTRINSIC_PATHWAY_FOR_APOPTOSIS	E2F1,BID,XIAP,PPP3R1,PMAIP1,BCL2L1,AKT1,BAK1,CASP3,DYNLL1,CASP9,DYNLL2,CASP7,BCL2,CASP8,DIABLO,PPP3CC,BMF,TFDP1,CYCS,YWHAB,GZMB,BAD,BCL2L11,NMT1,BBC3,BAX,MAPK8,APAF1
REACTOME	REACTOME_IONOTROPIC_ACTIVITY_OF_KAINATE_RECEPTORS	GRIK1,NCALD,GRIK2,GRIK3,GRIK4,DLG4,GRIK5,CALM3,DLG3,CALM2,DLG1,CALM1
REACTOME	REACTOME_IRS_RELATED_EVENTS	FGF19,FGF6,PRKAG3,FGF18,FGF5,HRAS,FGF8,FGF7,FGF9,PRKAG1,FGF17,PRKAG2,FGF16,PDE3B,FGF10,RPS6KB1,TLR9,EIF4EBP1,PDPK1,GAB1,PIK3C3,EEF2K,PIK3CA,MLST8,CAB39,FGF1,INSR,FGF2,FRS2,FGF3,FGF4,AKT2,IRS2,PIK3CB,PRKAB2,PRKAB1,FGF23,FGF22,FGF20,IRS1,RPTOR,EIF4G1,MAPK1,DOK1,MAPK3,THEM4,FGFR2,FGFR1,FGFR4,FGFR3,CAB39L,STK11,GRB2,PPM1A,TRIB3,KRAS,INS,SOS1,PRKAA1,PRKAA2,PIK3R4,PIK3R1,PIK3R2,MAP2K1,KL,MAP2K2,YWHAB,S…
REACTOME	REACTOME_JNK_PHOSPHORYLATION_AND_ACTIVATION_MEDIATED_BY_ACTIVATED_HUMAN_TAK1	MAP3K7,TICAM1,MAP2K4,TLR3,MAPK9,MAPK8,MAPK10,TAB1,TRAF6,TAB2,MAP2K7,TAB3
REACTOME	REACTOME_LAGGING_STRAND_SYNTHESIS	LIG1,POLA1,POLA2,RPA3,POLD3,RPA1,RFC5,PRIM1,RPA2,DNA2,POLD4,RFC3,RFC4,RFC1,RFC2,POLD1,POLD2,PRIM2,PCNA,FEN1
REACTOME	REACTOME_LATE_PHASE_OF_HIV_LIFE_CYCLE	NCBP2,XPO1,NCBP1,RNMT,CCNT1,RANGAP1,TBP,NUP188,RNGTT,GTF2E1,GTF2E2,GTF2A1,SEH1L,RAE1,GTF2A2,RANBP1,NUP37,RANBP2,NUP35,SUPT5H,TPR,NUP133,CCNH,RAN,NUP88,TAF4B,GTF2H4,GTF2H3,CDK9,NUP85,CDK7,NUPL2,GTF2B,NUPL1,GTF2H2,GTF2H1,COBRA1,TAF11,TAF10,TAF13,AAAS,TAF12,NUP205,RDBP,NUP107,NUP43,CTDP1,POLR2H,POLR2G,NUP98,POLR2F,POLR2E,NUP160,POLR2L,ELL,POLR2K,POLR2J,TH1L,POLR2I,NUP93,POLR2D,POLR2C,POLR2B,POLR2A,N…
REACTOME	REACTOME_LIPOPROTEIN_METABOLISM	A2M,LDLR,APOC2,ABCA1,AMN,APOA4,APOA2,APOB,APOA1,ALB,APOE,LCAT,APOA5,APOC3,CETP,SCARB1,SAR1B,LPL,P4HB,BMP1,CUBN,HSPG2,LDLRAP1,ABCG1,MTTP,SDC1,LIPC
REACTOME	REACTOME_LOSS_OF_NLP_FROM_MITOTIC_CENTROSOMES	CEP72,CEP76,CEP78,TUBB2C,CEP70,OFD1,PRKAR2B,NDE1,CEP250,DYNLL1,ACTR1A,CEP290,PRKACA,CDK5RAP2,TUBG1,DYNC1H1,TUBA1A,TUBB4,CDK1,PPP2R1A,HSP90AA1,CEP110,DCTN3,PCM1,CEP152,DCTN1,DCTN2,FGFR1OP,TUBA4A,MAPRE1,DYNC1I2,SDCCAG8,NEK2,HAUS2,CETN2,AKAP9,CEP164,AZI1,TUBB,CEP57,CLASP1,ODF2,PAFAH1B1,CEP135,CEP192,CKAP5,PCNT,ALMS1,SFI1,CP110,CEP63,YWHAE,CENPJ,YWHAG,NEDD1,PLK4,CSNK1D,CSNK1E,PLK1,NINL,TSGA14,SSNA1
REACTOME	REACTOME_LYSOSOME_VESICLE_BIOGENESIS	AP1M1,CLTA,CTSZ,AP1M2,AP1B1,AP1G1,CLTC,M6PR,AP1S3,GNS,DNASE2,AP1S1,AP1S2,ARF1,VAMP8,ARRB1,TXNDC5,VAMP7,BLOC1S1,DNAJC6,VAMP2,SH3GL2,HSPA8,DNM2
REACTOME	REACTOME_M_G1_TRANSITION	E2F1,E2F2,E2F3,CDT1,MCM8,MCM7,ORC4L,PSMD1,PSMD2,PSMD3,PSMD4,PSMD5,PSMD6,PSMD7,PSMD8,PSMD9,CDC6,MCM2,MCM3,MCM4,ORC1L,MCM5,MCM6,PSMA2,PSMA1,PSME1,PSMA6,PSME2,PSMA5,PSMA4,PSMA3,ORC5L,PSME3,UBB,PSMB10,PSMA7,PSMB5,PSMB4,PSMF1,ORC2L,PSMB7,PSMB6,PSMB1,PSMB3,PSMB2,ORC6L,GMNN,PSMB8,PSMB9,PSMD14,PSMC6,ORC3L,PSMC5,PSMD13,PSMC4,PSMD12,PSMC3,PSMD11,PSMC2,PSMD10,PSMC1
REACTOME	REACTOME_MAP_KINASES_ACTIVATION_IN_TLR_CASCADE	MEF2C,MEF2A,PPP2R5D,MAPKAPK3,TLR3,ELK1,MAPKAPK2,ATF1,ATF2,MAP3K7,FOS,PPP2CA,PPP2CB,TICAM1,TRAF6,MAP2K7,MAP2K6,PPP2R1B,PPP2R1A,MAP2K1,MAP2K2,CREB1,MAP2K3,MAP2K4,MAPK11,MAPK10,TAB1,TAB2,TAB3,RPS6KA5,MAPK1,DUSP4,RPS6KA3,DUSP3,RPS6KA1,RPS6KA2,MAPK14,JUN,MAPK3,MAPK9,MAPK8,MAPK7,DUSP7,DUSP6
REACTOME	REACTOME_MAPK_TARGETS_NUCLEAR_EVENTS_MEDIATED_BY_MAP_KINASES	MEF2C,MEF2A,PPP2R5D,ELK1,MAPKAPK2,ATF1,ATF2,FOS,PPP2CA,PPP2CB,PPP2R1B,PPP2R1A,CREB1,MAPK11,MAPK10,RPS6KA5,MAPK1,DUSP4,DUSP3,RPS6KA3,RPS6KA1,RPS6KA2,MAPK14,JUN,MAPK3,MAPK9,MAPK8,MAPK7,DUSP7,DUSP6
REACTOME	REACTOME_MEMBRANE_TRAFFICKING	TGOLN2,COPA,CLTA,SEC24B,SEC24A,SEC31A,AP4E1,AP1B1,HIP1R,AP1G1,RAB5C,AP3S1,CNO,CLTC,TPD52,AP1S3,COPB2,AP1S1,AP1S2,PICALM,GBF1,COPB1,PUM1,DNAJC6,NECAP1,SEC24C,SAR1B,SEC24D,CLINT1,AP3B1,FTL,SEC23A,STX4,CTSZ,PIK3C2A,M6PR,GAK,GNS,VAMP8,ARRB1,TXNDC5,IGF2R,VAMP7,ARCN1,SORT1,CPD,VAMP2,COPG,COPE,SH3GL2,TBC1D8B,ARFGAP1,SNX9,AP1M1,PLDN,AP1M2,SNX5,COPZ1,SNX2,NAPA,OCRL,DTNBP1,FTH1,BLOC1S3,BLOC1S1,SNAP23,HSPA8…
REACTOME	REACTOME_METABLISM_OF_NUCLEOTIDES	GDA,GMPR2,CTPS,DTYMK,CAD,PNP,GSR,NT5M,NT5C3,NT5C2,NT5E,IMPDH1,IMPDH2,NT5C,DGUOK,GMPR,GMPS,NME4,UMPS,NME2,NME1,ADK,RRM2,TXN,RRM1,ADSL,TXNRD1,XDH,ADSS,NT5C1A,NT5C1B,DCK,UPP1,DPYS,CTPS2,RRM2B,HPRT1,PPAT,PFAS,ADA,TK2,CMPK1,TK1,SLC29A1,TYMS,TYMP,SLC29A2,ATIC,DHODH,CDA,UCK1,UCK2,SLC28A2,SLC28A1,SLC28A3,GLRX,DCTD,ADSSL1,AK1,UPB1,AK2,AK5,AMPD2,AMPD3,APRT,AMPD1,GART,DPYD,PAICS,GUK1,DUT
REACTOME	REACTOME_METABOLISM_OF_AMINO_ACIDS	SLC36A1,SLC36A2,SLC6A20,SLC7A8,SLC7A9,OGDH,SLC7A5,HIBADH,SLC7A6,BBOX1,SLC7A7,FAH,GOT2,SLC25A21,GOT1,SMOX,NQO1,GPT2,AADAT,ALDH6A1,GATM,PCBD1,QDPR,HAL,TAT,PSMA2,PYCR1,PSMA1,GLUL,PSMA6,PSMA5,PSMA4,DLD,PSMA3,SLC38A1,PRODH,SLC38A5,HSD17B10,SLC38A4,SLC38A3,ACADSB,SLC38A2,ASS1,NAGS,SRM,GLUD1,KMO,PAH,PSMA7,AGMAT,ASL,ACAT1,PSMB5,OAZ2,PSMB4,OAZ3,ARG1,PSMB7,PSMB6,OAZ1,PSMB1,IVD,PSMB3,ARG2,PSMB2,ALDH4A1,AMD1…
REACTOME	REACTOME_METABOLISM_OF_BILE_ACIDS_AND_BILE_SALTS	ACOX2,HSD3B7,CYP39A1,AKR1C4,SLCO1A2,ACOT8,ALB,CH25H,CYP7A1,HSD17B4,CYP46A1,ABCB11,AMACR,SLC10A2,SLC10A1,CYP7B1,SLCO1B3,BAAT,CYP27A1,SLCO1B1,ABCC3,CYP8B1,SCP2,AKR1D1,SLC27A2,SLC27A5,FABP6
REACTOME	REACTOME_METABOLISM_OF_CARBOHYDRATES	PGD,PGAM1,PGAM2,GOT2,SLC2A5,GOT1,SLC2A4,RAE1,SLC2A3,SLC2A2,SLC2A1,NUP37,NUP35,NUP133,FBP1,FBP2,NUPL2,NUPL1,PGM2,PGLS,AAAS,PGM1,MGAM,NUP43,PRPS2,MDH2,MDH1,PRPS1,PHKA2,ALDOA,TALDO1,PFKFB4,PFKFB3,PFKFB2,ALDOC,PFKFB1,PHKA1,ALDOB,GCKR,TPI1,NUP50,GYS1,GYS2,GALE,PRPS1L1,NUP54,GALT,TKT,SLC25A12,SLC25A11,RPE,SLC25A13,GBE1,NUP62,SLC25A10,PC,PHKB,SLC5A1,NUP188,SEH1L,SLC25A1,RANBP2,TREH,TPR,AMY2B,AMY2A,PFKL,…
REACTOME	REACTOME_METABOLISM_OF_LIPIDS_AND_LIPOPROTEINS	A2M,STAR,SGMS2,VAPA,VAPB,EHHADH,SGMS1,APOB,SIN3B,SIN3A,AGPS,APOE,LCAT,COL4A3BP,CYP7A1,CH25H,SGPL1,ABCB11,RXRA,PPP1CA,CD36,HSD11B1,ACAA1,HACL1,CYP51A1,HMGCS1,ACAT1,HADHA,HADHB,IDH1,PLTP,NR1H3,GPD2,ACER3,GPD1,BMP1,SPHK2,CYP46A1,ACER2,SCD,SPHK1,ACER1,CREBBP,ACACA,ACACB,ABCG1,ABCG8,CEL,CYP7B1,CYP17A1,ABCG5,HMGCS2,IDI2,GK,CYP8B1,IDI1,NCOR1,NCOR2,TM7SF2,PPARA,SLC27A1,LDLR,PMVK,FAR1,FAR2,AGPAT5,CYP39A1,…
REACTOME	REACTOME_METABOLISM_OF_MRNA	CNOT8,LSM6,CNOT3,CNOT2,EDC4,CNOT1,CNOT7,CNOT6,CNOT4,DCPS,PARN,CNOT6L,EDC3,LSM5,LSM4,RQCD1,LSM3,PABPC1,LSM2,LSM1,PAN2,EXOSC8,EXOSC9,PAN3,EXOSC6,EXOSC7,PAIP1,EXOSC4,CNOT10,EXOSC5,EXOSC2,EXOSC3,EXOSC1,DDX6,EIF4G1,TNKS1BP1,EIF4B,DIS3,EIF4E,DCP1B,DCP2,C2ORF29,DCP1A,EIF4A2,EIF4A1,XRN1
REACTOME	REACTOME_METABOLISM_OF_NITRIC_OXIDE	CAV1,HSP90AA1,NOSTRIN,LYPLA1,AKT1,NOSIP,ZDHHC21,CALM3,NOS3,WASL,CALM2,CALM1,DNM2
REACTOME	REACTOME_METABOLISM_OF_PROTEINS	RPL18,RPL17,RPL19,RPL14,TUBB2B,RPL13,TUBB2A,TUBB2C,RPL15,RPLP2,CCT2,CCT3,KIFC3,KIF13A,EIF1AX,RPLP0,RPLP1,RPL26L1,RPL10,FAU,RPL11,RPL12,EIF2B2,EIF2B3,EIF2B4,EIF2B5,F10,EIF2S3,F9,F7,PLAUR,RPS18,RPS19,RPS16,RPS17,EIF2S1,RPS14,F2,RPS15,EIF2S2,FBXL5,RPS12,TUBA4A,RPS13,RPS10,RPS11,FBXL3,GGCX,ARFGEF2,TUBB4Q,RPS25,RPS26,RPS27,RPS28,RPS29,FBXO6,FBXO4,RPS20,PABPC1,RPS21,RPS23,RPS24,RPSA,SPHK1,RPS9,RPS6,RPS…
REACTOME	REACTOME_METABOLISM_OF_RNA	NCBP2,NCBP1,CNOT8,SNRPD3,LSM6,SNRPD1,CNOT3,SNRPD2,EDC4,CNOT2,CNOT1,NUP188,CNOT7,CNOT6,CNOT4,DCPS,PARN,SEH1L,RAE1,PRMT5,EDC3,WDR77,LSM5,LSM4,LSM3,NUP37,RANBP2,DDX20,LSM2,NUP35,LSM1,TGS1,TPR,CLNS1A,PAN2,NUP133,EXOSC8,EXOSC9,PAN3,EXOSC6,EXOSC7,NUP88,SNUPN,EXOSC4,CNOT10,EXOSC5,EXOSC2,EXOSC3,NUP85,EXOSC1,NUPL2,NUPL1,SMN2,SMN1,EIF4G1,AAAS,C2ORF29,EIF4A2,NUP205,EIF4A1,SNRPB,NUP107,SIP1,SNRPF,NUP43,SNRPE…
REACTOME	REACTOME_METABOLISM_OF_VITAMINS_AND_COFACTORS	CYB5R3,COASY,NAMPT,ENPP1,ACP5,PPCS,SLC19A3,SLC19A1,PPCDC,SLC19A2,MTHFD1,TPK1,SLC23A1,MTHFR,AASDHPPT,SLC23A2,SLC2A3,SLC2A1,FASN,GSTO2,GSTO1,NAPRT1,NMNAT3,SHMT1,NMNAT2,NADSYN1,NADK,CYB5A,PANK4,SLC25A32,PANK2,DHFR,PANK3,PANK1,RFK,QPRT,SLC5A6,FLAD1,SLC25A16,FPGS,SLC46A1,NMNAT1
REACTOME	REACTOME_METAL_ION_SLC_TRANSPORTERS	SLC39A14,SLC39A10,SLC11A2,SLC11A1,SLC30A1,SLC41A2,SLC39A8,SLC39A7,SLC41A1,SLC30A5,SLC39A6,SLC30A2,SLC39A5,SLC30A3,SLC39A4,SLC30A8,SLC39A3,SLC31A1,SLC40A1,SLC30A6,SLC39A2,SLC39A1,SLC30A7
REACTOME	REACTOME_MICRORNA_BIOGENESIS	POLR2H,RNASEN,POLR2G,POLR2F,POLR2E,POLR2L,POLR2K,XPO5,RAN,POLR2J,POLR2I,DICER1,POLR2D,POLR2C,POLR2B,POLR2A,TARBP2,DGCR8
REACTOME	REACTOME_MITOCHONDRIAL_FATTY_ACID_BETA_OXIDATION	ACADVL,ACADM,ACADS,ECHS1,DECR1,ACADL,HADH,DCI,HADHA,HADHB
REACTOME	REACTOME_MITOCHONDRIAL_TRNA_AMINOACYLATION	VARS2,TARS2,RARS2,FARS2,GARS,QARS,WARS2,LARS2,DARS2,IARS2,SARS2,KARS,EARS2,PARS2,NARS2,HARS2,MARS2,CARS2,YARS2,AARS2
REACTOME	REACTOME_MITOTIC_M_M_G1_PHASES	ITGB3BP,XPO1,PPP2R5B,PPP2R5A,PPP2R5D,PPP2R5C,KNTC1,RANGAP1,AURKB,CDCA8,RAD21,INCENP,NUP37,STAG2,STAG1,NUP133,SGOL2,SGOL1,PPP1CC,ORC1L,PSMA2,PSMA1,REC8,MAD2L1,NDEL1,PSMA6,RCC2,PSMA5,ZWINT,PSMA4,PSMA3,CLIP1,NUP43,CCDC99,B9D2,AHCTF1,PSMA7,PSMB5,SPC24,PSMB4,SPC25,RPS27,PSMB7,PSMB6,PSMB1,GORASP1,CENPC1,PSMB3,ORC6L,PSMB2,FBXO5,SKA2,CLASP1,CLASP2,SKA1,NUDC,ERCC6L,TAOK1,CKAP5,NUF2,CASC5,NDC80,CDC20,PMF1,…
REACTOME	REACTOME_MITOTIC_PROMETAPHASE	ITGB3BP,MAD1L1,XPO1,PPP2R5B,PPP2R5A,PPP2R5D,PPP2R5C,KNTC1,RANGAP1,AURKB,KIF2B,KIF2C,CDCA8,NDE1,RAD21,SEH1L,INCENP,NUP37,RANBP2,STAG2,ZW10,KIF2A,STAG1,PPP2R1B,PPP2R1A,NUP133,DSN1,SGOL2,SGOL1,NUP85,PPP1CC,REC8,MAD2L1,NDEL1,APITD1,RCC2,NSL1,ZWINT,BUB1B,CLIP1,NUP107,MAPRE1,NUP43,CCDC99,NUP98,NUP160,B9D2,AHCTF1,SPC24,SPC25,RPS27,CENPA,CENPC1,PPP2CA,PPP2CB,BUB1,CLASP1,PAFAH1B1,SKA2,SKA1,CLASP2,ZWILCH,B…
REACTOME	REACTOME_MRNA_3_END_PROCESSING	NCBP2,NCBP1,U2AF2,SFRS6,SFRS7,SFRS4,SFRS5,DHX38,RBM8A,CLP1,NUDT21,CDC40,SFRS9,U2AF1,SRRM1,SFRS11,NFX1,PABPN1,CSTF3,CSTF2,MAGOH,RNPS1,SFRS1,SFRS3,SFRS2,PCF11,PAPOLA,UPF3B,CPSF7,THOC4,CPSF3,CSTF1,CPSF2,CPSF1
REACTOME	REACTOME_MRNA_DECAY_BY_3_TO_5_EXORIBONUCLEASE	DIS3,DCPS,EXOSC8,EXOSC9,EXOSC6,EXOSC7,EXOSC4,EXOSC5,EXOSC2,EXOSC3,EXOSC1
REACTOME	REACTOME_MRNA_DECAY_BY_5_TO_3_EXORIBONUCLEASE	LSM6,EDC4,DDX6,DCP2,DCP1B,DCP1A,EDC3,LSM5,LSM4,LSM3,LSM2,LSM1,XRN1
REACTOME	REACTOME_MRNA_PROCESSING	POLR2H,NCBP2,POLR2G,NCBP1,POLR2F,APOBEC1,POLR2E,RNMT,POLR2L,POLR2K,POLR2J,POLR2I,POLR2D,POLR2C,POLR2B,POLR2A,RNGTT,A1CF,ERCC3,SUPT5H,ERCC2,ADARB1,CCNH,GTF2H4,GTF2H3,CDK7,GTF2H2,GTF2H1,MNAT1,GTF2F1,GTF2F2,ADAR
REACTOME	REACTOME_MRNA_SPLICING	NCBP2,NCBP1,U2AF2,SNRPD3,SNRPD1,RBM5,SNRPD2,SFRS6,SFRS7,SFRS4,SFRS5,DDX23,DHX38,RBM8A,CLP1,SFRS9,DNAJC8,U2AF1,SRRM1,LSM2,CCAR1,PABPN1,SNRPA1,SF3B14,EFTUD2,MAGOH,PTBP1,HNRNPA2B1,SFRS1,HNRNPR,SFRS3,HNRNPU,SFRS2,PCF11,SNRPB,SNRPA,SNRPF,SNRPE,SNRPG,FUS,NHP2L1,SNRPB2,HNRNPA3,HNRNPL,HNRNPM,HNRNPK,HNRNPF,CDC40,HNRNPD,HNRNPC,SFRS11,DHX9,CSTF3,CSTF2,RNPS1,RBMX,HNRNPA1,HNRNPA0,HNRNPH2,UPF3B,GTF2F1,GTF2F2,S…
REACTOME	REACTOME_MRNA_SPLICING_MINOR_PATHWAY	NCBP2,POLR2H,POLR2G,NCBP1,POLR2F,POLR2E,POLR2L,POLR2K,NHP2L1,POLR2J,SNRPD3,POLR2I,SNRPD1,SNRPD2,POLR2D,SF3B5,POLR2C,SF3B4,POLR2B,SF3B3,POLR2A,SF3B2,SFRS6,SF3B1,SFRS7,DDX23,PRPF8,LSM2,SF3B14,EFTUD2,SFRS1,SFRS2,PRPF6,GTF2F1,GTF2F2,SNRNP200,SNRPB,SNRNP40,SNRPF,SNRPE,TXNL4A,SNRPG
REACTOME	REACTOME_MTOR_SIGNALLING	PRKAG3,CAB39L,STK11,PRKAG1,PRKAG2,PPM1A,RPS6KB1,EIF4EBP1,EEF2K,PRKAA1,PRKAA2,MLST8,CAB39,AKT2,PRKAB2,STRADA,PRKAB1,STRADB,RPS6,RPTOR,EIF4B,EIF4G1,EIF4E,TSC1,TSC2,RHEB,MTOR
REACTOME	REACTOME_MTORC1_MEDIATED_SIGNALLING	EIF4B,EIF4G1,EIF4EBP1,EIF4E,EEF2K,RHEB,RPS6KB1,MTOR,MLST8,RPS6,RPTOR
REACTOME	REACTOME_MUSCLE_CONTRACTION	TLN1,MYBPC2,TNNC2,MYBPC1,TNNC1,MYBPC3,TTN,VCL,ACTG2,DES,LMOD1,ACTA2,MYH3,ACTN2,ACTN3,MYH6,MYH8,TNNT2,TNNT3,TNNT1,MYL6,MYL4,TCAP,MYL2,MYL3,CALD1,MYL1,VIM,ITGB5,TPM2,TPM1,TPM4,PXN,TPM3,MYL9,SORBS3,SORBS1,MYL6B,DMD,ITGA1,MYL12B,TNNI3,TNNI1,TNNI2,NEB,MYH11,CALM3,CALM2,MYLK,CALM1,TMOD1
REACTOME	REACTOME_MYD88_CASCADE	IRAK1,TLR10,LY96,TLR1,TLR2,TIRAP,TLR4,TLR5,TLR6,ECSIT,TLR7,TLR8,SIGIRR,TLR9,IRAK4,IRAK3,MYD88,MAP3K1,TRAF6
REACTOME	REACTOME_MYOGENESSIS	MEF2C,MYOD1,MEF2B,MEF2A,CDH2,NEO1,CDH4,CTNNB1,CDC42,MYOG,TCF4,TCF3,BOC,MAP2K6,MYF6,MYF5,MAPK11,CTNNA1,NTN3,CTNNA2,MEF2D,SPAG9,CDH15,MAPK12,BNIP2,MAPK14,CDON,ABL1,TCF12
REACTOME	REACTOME_NA_CL_DEPENDENT_NEUROTRANSMITTER_TRANSPORTERS	SLC6A1,SLC6A20,SLC6A11,SLC6A2,SLC6A12,SLC6A3,SLC6A13,SLC6A14,SLC6A15,SLC6A18,SLC6A19,SLC6A9,SLC6A7,SLC6A5,SLC6A6,SLC18A2,SLC18A1,SLC22A2
REACTOME	REACTOME_NCAM_SIGNALING_FOR_NEURITE_OUT_GROWTH	NRTN,HRAS,GDNF,ARTN,NCAM1,MAPK1,MAPK3,CNTN2,COL1A2,COL1A1,PRNP,NCAN,SPTB,FGFR1,GRB2,COL3A1,CACNB1,CACNB2,COL2A1,CACNB3,CACNB4,ST8SIA2,SRC,COL9A1,COL9A2,PTK2,COL9A3,KRAS,COL6A6,SOS1,COL6A3,COL6A2,COL6A1,AGRN,COL4A4,COL4A3,COL4A2,COL4A1,MAP2K1,SPTBN5,MAP2K2,CREB1,CACNA1I,SPTBN4,PTPRA,YWHAB,RAF1,COL5A2,CACNA1S,COL5A1,COL4A5,RPS6KA5,PSPN,NRAS,FYN,ST8SIA4,CACNA1G,SPTBN2,CACNA1H,SPTBN1,GFRA1,COL29A1,SP…
REACTOME	REACTOME_NCAM1_INTERACTIONS	NRTN,COL3A1,CACNB1,CACNB2,CACNB3,COL2A1,ST8SIA2,CACNB4,GDNF,COL9A1,COL9A2,COL9A3,COL6A6,COL6A3,COL6A2,COL6A1,AGRN,COL4A4,COL4A3,COL4A2,COL4A1,CACNA1I,ARTN,CACNA1S,COL5A2,COL5A1,COL4A5,NCAM1,PSPN,ST8SIA4,COL1A2,CACNA1G,CNTN2,CACNA1H,GFRA1,COL1A1,COL29A1,CACNA1F,PRNP,NCAN,CACNA1C,GFRA4,CACNA1D,GFRA2
REACTOME	REACTOME_NEF_MEDIATED_DOWNREGULATION_OF_MHC_CLASS_I_COMPLEX_CELL_SURFACE_EXPRESSION	PACS1,AP1S3,AP1S1,AP1M1,AP1M2,AP1S2,AP1B1,AP1G1,HLA-A,B2M
REACTOME	REACTOME_NEF_MEDIATES_DOWN_MODULATION_OF_CELL_SURFACE_RECEPTORS_BY_RECRUITING_THEM_TO_CLATHRIN_ADAPTERS	PACS1,AP1M1,AP1M2,AP1B1,CD8B,AP1G1,AP2S1,HLA-A,ATP6V1H,B2M,AP1S3,AP1S1,AP2A2,AP2B1,AP1S2,ARF1,AP2A1,LCK,CD4,AP2M1,CD28
REACTOME	REACTOME_NEP_NS2_INTERACTS_WITH_THE_CELLULAR_EXPORT_MACHINERY	XPO1,NUP98,NUP160,NUP93,NUP188,NUP214,POM121,SEH1L,RAE1,NUP210,NUP50,NUP37,NUP54,RANBP2,NUP35,TPR,NUP133,NUP153,NUP88,RAN,NUP85,NUPL2,NUP155,NUPL1,AAAS,NUP62,NUP205,NUP107,NUP43
REACTOME	REACTOME_NEURORANSMITTER_RECEPTOR_BINDING_AND_DOWNSTREAM_TRANSMISSION_IN_THE_POSTSYNAPTIC_CELL	ADCY3,ADCY1,HRAS,GRIK1,GRIP1,GRIK2,ADCY8,AP2S1,GRIK3,GRIK4,GRIK5,CAMKK1,GNG8,PLCB3,PDPK1,AP2B1,GRIN2B,GRIN2C,GRIN2D,DLG4,DLG3,GNG2,PRKACB,GNG3,GNG4,PLCB1,PLCB2,GNG5,NSF,DLG1,GNG7,PRKCA,MYO6,NCALD,CACNG8,PICK1,GRIN2A,CACNG4,ACTN2,CACNG3,PRKCG,CACNG2,PRKCB,MAPK1,EPB41L1,CAMK4,GNB2,RASGRF2,GNB1,RASGRF1,AKAP5,GRIP2,GNB5,MDM2,GNB4,GNB3,CAMK2G,GNG13,GNG11,GNG12,CAMK2D,CAMK2B,CAMK2A,NEFL,AP2M1,CREB1,GRI…
REACTOME	REACTOME_NEUROTRANSMITTER_RELEASE_CYCLE	RAB3A,SYT1,CPLX1,TH,RIMS1,SYN1,SYN3,SLC1A6,SLC1A7,SYN2,SNAP25,SLC1A1,SLC22A2,CHAT,DDC,STX1A,MAOA,STXBP1,DBH,SLC17A7,FNBP1L,GLS,SLC18A2,SLC18A3,VAMP2,SLC5A7,TPH1,UNC13B
REACTOME	REACTOME_NF_KB_IS_ACTIVATED_AND_SIGNALS_SURVIVAL	IRAK1,SQSTM1,RELA,NFKBIA,NFKB1,UBB,NGFR,IKBKB,TRAF6,NGF
REACTOME	REACTOME_NOREPINEPHRINE_NEUROTRANSMITTER_RELEASE_CYCLE	RAB3A,SYT1,STX1A,CPLX1,MAOA,SLC18A2,STXBP1,VAMP2,DBH,SNAP25,RIMS1,SLC22A2
REACTOME	REACTOME_NOTCH_HLH_TRANSCRIPTION_PATHWAY	KAT2A,KAT2B,MAML1,MAML2,CREBBP,SNW1,NOTCH3,NOTCH2,NOTCH1,NOTCH4,MAMLD1,MAML3,RBPJ
REACTOME	REACTOME_NRAGE_SIGNALS_DEATH_THROUGH_JNK	FGD2,FGD1,PREX1,AKAP13,ITSN1,MCF2L,MAGED1,ARHGAP4,PLEKHG2,TIAM2,TIAM1,SOS1,RAC1,PLEKHG5,SOS2,AATF,FGD3,FGD4,NET1,ARHGEF4,ARHGEF3,OBSCN,NGEF,ARHGEF2,VAV3,ABR,MCF2,ARHGEF7,ARHGEF18,ARHGEF6,ARHGEF16,TRIO,ARHGEF17,ARHGEF9,BAD,VAV2,ARHGEF12,VAV1,ECT2,BCL2L11,ARHGEF11,RASGRF2,RASGRF1,MAPK8,NGFR,NGF,KALRN
REACTOME	REACTOME_NRIF_SIGNALS_CELL_DEATH_FROM_THE_NUCLEUS	ITGB3BP,APH1A,APH1B,NCSTN,PSEN1,SQSTM1,PSEN2,MAPK8,PSENEN,UBB,NGFR,TRAF6,NGF
REACTOME	REACTOME_NUCLEAR_EVENTS_KINASE_AND_TRANSCRIPTION_FACTOR_ACTIVATION	PPP2R1B,MEF2C,PPP2R1A,MEF2A,CREB1,PPP2R5D,ELK1,MAPK11,MAPKAPK2,ATF1,RPS6KA5,DUSP4,MAPK1,DUSP3,RPS6KA3,RPS6KA1,RPS6KA2,PPP2CA,MAPK14,MAPK3,PPP2CB,MAPK7,DUSP7,DUSP6
REACTOME	REACTOME_NUCLEAR_IMPORT_OF_REV_PROTEIN	NUP98,NUP160,NUP93,NUP188,NUP214,POM121,SEH1L,RAE1,NUP210,NUP50,NPM1,NUP37,NUP54,RANBP2,NUP35,TPR,KPNB1,NUP133,NUP153,NUP88,RAN,NUP85,NUPL2,NUP155,NUPL1,AAAS,NUP62,NUP205,NUP107,NUP43
REACTOME	REACTOME_NUCLEAR_RECEPTOR_TRANSCRIPTION_PATHWAY	PPARA,PPARD,NRBP1,THRA,THRB,NR6A1,PPARG,NR2C2AP,RORC,RORB,RORA,NR2E3,NR2E1,PGR,NR2F6,RARA,RARB,NR2F1,AR,RARG,RXRB,RXRA,ESR1,RXRG,NR0B2,HNF4G,ESR2,NR0B1,HNF4A,MED1,NR3C2,NR3C1,NR2C2,NR2C1,NR1H2,VDR,NR1D1,NR1D2,NR1H4,NR1H3,ESRRA,NRBF2,ESRRB,NR4A2,ESRRG,NR4A1,NR4A3,NR1I3,NR1I2,NR5A2
REACTOME	REACTOME_NUCLEOTIDE_EXCISION_REPAIR	CCNH,DDB1,LIG1,POLE,GTF2H4,GTF2H3,CDK7,GTF2H2,GTF2H1,RFC5,XPA,RFC3,XPC,RFC4,RFC1,RFC2,DDB2,POLR2H,POLR2G,RAD23B,POLR2F,POLR2E,POLR2L,POLR2K,POLR2J,POLR2I,POLR2D,XAB2,POLR2C,POLR2B,RPA3,POLR2A,RPA1,RPA2,ERCC8,ERCC5,ERCC6,POLE2,TCEA1,ERCC3,ERCC4,ERCC1,ERCC2,POLD3,MNAT1,POLD4,POLD1,POLD2,PCNA
REACTOME	REACTOME_NUCLEOTIDE_LIKE_PURINERGIC_RECEPTORS	ADORA3,ADORA2B,ADORA2A,LPAR4,ADORA1,P2RY8,P2RY12,P2RY13,P2RY10,P2RY6,P2RY11,P2RY4,LPAR6,P2RY14,P2RY2,P2RY1,GPR17
REACTOME	REACTOME_OLFACTORY_SIGNALING_PATHWAY	OR5C1,OR1E2,OR1E1,OR8S1,OR4S1,OR4C6,OR6S1,OR4C5,OR4C3,OR4D1,OR6C6,OR4D2,OR6C4,OR6C2,OR4S2,OR52L1,OR6C3,OR6C1,OR7C1,OR51L1,OR7C2,OR8A1,OR2S2,OR5R1,OR4D9,OR1D2,OR1S2,OR4D6,OR1D5,OR4D5,OR1S1,OR1D4,OR4E1,OR4E2,OR52K2,OR52K1,OR8B8,OR2D2,OR8B3,OR2D3,OR8B4,OR7D4,OR10K1,OR10K2,OR2B6,OR2B3,OR2T2,OR2T1,OR2T4,OR10D4P,OR2T3,OR1P1,OR8U1,OR4A5,OR1G1,OR52N2,OR52N5,OR56B4,OR52N4,OR6A2,OR52N1,OR56B1,OR2T5,OR2T6,O…
REACTOME	REACTOME_OPIOID_SIGNALLING	GNAZ,ADCY3,OPRM1,GNA14,ADCY4,ADCY1,GNA15,ADCY2,ADCY7,ADCY8,PPP2R5D,ADCY5,GNA11,ADCY6,PRKACG,GNG8,PRKAR2B,PRKAR2A,PLCB3,PLCB4,PPP1R1B,PDE4A,PDE4B,PRKACA,GNG2,PRKACB,GNG3,ADCY10,PLCB1,GNG4,PLCB2,GNG5,GNG7,PPP2R1B,PPP2R1A,PDE4D,PDE4C,PDYN,CDK5,GNAL,PPP1CA,GNAQ,CAMK4,GNB2,GNB1,GNB5,GNB4,GNB3,GNAI3,GNAI2,GNAI1,PPP3R1,GNG13,ADRBK1,GNG11,GNG12,POMC,PDE1B,PDE1C,PPP2CA,PPP2CB,PDE1A,PPP3CB,PPP3CC,PPP3CA,GN…
REACTOME	REACTOME_OPSINS	OPN5,OPN1LW,RRH,OPN1MW2,OPN1MW,OPN1SW,RGR,OPN3,RHO,OPN4
REACTOME	REACTOME_ORC1_REMOVAL_FROM_CHROMATIN	CDT1,MCM8,MCM7,ORC4L,PSMD1,PSMD2,PSMD3,PSMD4,PSMD5,PSMD6,CCNA1,CCNA2,PSMD7,PSMD8,PSMD9,CDC6,MCM2,RB1,MCM3,MCM4,ORC1L,CDK2,MCM5,MCM6,PSMA2,PSMA1,PSME1,PSMA6,PSME2,PSMA5,PSMA4,PSMA3,ORC5L,PSME3,UBB,PSMB10,FZR1,PSMA7,PSMB5,PSMB4,PSMF1,ORC2L,PSMB7,PSMB6,PSMB1,PSMB3,PSMB2,ORC6L,PSMB8,PSMB9,PSMD14,PSMC6,CDKN1A,ORC3L,PSMC5,PSMD13,PSMC4,PSMD12,PSMC3,PSMD11,PSMC2,PSMD10,PSMC1
REACTOME	REACTOME_OTHER_SEMAPHORIN_INTERACTIONS	PLXNC1,PLXNA4,PLXNA1,PLXNA2,PLXNB3,ITGA1,ITGB1,SEMA5A,SEMA6A,SEMA6D,SEMA7A,SEMA3E,TREM2,PLXND1,SEMA4A,TYROBP
REACTOME	REACTOME_P130CAS_LINKAGE_TO_MAPK_SIGNALING_FOR_INTEGRINS	TLN1,BCAR1,ITGB3,APBB1IP,SRC,VWF,PTK2,FGG,FGA,FGB,RAP1A,RAP1B,CRK,FN1,ITGA2B
REACTOME	REACTOME_P2Y_RECEPTORS	LPAR4,P2RY12,P2RY8,P2RY13,P2RY10,P2RY6,P2RY11,P2RY4,LPAR6,P2RY14,P2RY2,P2RY1,GPR17
REACTOME	REACTOME_P38MAPK_EVENTS	HRAS,MAPKAPK3,MAPK11,MAPKAPK2,SRC,RALGDS,NRAS,KRAS,MAPK12,MAPK13,MAPK14,RALB,RALA
REACTOME	REACTOME_P53_INDEPENDENT_DNA_DAMAGE_RESPONSE	PSMB10,PSMA7,PSMB5,PSMB4,PSMF1,PSMB7,PSMB6,PSMB1,PSMB3,PSMB2,PSMD1,PSMD2,PSMD3,PSMD4,PSMD5,PSMD6,PSMD7,PSMD8,PSMD9,CDC25A,PSMB8,PSMB9,PSMA2,PSMA1,PSMD14,PSMC6,PSMC5,PSMD13,PSMA6,PSME1,PSMD12,PSMC4,PSME2,PSMC3,PSMA5,PSMD11,PSMC2,PSMA4,PSMD10,PSMC1,PSMA3,PSME3,UBB
REACTOME	REACTOME_P75_NTR_RECEPTOR_MEDIATED_SIGNALLING	RTN4,ITGB3BP,PREX1,NFKB1,ITSN1,MCF2L,ARHGAP4,MAGED1,CASP3,MYD88,TIAM2,TIAM1,RHOA,NGFRAP1,PSENEN,CASP2,NET1,ARHGEF4,IRAK1,ARHGEF3,ARHGEF2,ARHGEF1,ARHGEF7,RELA,ARHGEF6,ARHGEF18,PRKCI,ARHGEF16,ARHGEF17,ARHGEF9,ARHGEF12,ECT2,BCL2L11,ARHGEF11,PSEN1,PRDM4,RASGRF2,RASGRF1,PSEN2,ADAM17,RIPK2,MAPK8,NGFR,UBB,KALRN,NGF,FGD2,FGD1,APH1A,APH1B,AKAP13,NFKBIA,SORCS3,PLEKHG2,SQSTM1,SOS1,PLEKHG5,SOS2,RAC1,AATF,TRA…
REACTOME	REACTOME_P75NTR_RECRUITS_SIGNALLING_COMPLEXES	IRAK1,MYD88,SQSTM1,PRKCI,RIPK2,UBB,NGFR,IKBKB,TRAF6,NGF
REACTOME	REACTOME_P75NTR_SIGNALS_VIA_NFKB	IRAK1,RELA,PRKCI,NFKBIA,NFKB1,MYD88,SQSTM1,RIPK2,UBB,NGFR,IKBKB,TRAF6,NGF
REACTOME	REACTOME_PACKAGING_OF_TELOMERE_ENDS	HIST2H2AA3,HIST4H4,TERF2IP,HIST2H4A,HIST2H4B,HIST1H2BO,HIST1H2BM,H2BFS,HIST1H2BN,HIST1H2BK,HIST1H2BL,HIST1H2BI,HIST2H2AC,HIST1H2BJ,H2AFZ,H2AFX,HIST3H3,HIST3H2BB,HIST2H2BE,HIST1H2AB,HIST1H2AC,HIST1H4L,HIST1H4K,HIST1H2AD,HIST1H2AE,POT1,H2AFB1,ACD,HIST1H4A,HIST1H4B,HIST1H4E,HIST1H4F,HIST1H4C,HIST1H4D,HIST1H4I,HIST1H4J,TINF2,TERF2,HIST1H4H,TERF1,HIST1H2BA,HIST1H2BB,HIST1H2BC,HIST1H2BD,HIST1H2BE,HIST1…
REACTOME	REACTOME_PD1_SIGNALING	HLA-DQB1,HLA-DRB1,HLA-DRB3,CD247,HLA-DMB,HLA-DMA,PDCD1,TRB@,HLA-DRB5,CD4,HLA-DPB1,HLA-DOA,CSK,HLA-DOB,PTPN6,CD3G,CD3D,TRBV12-3,CD3E,TRBC1,HLA-DQA2,TRA@,PDCD1LG2,HLA-DQA1,PTPN11,LCK,CD274,HLA-DPA1,HLA-DRA
REACTOME	REACTOME_PECAM1_INTERACTIONS	PTPN6,LYN,PLCG1,FYN,ITGAV,LCK,PECAM1,INPP5D,ITGB3,YES1,SRC,PTPN11
REACTOME	REACTOME_PEPTIDE_CHAIN_ELONGATION	RPL18,RPL17,RPL36A,RPL19,RPL14,RPL13,RPL15,RPLP2,RPS2,RPS3,RPS3A,RPLP0,RPLP1,RPL26L1,RPL10,FAU,RPL11,RPL12,RPS27A,RPL35A,EEF2,RPS4X,RPS18,RPS19,RPL41,RPS16,RPS17,RPS14,RPS15,RPL3L,RPS12,RPS13,RPS4Y1,RPS10,RPS11,UBA52,RPL35,RPL27A,RPS15A,RPL36,RPL37,RPL38,RPL39,RPS25,RPS26,RPS27,RPL30,RPS28,RPL7,RPS29,RPL32,RPL6,RPL31,RPL9,RPL34,RPL8,RPL3,RPL5,RPL7A,RPL10A,RPL4,RPS20,RPS21,RPS23,RPS24,EEF1A1,RPSA,…
REACTOME	REACTOME_PEPTIDE_LIGAND_BINDING_RECEPTORS	QRFPR,F2RL2,F2RL3,EDN3,UTS2,EDN2,EDN1,F2RL1,CXCL11,CXCL12,CXCL10,AGTR1,AGTR2,MC1R,GALR1,GALR3,RLN3,GALR2,RLN2,CCR10,NPSR1,QRFP,PRLH,C5AR1,GPER,PROKR2,PROKR1,PDYN,NTSR1,NTSR2,CCR9,SSTR4,CCR8,SSTR5,CCR7,SSTR2,CCR6,SSTR3,PPBP,CCR5,DARC,CCR4,SSTR1,CCR3,MC2R,F2,CX3CR1,CCR2,C3AR1,CCL3,PPY,CCL2,PRLHR,PPYR1,TRHR,BDKRB1,CX3CL1,BDKRB2,POMC,CCL5,TRH,CCL4,CCL7,HCRTR2,HCRTR1,GRPR,MLN,NPB,UTS2D,NPY5R,NPS,NPY,P…
REACTOME	REACTOME_PEROXISOMAL_LIPID_METABOLISM	ACOX2,ACOX1,HACL1,ABCD1,AMACR,CRAT,PHYH,ACOX3,FAR1,FAR2,ACOT8,AGPS,GNPAT,IDH1,HSD17B4,SCP2,SLC27A2,CROT,SLC25A17,ACAA1
REACTOME	REACTOME_PHASE_1_FUNCTIONALIZATION	CYP3A4,TBXAS1,PTGS2,CYP1A1,MAOA,CYP2D6,MAOB,PTGS1,CYP1A2,CYP2E1,CYP4A11,PTGIS,FMO3,CYP2A6,SMOX
REACTOME	REACTOME_PHASE_1_FUNCTIONALIZATION_OF_COMPOUNDS	CYP3A4,CYP3A5,CYP24A1,CYP2J2,CYP3A7,PTGS2,CYP2C19,CYP2C18,CYP11B1,CYP2S1,CYP11B2,PTGS1,CYP2D6,ADH1C,ADH1B,ADH1A,CYP2W1,ACSS2,CYP3A43,ACSS1,CYP39A1,PTGIS,CYP7A1,SMOX,CYP1A1,CYP11A1,CYP26A1,CYP1A2,CYP2E1,CYP27A1,CYP2A6,CYP2U1,CYP1B1,CYP2F1,CYP51A1,CYP2B6,ADH6,ADH7,ALDH1A1,CYP2A13,CYP27B1,FMO1,ADH4,FMO2,FMO3,CYP26B1,CYP19A1,TBXAS1,CYP46A1,CYP21A2,CYP2C9,MAOA,CYP2C8,MAOB,CYP4F11,CYP4F12,CYP4B1,CYP7B1…
REACTOME	REACTOME_PHASE_II_CONJUGATION	SULT2B1,GSTM5,GSTM1,GSS,GSTM4,SLC35D1,MAT1A,SULT1A1,SULT1A3,SULT1A2,SULT1A4,SULT1E1,ACSM2B,SULT2A1,UGT1A1,UGT2B17,SULT1B1,UGT2B11,UGT2B10,UGT2B15,UGP2,GSTP1,AHCY,GCLC,UGDH,COMT,GCLM,UGT1A7,SULT4A1,UGT1A6,UGT1A9,UGT1A8,SULT1C4,UGT1A3,UGT1A5,UGT1A4,UGT2A1,GSTO2,SULT1C2,GSTO1,UGT2B28,GSTA1,GSTA2,GSTA3,GSTA4,MAT2A,GSTA5,NAT1,NAT2,TPMT,MGST3,GLYAT,ACSM1,MTR,UGT2B4,MAT2B,UGT2B7,MGST1,MGST2,NNMT
REACTOME	REACTOME_PHOSPHOLIPASE_CMEDIATED_CASCADE	FGF19,FGFR2,FGF6,FGF18,FGF5,FGFR1,FGF8,FGFR4,FGF7,FGFR3,KL,FGF9,FGF17,FGF16,FGF10,FGF23,FGF22,FGF20,PLCG1,FGF1,FGF2,FGF3,FGF4
REACTOME	REACTOME_PHOSPHORYLATION_OF_CD3_AND_TCR_ZETA_CHAINS	HLA-DQB1,HLA-DRB1,HLA-DRB3,CD247,HLA-DMB,HLA-DMA,TRB@,HLA-DRB5,CD4,HLA-DPB1,CSK,HLA-DOA,HLA-DOB,PAG1,PTPRC,CD3G,CD3D,TRBV12-3,CD3E,TRBC1,HLA-DQA2,TRA@,HLA-DQA1,LCK,HLA-DPA1,HLA-DRA
REACTOME	REACTOME_PHOSPHORYLATION_OF_THE_APC	ANAPC1,ANAPC2,CDK1,ANAPC5,ANAPC4,CDC23,ANAPC10,ANAPC11,CDC16,UBE2C,CDC26,CDC27,CCNB1,PLK1,ANAPC7,UBE2D1,UBE2E1
REACTOME	REACTOME_PI3K_AKT_SIGNALLING	PHLPP1,RPS6KB2,TRIB3,FOXO1,FOXO3,FOXO4,PTEN,AKT1,PDPK1,AKT1S1,CASP9,MAPKAP1,RHOA,PIK3CA,MLST8,PIK3R1,AKT3,CHUK,PIK3R2,AKT2,IRS2,PIK3CB,CREB1,NR4A1,RICTOR,BAD,IRS1,CDKN1A,CDKN1B,GSK3A,NTRK1,GSK3B,TSC2,MDM2,MTOR,THEM4,NGF
REACTOME	REACTOME_PI3K_CASCADE	FGF19,FGF6,FGFR2,FGFR1,FGF18,FGF5,FGF8,FGFR4,FGF7,FGFR3,GRB2,FGF9,FGF17,FGF16,FGF10,TLR9,INS,GAB1,PIK3C3,PIK3CA,FGF1,INSR,FRS2,FGF2,PIK3R4,PIK3R1,FGF3,PIK3R2,FGF4,IRS2,PIK3CB,KL,FGF23,FGF22,FGF20,IRS1,PTPN11,DOK1
REACTOME	REACTOME_PKA_ACTIVATION	ADCY3,ADCY4,ADCY1,ADCY2,ADCY7,ADCY8,ADCY5,ADCY6,PRKACG,PRKAR2B,PRKAR2A,ADCY9,PRKAR1B,PRKAR1A,PRKACA,PRKACB,ADCY10
REACTOME	REACTOME_PLATELET_ACTIVATION	F2RL2,GNA13,F2RL3,GNA14,A2M,POTEKP,GNA15,PDGFB,PDGFA,F13A1,GNA11,GNA12,TGFB3,TTN,MMRN1,TGFB1,GP9,VCL,TGFB2,GNG8,APP,GP5,GP6,APOA1,BRPF3,SERPINE1,PIK3CA,GNG2,GNG3,CFD,GNG4,GNG5,SYK,GNG7,PIK3CG,ACTN4,PIK3CB,F8,ACTN1,ACTN2,SERPING1,VEGFB,VEGFC,CD36,PPBP,F5,SERPINF2,F2,VEGFA,COL1A2,TUBA4A,COL1A1,ITGA2B,ALDOA,GNAI3,GNAI2,GNAI1,CLU,ITGB3,SRC,TIMP1,CALU,PFN1,DAGLA,FGG,FGA,FGB,ALB,P2RY1,FCER1G,EGF,SRGN,F…
REACTOME	REACTOME_PLATELET_ACTIVATION_TRIGGERS	F2RL2,GNA13,F2RL3,GNA14,GNA15,GNA11,GNA12,GNG8,AKT1,PDPK1,GP6,PIK3CA,GNG2,GNG3,GNG4,GNG5,AKT3,AKT2,GNG7,SYK,PIK3CG,LYN,PIK3CB,GNB2,GNAQ,GNB1,F2,COL1A2,GNB5,GNB4,COL1A1,GNB3,LCP2,PRKCZ,GNAI3,GNAI2,GNAI1,GNG13,GNG11,GNG12,SRC,P2RY1,FCER1G,PIK3R5,PIK3R6,PIK3R1,VAV3,VAV2,VAV1,P2RY12,GNGT1,PLA2G4A,GNGT2,FYN,MAPK14,GNG10,PLCG2,TBXA2R,F2R
REACTOME	REACTOME_PLATELET_ADHESION_TO_EXPOSED_COLLAGEN	LYN,ITGA2,ITGB1,GP9,VWF,GP5,GP6,CD36,GP1BB,FYN,COL1A2,FCER1G,GP1BA,COL1A1
REACTOME	REACTOME_PLATELET_AGGREGATION_PLUG_FORMATION	TLN1,GRB2,BCAR1,ITGB3,APBB1IP,SRC,PTK2,FGG,FGA,RASGRP3,FGB,SOS1,RASGRP2,ADRA2A,ADRA2C,RAPGEF4,RAPGEF3,ADRA2B,CSK,FN1,VWF,RAP1A,RAP1B,PTPN1,CRK,ITGA2B
REACTOME	REACTOME_PLATELET_DEGRANULATION	TLN1,POTEKP,A2M,PDGFB,PDGFA,F13A1,TGFB3,MMRN1,TTN,TGFB1,TGFB2,GP9,VCL,APP,GP5,APOA1,BRPF3,SERPINE1,SERPINA1,CAP1,CFD,KNG1,ACTN4,F8,ACTN1,ACTN2,SERPING1,FLNA,VEGFB,VEGFC,CD36,PPBP,F5,SERPINF2,VEGFA,CFL1,TUBA4A,TMSB4X,PROS1,ITGA2B,ALDOA,TF,CLU,PF4,ITGB3,CALU,TIMP1,PFN1,CD9,FGG,FGA,FGB,GP1BB,ALB,LEFTY2,SCG3,HRG,GP1BA,HSPA5,THBS1,EGF,THBS2,FIGF,THBS3,SRGN,THBS4,FN1,SELP,PLEK,PSAP,IGF1,HGF,SPARC,SOD1,…
REACTOME	REACTOME_PLC_BETA_MEDIATED_EVENTS	ADCY3,ADCY4,GNA14,GNA15,ADCY1,ADCY2,ADCY7,ADCY8,ADCY5,GNA11,ADCY6,ADRBK1,PRKACG,PRKAR2B,PRKAR2A,PLCB3,PLCB4,PDE1B,PDE1C,PDE1A,PRKACA,PRKACB,PLCB1,ADCY10,PLCB2,CREB1,ITPR3,ITPR1,ITPR2,PLA2G4A,GNAQ,CAMK4,ADCY9,PRKAR1B,PRKAR1A,CALM3,CALM2,CALM1
REACTOME	REACTOME_PLC_GAMMA1_SIGNALLING	ADCY3,ADCY4,ADCY1,ADCY2,ADCY7,ADCY8,ADCY5,ADCY6,ADRBK1,PRKACG,PRKAR2B,PRKAR2A,PDE1B,PDE1C,PDE1A,PRKACA,PRKACB,ADCY10,FRS2,CREB1,PRKCE,ITPR3,PRKCD,ITPR1,ITPR2,PLCG1,ADCY9,CAMK4,NTRK1,PRKAR1B,PRKAR1A,CALM3,CALM2,CALM1,NGF
REACTOME	REACTOME_POLYMERASE_SWITCHING	POLA1,POLA2,PRIM1,RFC5,POLD3,POLD4,RFC3,RFC4,RFC1,RFC2,POLD1,POLD2,PRIM2,PCNA
REACTOME	REACTOME_POST_CHAPERONIN_TUBULIN_FOLDING_PATHWAY	TUBB2B,TUBB2A,TUBB2C,TBCE,TUBB4Q,TBCB,TBCA,TBCD,TBCC,TUBA3C,TUBA3D,TUBB6,TUBA4A,TUBB1,TUBA1A,TUBA1B,TUBA1C,TUBB3,TUBB4
REACTOME	REACTOME_POST_NMDA_RECEPTOR_ACTIVATION_EVENTS	ADCY3,ADCY1,HRAS,ADCY8,CAMK2G,CAMKK1,PDPK1,GRIN2B,GRIN2C,GRIN2D,DLG4,CAMK2D,CAMK2B,PRKACB,CAMK2A,NEFL,CREB1,GRIN1,GRIN2A,RAF1,ACTN2,MAPK1,RPS6KA6,RPS6KA3,RPS6KA1,CAMK4,RASGRF2,RPS6KA2,RASGRF1,CALM3,CALM2,CALM1
REACTOME	REACTOME_POST_TRANSLATIONAL_PROTEIN_MODIFICATION	GGCX,GPAA1,EIF5A,PIGK,PIGL,PIGM,PIGF,PIGG,PIGH,PROZ,PIGB,PIGC,PIGA,F10,PIGX,PGAP1,PIGW,PIGV,PIGU,PIGT,F9,PIGS,F7,PIGQ,FURIN,PIGP,GAS6,PIGO,PIGN,PLAUR,PROC,SEMA6D,DOHH,F2,DPM1,DPM2,DPM3,DHPS,EIF5A2,PROS1
REACTOME	REACTOME_PP2A_MEDIATED_DEPHOSPHORYLATION_OF_KEY_METABOLIC_FACTORS	PPP2R1B,PPP2R1A,PFKFB4,PFKFB3,PFKFB2,PPP2CA,PPP2R5D,PFKFB1,PPP2CB,MLXIPL
REACTOME	REACTOME_PREFOLDIN_MEDIATED_TRANSFER_OF_SUBSTRATE_TO_CCT_TRIC	TUBB2B,TUBB2A,TUBB2C,VBP1,CCT2,CCT3,TUBB4Q,TUBA3C,TUBA3D,TUBB6,TUBA1A,TUBB1,TUBA1C,TUBB3,TUBB4,ACTB,TCP1,CCT6A,CCT7,PFDN2,CCT5,PFDN1,CCT4,PFDN6,PFDN5,PFDN4,CCT8,TUBA4A
REACTOME	REACTOME_PROCESSING_OF_CAPPED_INTRON_CONTAINING_PRE_MRNA	NCBP2,NCBP1,SNRPD3,U2AF2,SNRPD1,RBM5,SNRPD2,SFRS6,SFRS7,SFRS4,SFRS5,DDX23,DHX38,RBM8A,RAE1,CLP1,DNAJC8,SFRS9,U2AF1,SRRM1,NUP37,LSM2,NUP35,CCAR1,PABPN1,SNRPA1,NUP133,SF3B14,MAGOH,EFTUD2,PTBP1,HNRNPA2B1,SFRS1,NUPL2,HNRNPR,NUPL1,SFRS3,HNRNPU,SFRS2,PCF11,AAAS,SNRPB,SNRPA,SNRPF,NUP43,SNRPE,SNRPG,FUS,NHP2L1,SNRPB2,HNRNPA3,HNRNPL,HNRNPM,HNRNPK,METTL3,HNRNPF,CDC40,NUP50,HNRNPD,NUP54,HNRNPC,SFRS11,DHX9,CS…
REACTOME	REACTOME_PROSTANOID_HORMONES	PTGES3,GGT5,PTGIS,TBXAS1,PTGS2,PTGS1,ABCC1,LTA4H,LTC4S,ALOX5,DPEP2
REACTOME	REACTOME_PROTEOLYTIC_CLEAVAGE_OF_SNARE_COMPLEX_PROTEINS	STX6,STX5,STX8,STX4,STX1A,STX7,STX3,STX2,STX1B,STX12,STX16,VAMP2,STX11,VAMP1,SNAP25,STX10
REACTOME	REACTOME_PURINE_METABOLISM	XDH,ADSS,GDA,GMPR2,NT5C1A,NT5C1B,DCK,HPRT1,PNP,ADA,PFAS,PPAT,ATIC,NT5C2,NT5E,IMPDH1,IMPDH2,NT5C,ADSSL1,DGUOK,GMPR,AMPD2,GMPS,AMPD3,GART,AMPD1,APRT,ADK,ADSL,PAICS
REACTOME	REACTOME_PURINE_RIBONUCLEOSIDE_MONOPHOSPHATE_BIOSYNTHESIS	ADSS,ADSSL1,ATIC,ADSL,IMPDH1,PAICS,GMPS,IMPDH2,PFAS,PPAT,GART
REACTOME	REACTOME_PURINE_SALVAGE_REACTIONS	GMPR2,ADK,DCK,DGUOK,AMPD2,GMPR,HPRT1,AMPD3,PNP,ADA,AMPD1,APRT
REACTOME	REACTOME_PYRIMIDINE_CATABOLISM	TYMP,NT5M,UPB1,NT5C1A,NT5C3,UPP1,DPYS,DPYD,NT5E,NT5C
REACTOME	REACTOME_PYRIMIDINE_METABOLISM	DCTD,UPB1,NT5C1A,UPP1,DCK,DPYS,CAD,TK2,TK1,TYMS,TYMP,UMPS,NT5M,NT5C3,DHODH,CDA,UCK1,DPYD,UCK2,NT5E,NT5C,DUT
REACTOME	REACTOME_PYRUVATE_METABOLISM	PDP1,PDK1,PDPR,LDHB,PDK2,LDHA,BSG,PDP2,PDK3,PDK4,DLAT,PDHB,SLC16A3,SLC16A1,DLD,SLC16A8,PDHA1,PDHX
REACTOME	REACTOME_PYRUVATE_METABOLISM_AND_TCA_CYCLE	PDP1,LDHB,LDHA,PDP2,OGDH,PDHB,SLC16A1,IDH3G,IDH2,PDHA1,SUCLA2,PDHX,FH,PDK1,PDK2,DLST,PDPR,BSG,ACO2,SUCLG2,SUCLG1,PDK3,CS,PDK4,IDH3B,DLAT,IDH3A,SDHA,SLC16A3,SDHB,NNT,SDHC,DLD,SLC16A8,SDHD,MDH2
REACTOME	REACTOME_RAS_ACTIVATION_UOPN_CA2_INFUX_THROUGH_NMDA_RECEPTOR	HRAS,CAMK2G,GRIN1,GRIN2A,ACTN2,RASGRF2,GRIN2B,RASGRF1,GRIN2C,GRIN2D,DLG4,CAMK2D,CALM3,CAMK2B,NEFL,CAMK2A,CALM2,CALM1
REACTOME	REACTOME_RECRUITMENT_OF_NUMA_TO_MITOTIC_CENTROSOMES	CCNB1,TUBGCP4,CDK1,TUBGCP3,TUBGCP6,NEDD1,NUMA1,TUBGCP5,TUBG1,TUBG2,TUBGCP2
REACTOME	REACTOME_RECYCLING_OF_BILE_ACIDS_AND_SALTS	SLCO1B3,BAAT,SLCO1A2,ALB,ABCB11,SLCO1B1,ABCC3,SLC10A2,SLC27A5,FABP6,SLC10A1
REACTOME	REACTOME_REGULATED_PROTEOLYSIS_OF_P75NTR	NCSTN,APH1A,PSEN1,RELA,PSEN2,APH1B,ADAM17,NFKB1,PSENEN,NGFR,TRAF6
REACTOME	REACTOME_REGULATION_OF_AMPK_ACTIVITY_VIA_LKB1	PRKAG3,CAB39L,STK11,PRKAG1,PRKAG2,PRKAB2,STRADA,PPM1A,PRKAB1,STRADB,RPTOR,PRKAA1,PRKAA2,CAB39
REACTOME	REACTOME_REGULATION_OF_APC_ACTIVATORS_BETWEEN_G1_S_AND_EARLY_ANAPHASE	BTRC,CDC16,PSMD1,PSMD2,PSMD3,PSMD4,PSMD5,CCNA1,PSMD6,CCNA2,PSMD7,CUL1,PSMD8,PSMD9,ANAPC1,CDK1,ANAPC2,ANAPC5,ANAPC4,SKP1,UBE2C,CDK2,PSMA2,PSMA1,MAD2L1,PSME1,PSMA6,PSME2,PSMA5,PSMA4,PSMA3,BUB1B,PSME3,UBB,ANAPC7,PSMB10,FZR1,ANAPC10,ANAPC11,PSMA7,PSMB5,PSMB4,PSMF1,PSMB7,PSMB6,PSMB1,PSMB3,PSMB2,FBXO5,UBE2D1,BUB3,CDC23,CDC20,CDC26,CDC27,PSMB8,PSMB9,CCNB1,PSMD14,PSMC6,PSMC5,PSMD13,PSMC4,PSMD12,PLK1,PSMC…
REACTOME	REACTOME_REGULATION_OF_BETA_CELL_DEVELOPMENT	RPL18,RPL17,RPL36A,RPL19,RPL14,RPL13,RPL15,RPLP2,FOXO1,FGF10,PDX1,RPLP0,SLC2A2,RPLP1,RPL26L1,FAU,RPL10,RPL11,RPL12,RPS27A,RPL35A,HNF4G,HES1,RPS18,RPS19,RPS16,HNF4A,RPS17,RPS14,RPS15,RPS12,RPS13,RPS10,RPS11,UBA52,ONECUT1,ONECUT3,RPS25,RPS26,RPS27,RPS28,RPL7,RPS29,RPL6,INS,RPL9,RPL8,RPL3,RPL5,RPL7A,RPS20,RPL4,RPL10A,RPS21,RPS23,NKX2-2,RPS24,RPSA,RPS9,RPL23A,NEUROG3,RPS6,RPS5,NKX6-1,RPS8,RPS7,NOTCH1…
REACTOME	REACTOME_REGULATION_OF_GENE_EXPRESSION_IN_BETA_CELLS	RPL18,RPL17,RPL36A,RPL19,RPL14,RPL13,RPL15,FOXO1,RPLP2,PDX1,RPLP0,SLC2A2,RPLP1,RPL26L1,FAU,RPL10,RPL11,RPL12,RPS27A,RPL35A,HNF4G,RPS18,RPS19,RPS16,HNF4A,RPS17,RPS14,RPS15,RPS12,RPS13,RPS10,RPS11,UBA52,RPS25,RPS26,RPS27,RPS28,RPL7,RPS29,RPL6,INS,RPL9,RPL8,RPL3,RPL5,RPS20,RPL4,RPL10A,RPL7A,RPS21,RPS23,NKX2-2,RPS24,RPSA,RPS9,RPL23A,RPS6,RPS5,RPS8,NKX6-1,RPS7,RPL18A,RPL37A,MAFA,HNF1A,FOXA2,FOXA3,PAX6…
REACTOME	REACTOME_REGULATION_OF_GLUCOKINASE_BY_GLUCOKINASE_REGULATORY_PROTEIN	NUP98,NUP160,NUP93,NUP188,GCKR,NUP214,POM121,SEH1L,RAE1,NUP210,NUP50,NUP37,NUP54,RANBP2,NUP35,TPR,NUP133,NUP153,NUP88,NUP85,NUPL2,NUP155,NUPL1,AAAS,GCK,NUP62,NUP205,NUP107,NUP43
REACTOME	REACTOME_REGULATION_OF_INSULIN_LIKE_GROWTH_FACTOR_ACTIVITY_BY_INSULIN_LIKE_GROWTH_FACTOR_BINDING_PROTEINS	KLK3,IGFBP6,IGFALS,IGF1,IGF2,MMP2,MMP1,PLG,CTSL1,PAPPA,F2,PAPPA2,IGFBP1,IGFBP2,IGFBP3,IGFBP4,IGFBP5
REACTOME	REACTOME_REGULATION_OF_INSULIN_SECRETION	SYT5,ADCY8,ADCY5,ADCY6,PGAM1,PGAM2,OGDH,GNG8,RAPGEF4,GNG2,PDHA1,GNG3,RAPGEF3,GNG4,ATP8,GNG5,ATP6,GNG7,SUCLG2,SUCLG1,NNT,DLD,ATP5C1,MDH2,ALDOA,PFKFB4,GNAI2,PFKFB3,GNAI1,PFKFB2,ALDOC,PFKFB1,ALDOB,CACNB2,CACNB3,TPI1,INS,IDH2,COX6B1,FH,DLAT,GNGT1,GNGT2,COX3,COX2,COX1,COX6A1,MARCKS,ATP5D,ATP5E,ATP5B,KCNJ11,ATP5L,ATP5O,ATP5I,ATP5H,ATP5J,KCNG2,NDUFB11,STX1A,NDUFB10,ACO2,SLC25A4,SLC25A5,SLC25A6,NDUFA13,N…
REACTOME	REACTOME_REGULATION_OF_INSULIN_SECRETION_BY_ACETYLCHOLINE	PRKCA,GNA14,STX1A,GNA15,GNAO1,GNAI2,SYT5,GNAI1,GNA11,STXBP1,ITPR3,ITPR1,ITPR2,PLCB3,CHRM3,GNAQ,INS,MARCKS,VAMP2,PLCB1,SNAP25,PLCB2
REACTOME	REACTOME_REGULATION_OF_INSULIN_SECRETION_BY_FREE_FATTY_ACIDS	GNA14,STX1A,GNA15,GNAO1,GNAI2,SYT5,GNAI1,GNA11,FFAR1,STXBP1,ITPR3,ITPR1,ITPR2,PLCB3,GNAQ,INS,VAMP2,PLCB1,SNAP25,PLCB2
REACTOME	REACTOME_REGULATION_OF_INSULIN_SECRETION_BY_GLUCAGON_LIKE_PEPTIDE_1	KCNC2,SYT5,ADCY8,ADCY5,ADCY6,KCNJ11,IQGAP1,PRKACG,GNG8,PRKAR2B,PRKAR2A,RAPGEF4,GNG2,PRKACA,PRKACB,GNG3,RAPGEF3,GNG4,GNG5,KCNG2,GNG7,STX1A,STXBP1,GNB2,GNB1,AKAP5,GNB5,GNAS,GNB4,VAMP2,GNB3,GLP1R,GNAI2,GNAI1,GNG13,CACNB2,CACNB3,GNG11,GNG12,KCNS3,INS,SNAP25,GNAO1,KCNB1,ITPR3,CACNA2D2,ITPR1,ITPR2,GCG,GNGT1,GNGT2,PRKAR1B,GNG10,PRKAR1A,RAP1A,CACNA1E,RAP1B,CACNA1C,ABCC8,CACNA1D,CACNA1A
REACTOME	REACTOME_REGULATION_OF_LIPID_METABOLISM_BY_PEROXISOME_PROLIFERATOR_ACTIVATED_RECEPTOR_ALPHA	ACOX1,SLC27A1,PPARA,CPT2,EHHADH,APOA2,SIN3B,APOA1,SIN3A,SMARCD3,SLC2A2,CYP7A1,APOA5,TGS1,TBL1XR1,ACADM,SULT2A1,RXRA,NCOA1,NCOA2,CD36,DGAT1,NCOA3,NCOA6,PRIC285,CARM1,MED1,ME1,ABCA1,CHD9,UGT1A9,ACSL1,CYP4A22,PLIN2,PLIN1,AGT,FASN,PLTP,NR1H3,ANGPTL4,SREBF1,LPL,SCD,FADS1,CREBBP,ACACA,FADS2,UCP1,SLC10A2,CPT1A,MTTP,ABCB4,PEX11A,CYP4A11,HDAC3,UGT2B4,FABP4,TBL1X,NCOR1,SCP2,NCOR2
REACTOME	REACTOME_REGULATION_OF_ORNITHINE_DECARBOXYLASE	PSMB10,AZIN1,PSMA7,PSMB5,OAZ2,PSMB4,OAZ3,PSMF1,PSMB7,PSMB6,OAZ1,PSMB1,PSMB3,PSMB2,PSMD1,PSMD2,PSMD3,PSMD4,PSMD5,PSMD6,NQO1,PSMD7,PSMD8,PSMD9,ODC1,PSMB8,PSMB9,PSMA2,PSMA1,PSMD14,PSMC6,PSMC5,PSMD13,PSMA6,PSME1,PSMC4,PSMD12,PSME2,PSMC3,PSMA5,PSMD11,PSMC2,PSMA4,PSMD10,PSMC1,PSMA3,PSME3
REACTOME	REACTOME_REGULATION_OF_PYRUVATE_DEHYDROGENASE_COMPLEX	PDK1,PDP1,PDPR,PDK2,PDP2,PDK3,DLD,PDK4,DLAT,PDHA1,PDHX,PDHB
REACTOME	REACTOME_REGULATION_OF_RHEB_GTPASE_ACTIVITY_BY_AMPK	PRKAG3,TSC1,PRKAG1,PRKAG2,TSC2,PRKAB2,PRKAB1,RHEB,PRKAA1,PRKAA2
REACTOME	REACTOME_REMOVAL_OF_DNA_PATCH_CONTAINING_ABASIC_RESIDUE	POLB,MBD4,SMUG1,POLD3,MPG,POLD4,MUTYH,POLD1,POLD2,TDG,OGG1,APEX1,CCNO,NTHL1,FEN1
REACTOME	REACTOME_REMOVAL_OF_THE_FLAP_INTERMEDIATE	POLA1,POLA2,RPA3,PRIM1,RPA1,POLD3,RPA2,DNA2,POLD4,POLD1,POLD2,PRIM2,PCNA,FEN1
REACTOME	REACTOME_REMOVAL_OF_THE_FLAP_INTERMEDIATE_FROM_THE_C_STRAND	POLD3,RPA1,POLD4,RPA2,DNA2,POLD1,POLD2,PCNA,FEN1,RPA3
REACTOME	REACTOME_REPAIR_SYNTHESIS_OF_PATCH_27_30_BASES_LONG_BY_DNA_POLYMERASE	POLE,RPA3,RFC5,RPA1,POLD3,RPA2,POLD4,RFC3,RFC4,POLE2,RFC1,RFC2,POLD1,POLD2,PCNA
REACTOME	REACTOME_RESOLUTION_OF_AP_SITES_VIA_THE_SINGLE_NUCLEOTIDE_REPLACEMENT_PATHWAY	MPG,MUTYH,LIG3,TDG,POLB,MBD4,XRCC1,OGG1,APEX1,SMUG1,NTHL1,CCNO
REACTOME	REACTOME_RETROGRADE_NEUROTROPHIN_SIGNALLING	CLTA,AP2B1,AP2A2,AP2A1,NTRK1,AP2S1,CLTC,DNM1,SH3GL2,AP2M1,DNAL4,NGF
REACTOME	REACTOME_REV_MEDIATED_NUCLEAR_EXPORT_OF_HIV1_RNA	XPO1,NUP98,NUP160,NUP93,NUP188,RANGAP1,NUP214,POM121,SEH1L,RAE1,NUP210,NUP50,NUP37,RANBP1,RANBP2,NUP54,NUP35,TPR,NUP133,NUP153,NUP88,RAN,NUP85,NUPL2,NUP155,NUPL1,AAAS,NUP62,NUP205,NUP107,NUP43
REACTOME	REACTOME_RHO_GTPASE_CYCLE	DLC1,A2M,ITSN1,HMHA1,TIAM2,TIAM1,STARD8,DEPDC1B,NET1,DEPDC7,BCR,RICH2,DEPDC1,RASGRF2,RASGRF1,OPHN1,KALRN,FGD2,ARHGDIG,FGD1,AKAP13,MYO9B,OCRL,MYO9A,TAGAP,GMIP,RAC2,RAC3,RAC1,RHOBTB2,RHOBTB1,FGD3,ARHGDIA,ARHGDIB,FGD4,OBSCN,VAV3,ABR,TRIO,VAV2,VAV1,RHOT1,RHOT2,ARHGAP10,RHOJ,PREX1,ARHGAP19,RHOQ,ARHGAP18,ARHGAP17,RHOV,ARHGAP15,RHOU,MCF2L,ARHGAP12,ARHGAP4,ARHGAP22,CDC42,ARHGAP6,ARHGAP5,ARHGAP20,ARHGAP1,…
REACTOME	REACTOME_RNA_POL_II_CTD_PHOSPHORYLATION_AND_INTERACTION_WITH_CE	POLR2H,POLR2G,POLR2F,POLR2E,RNMT,POLR2L,POLR2K,POLR2J,POLR2I,POLR2D,POLR2C,POLR2B,RNGTT,POLR2A,ERCC3,SUPT5H,ERCC2,CCNH,GTF2H4,GTF2H3,CDK7,GTF2H2,GTF2H1,MNAT1,GTF2F1,GTF2F2
REACTOME	REACTOME_RNA_POLYMERASE_I_CHAIN_ELONGATION	POLR2H,TAF1B,TAF1C,TAF1A,POLR2K,CBX3,ERCC3,ERCC2,HIST2H3A,HIST1H3J,CCNH,POLR1D,GTF2H4,POLR1A,GTF2H3,POLR1C,POLR1B,CDK7,GTF2H2,HIST2H3C,GTF2H1,HIST2H3D,MNAT1,UBTF,HIST1H3A,HIST1H3B,HIST1H3C,H3F3A,H3F3B,HIST1H3E,HIST1H3F,HIST1H3G,HIST1H3H,HIST1H3I
REACTOME	REACTOME_RNA_POLYMERASE_I_III_AND_MITOCHONDRIAL_TRANSCRIPTION	HIST2H2AA3,CBX3,TBP,HIST1H2BO,HIST1H2BM,HIST1H2BN,HIST1H2BK,HIST1H2BL,HIST1H2BI,HIST1H2BJ,H2AFZ,TFB2M,H2AFX,PTRF,MAPK3,HIST1H4L,HIST1H4K,H2AFB1,HIST1H4A,HIST1H4B,HIST1H4E,HIST1H4F,HIST1H4C,HIST1H4D,HIST1H4I,HIST1H4J,HIST1H4H,HIST2H3A,HIST1H3J,SSB,EHMT2,HIST2H3C,HIST2H3D,POLRMT,HIST1H3A,HIST1H3B,H3F3A,HIST1H3C,H3F3B,HIST1H3E,HIST1H3F,HIST1H3G,HIST1H3H,HIST1H3I,TAF1B,GTF3A,TAF1C,HIST4H4,LZTS1,TAF1A…
REACTOME	REACTOME_RNA_POLYMERASE_I_PROMOTER_CLEARANCE	TAF1B,HIST2H2AA3,TAF1C,HIST4H4,TAF1A,HIST2H4A,HIST2H4B,HIST1H2BO,HIST1H2BM,HIST1H2BN,H2BFS,HIST1H2BK,RRN3,HIST1H2BL,HIST1H2BI,HIST2H2AC,HIST1H2BJ,H2AFZ,H2AFX,HIST3H2BB,CCNH,POLR1D,GTF2H4,POLR1A,GTF2H3,TTF1,POLR1C,CDK7,POLR1B,MBD2,GTF2H2,GTF2H1,HIST2H2BE,MAPK3,HIST1H2AB,POLR2H,HIST1H2AC,HIST1H4L,HIST1H4K,POLR2K,HIST1H2AD,HIST1H2AE,H2AFB1,ERCC6,HIST1H4A,HIST1H4B,HIST1H4E,HIST1H4F,HIST1H4C,HIST1H4D,…
REACTOME	REACTOME_RNA_POLYMERASE_I_PROMOTER_ESCAPE	TAF1B,POLR2H,TAF1C,TAF1A,CCNH,POLR2K,POLR1D,GTF2H4,POLR1A,GTF2H3,POLR1C,POLR1B,CDK7,GTF2H2,GTF2H1,MNAT1,RRN3,UBTF,ERCC3,ERCC2
REACTOME	REACTOME_RNA_POLYMERASE_I_PROMOTER_OPENING	HIST2H2AA3,HIST4H4,HIST2H4A,HIST2H4B,HIST1H2BO,HIST1H2BM,H2BFS,HIST1H2BN,HIST1H2BK,HIST1H2BL,HIST2H2AC,HIST1H2BI,HIST1H2BJ,H2AFZ,H2AFX,HIST3H2BB,MBD2,HIST2H2BE,MAPK3,HIST1H2AB,HIST1H2AC,HIST1H4L,HIST1H4K,HIST1H2AD,HIST1H2AE,H2AFB1,HIST1H4A,HIST1H4B,HIST1H4E,HIST1H4F,HIST1H4C,HIST1H4D,HIST1H4I,HIST1H4J,HIST1H4H,HIST1H2BA,HIST2H3A,HIST1H3J,HIST1H2BB,HIST1H2BC,HIST1H2BD,HIST1H2BE,HIST1H2BF,HIST1H2BG…
REACTOME	REACTOME_RNA_POLYMERASE_I_TRANSCRIPTION_INITIATION	TAF1B,POLR2H,TAF1C,TAF1A,KAT2B,CCNH,POLR2K,POLR1D,GTF2H4,POLR1A,GTF2H3,TTF1,POLR1C,POLR1B,CDK7,EHMT2,GTF2H2,GTF2H1,MNAT1,ERCC6,UBTF,RRN3,ERCC3,ERCC2
REACTOME	REACTOME_RNA_POLYMERASE_I_TRANSCRIPTION_TERMINATION	TAF1B,POLR2H,TAF1C,TAF1A,CCNH,POLR2K,POLR1D,GTF2H4,POLR1A,GTF2H3,TTF1,POLR1C,POLR1B,CDK7,GTF2H2,GTF2H1,MNAT1,PTRF,UBTF,ERCC3,ERCC2
REACTOME	REACTOME_RNA_POLYMERASE_II_TRANSCRIPTION	CCNT2,NCBP2,NCBP1,RNMT,U2AF2,CCNT1,TBP,RNGTT,SFRS6,GTF2E1,SFRS7,SFRS4,GTF2E2,SFRS5,GTF2A1,DHX38,RBM8A,CLP1,GTF2A2,SFRS9,U2AF1,SRRM1,SUPT5H,NFX1,PABPN1,CCNH,MAGOH,TAF4B,GTF2H4,GTF2H3,CDK9,CDK7,SFRS1,GTF2B,SFRS3,GTF2H2,SFRS2,GTF2H1,COBRA1,TAF11,PCF11,TAF10,TAF13,TAF12,CPSF7,RDBP,THOC4,CPSF3,CPSF2,CTDP1,CPSF1,POLR2H,POLR2G,POLR2F,POLR2E,POLR2L,ELL,POLR2K,POLR2J,TH1L,POLR2I,POLR2D,POLR2C,POLR2B,POLR2…
REACTOME	REACTOME_RNA_POLYMERASE_III_CHAIN_ELONGATION	POLR2H,POLR3F,POLR2F,LZTS1,POLR2E,POLR3H,POLR2L,POLR2K,POLR3A,POLR3B,POLR3E,POLR3D
REACTOME	REACTOME_RNA_POLYMERASE_III_TRANSCRIPTION	POLR2H,GTF3A,POLR2F,LZTS1,POLR2E,POLR2L,POLR2K,BDP1,TBP,NFIX,POU2F1,GTF3C5,GTF3C2,GTF3C1,GTF3C4,GTF3C3,POLR3F,SNAPC5,POLR3H,BRF1,BRF2,SNAPC2,SNAPC1,SNAPC4,SNAPC3,SSB,POLR3A,ZNF143,POLR3B,POLR3E,POLR3D,NFIC,NFIA,NFIB
REACTOME	REACTOME_RNA_POLYMERASE_III_TRANSCRIPTION_INITIATION	POLR2H,GTF3A,POLR2F,LZTS1,POLR2E,POLR2L,POLR2K,BDP1,TBP,POU2F1,GTF3C5,GTF3C2,GTF3C1,GTF3C4,GTF3C3,POLR3F,SNAPC5,BRF1,POLR3H,SNAPC2,BRF2,SNAPC1,SNAPC4,SNAPC3,POLR3A,ZNF143,POLR3B,POLR3E,POLR3D
REACTOME	REACTOME_RNA_POLYMERASE_III_TRANSCRIPTION_INITIATION_FROM_TYPE_2_PROMOTER	POLR2H,POLR3F,POLR2F,BRF1,POLR2E,POLR3H,LZTS1,POLR2L,POLR2K,BDP1,POLR3A,TBP,POLR3B,POLR3E,POLR3D,GTF3C5,GTF3C2,GTF3C1,GTF3C4,GTF3C3
REACTOME	REACTOME_RNA_POLYMERASE_III_TRANSCRIPTION_INITIATION_FROM_TYPE_3_PROMOTER	POLR2H,SNAPC5,POLR3F,POLR2F,POLR2E,POLR3H,LZTS1,POLR2L,SNAPC2,BRF2,SNAPC1,POLR2K,SNAPC4,SNAPC3,BDP1,TBP,POLR3A,ZNF143,POLR3B,POLR3E,POLR3D,POU2F1
REACTOME	REACTOME_RNA_POLYMERASE_III_TRANSCRIPTION_TERMINATION	POLR2H,POLR3F,POLR2F,POLR2E,POLR3H,LZTS1,POLR2L,POLR2K,SSB,POLR3A,NFIX,POLR3B,POLR3E,POLR3D,NFIC,NFIA,NFIB
REACTOME	REACTOME_S_PHASE	PRIM1,PRIM2,CCNA1,CCNA2,CUL1,LIG1,POLE,SKP2,SKP1,WEE1,ORC1L,RFC5,PSMA2,PSMA1,RFC3,RFC4,RFC1,PSMA6,PSMA5,RFC2,PSMA4,PSMA3,FZR1,PSMA7,PSMB5,PSMB4,PSMB7,PSMB6,POLE2,PSMB1,PSMB3,ORC6L,PSMB2,GINS1,GINS2,GINS4,PSMB8,PSMB9,POLD3,DNA2,POLD4,PSMC6,CDKN1A,PSMC5,PSMC4,PSMC3,POLD1,PSMC2,POLD2,PSMC1,PCNA,CDT1,CCNE2,CCNE1,MCM8,CDC45,MCM7,ORC4L,PSMD1,PSMD2,PSMD3,PSMD4,PSMD5,PSMD6,PSMD7,PSMD8,PSMD9,CDC6,CCNH,CDK…
REACTOME	REACTOME_SCF_BETA_TRCP_MEDIATED_DEGRADATION_OF_EMI1	PSMB10,FZR1,BTRC,PSMA7,PSMB5,PSMB4,PSMF1,PSMB7,PSMB6,PSMB1,PSMB3,PSMB2,PSMD1,PSMD2,FBXO5,PSMD3,PSMD4,PSMD5,PSMD6,PSMD7,CUL1,PSMD8,PSMD9,CDC20,SKP1,PSMB8,PSMB9,PSMA2,PSMA1,PSMD14,PSMC6,PSMC5,PSMD13,PSMA6,PSME1,PSMC4,PSMD12,PSME2,PSMC3,PSMA5,PSMD11,PSMC2,PSMA4,PSMD10,PSMC1,PSMA3,PSME3,UBB
REACTOME	REACTOME_SCF_SKP2_MEDIATED_DEGRADATION_OF_P27_P21	CCNE2,CCNE1,PSMD1,PSMD2,PSMD3,PSMD4,PSMD5,PSMD6,CCNA1,PSMD7,CCNA2,CUL1,PSMD8,PSMD9,SKP2,SKP1,CDK2,PSMA2,PSMA1,PSMA6,PSME1,PSMA5,PSME2,PSMA4,PSMA3,PSME3,UBB,PSMB10,CKS1B,PSMA7,PSMB5,PSMB4,PSMF1,PSMB7,PSMB6,PSMB1,PSMB3,PSMB2,PSMB8,PSMB9,PSMC6,CDKN1A,PSMD14,PSMC5,PSMD13,PSMC4,PSMD12,PSMC3,PSMD11,PSMC2,PSMD10,PSMC1
REACTOME	REACTOME_SEMA3A_PAK_DEPENDENT_AXON_REPULSION	HSP90AB1,PLXNA3,PLXNA4,NRP1,HSP90AA1,PLXNA1,PLXNA2,LIMK1,FES,PAK2,FYN,RAC1,CFL1,PAK1,SEMA3A
REACTOME	REACTOME_SEMA3A_PLEXIN_REPULSION_SIGNALING_BY_INHIBITING_INTEGRIN_ADHESION	PLXNA3,TLN1,PLXNA4,NRP1,PLXNA1,PLXNA2,PIP5K1C,FES,FARP2,RND1,FYN,RAC1,RRAS,SEMA3A
REACTOME	REACTOME_SEMA4D_IN_SEMAPHORIN_SIGNALING	MYL6,ERBB2,CD72,MYL9,CDC42,RAC2,RAC1,RHOA,RHOB,RRAS,RHOC,RHOG,PTPRC,LIMK2,ROCK1,LIMK1,ROCK2,PLXNB1,MET,MYL12B,ARHGEF12,MYH9,ARHGEF11,RND1,MYH11,GRLF1,MYH14,SEMA4D,MYH10
REACTOME	REACTOME_SEMA4D_INDUCED_CELL_MIGRATION_AND_GROWTH_CONE_COLLAPSE	MYL6,ROCK1,LIMK2,ROCK2,PLXNB1,LIMK1,ERBB2,MYL12B,MYH9,ARHGEF12,MYL9,ARHGEF11,CDC42,RND1,RAC2,RAC1,MYH11,RHOA,RHOB,RHOC,MYH14,SEMA4D,RHOG,MYH10
REACTOME	REACTOME_SEMAPHORIN_INTERACTIONS	HSP90AB1,TLN1,PLXNA3,PLXNA4,NRP1,PLXNA1,PLXNA2,PIP5K1C,FES,CDC42,PAK2,SEMA7A,SEMA3E,RHOA,RHOB,RRAS,RHOC,PAK1,SEMA3A,RHOG,HSP90AA1,ROCK1,LIMK2,PLXNB1,LIMK1,ROCK2,PLXNB3,MYH9,ARHGEF12,CDK5,ARHGEF11,FARP2,RND1,CFL1,SEMA4D,TREM2,SEMA4A,MYL6,CDK5R1,PLXNC1,ERBB2,CD72,ITGB1,MYL9,SEMA5A,RAC2,CRMP1,RAC1,PLXND1,TYROBP,PTPRC,MET,ITGA1,DPYSL5,DPYSL4,DPYSL3,MYL12B,DPYSL2,SEMA6A,SEMA6D,FYN,GSK3B,MYH11,GRLF1,MY…
REACTOME	REACTOME_SEROTONIN_NEUROTRANSMITTER_RELEASE_CYCLE	RAB3A,SYT1,DDC,STX1A,CPLX1,STXBP1,RIMS1,SYN1,SYN3,SYN2,SLC18A2,VAMP2,TPH1,SNAP25
REACTOME	REACTOME_SEROTONIN_RECEPTORS	HTR1B,HTR1A,HTR7,HTR6,HTR4,HTR2B,HTR1D,HTR2C,HTR5A,HTR1F,HTR1E,HTR2A
REACTOME	REACTOME_SHC_MEDIATED_SIGNALLING	MAPK1,NRAS,HRAS,KRAS,MAP2K1,GRB2,MAP2K2,SOS1,MAPK3,YWHAB,RAF1,SHC1
REACTOME	REACTOME_SHC_RELATED_EVENTS	HRAS,MAP2K1,MAP2K2,GRB2,YWHAB,RAF1,MAPK1,NRAS,KRAS,INS,SOS1,MAPK3,SHC1,INSR
REACTOME	REACTOME_SHCMEDIATED_CASCADE	FGF6,FGF5,FGFR1,FGF18,FGF8,FGFR3,GRB2,FGF9,FGF17,FGF16,FGF10,FGF23,FGF22,FGF20,SRC,SOS1,SHC1,FGF1,FGF2,FGF3,FGF4
REACTOME	REACTOME_SIGNAL_AMPLIFICATION	GNA13,GNA14,GNA15,GNAI3,GNAI2,GNAI1,GNA11,GNG13,GNG11,GNG12,SRC,GNG8,P2RY1,GNG2,GNG3,GNG4,GNG5,GNG7,P2RY12,GNGT1,GNGT2,PLA2G4A,GNB2,GNAQ,GNB1,MAPK14,GNG10,TBXA2R,GNB5,GNB4,GNB3
REACTOME	REACTOME_SIGNAL_ATTENUATION	DOK1,IRS2,GRB10,INS,GRB2,SOS1,MAPK3,SHC1,INSR,IRS1,CRK
REACTOME	REACTOME_SIGNALING_BY_BMP	CER1,NOG,BMP2,SMAD9,SMAD7,SMAD6,SMAD5,SMAD4,BMPR2,SKI,FSTL1,SMAD1,GREM2,ACVR2A,UBE2D3,ACVR2B,CHRDL1,ZFYVE16,SMURF2,SMURF1,BMPR1B,UBE2D1,BMPR1A
REACTOME	REACTOME_SIGNALING_BY_EGFR	CLTA,HRAS,GRB2,STAM2,AP2S1,LRIG1,EPS15L1,CLTC,PXN,SRC,CDC42,SPRY2,AP2B1,SPRY1,KRAS,SOS1,GAB1,PIK3CA,STAM,SHC1,EGF,CSK,PIK3R1,PAG1,AP2M1,EGFR,ADAM10,MAP2K1,ARHGEF7,MAP2K2,CBL,YWHAB,RAF1,PTPN11,EPS15,MAPK1,NRAS,AP2A2,PLCG1,AP2A1,MAPK3,SH3KBP1,ADAM17,HGS,UBB,ADAM12,EPN1,SH3GL2
REACTOME	REACTOME_SIGNALING_BY_NOTCH	ADAM10,APH1A,APH1B,JAG2,DLL1,JAG1,FURIN,NCSTN,NOTCH3,NOTCH2,NOTCH1,PSEN1,DLL4,NOTCH4,PSEN2,PSENEN
REACTOME	REACTOME_SIGNALING_BY_PDGF	HRAS,PDGFB,PDGFA,BCAR1,STAT5A,STAT5B,PIK3CA,PDGFC,PDGFD,RAPGEF1,PIK3CB,MAPK1,NCK2,CRKL,NCK1,MAPK3,COL1A2,PDGFRA,PDGFRB,COL1A1,GRB2,COL3A1,COL2A1,SRC,STAT6,COL9A1,COL9A2,COL9A3,KRAS,COL6A6,SOS1,COL6A3,COL6A2,COL6A1,THBS1,THBS2,PIK3R1,THBS3,RASA1,PIK3R2,THBS4,SPP1,COL4A4,PLAT,COL4A3,COL4A2,COL4A1,MAP2K1,MAP2K2,YWHAB,RAF1,STAT1,COL5A2,FURIN,PLG,STAT3,COL5A1,COL4A5,PTPN11,NRAS,PLCG1,COL29A1,CRK,GRB7
REACTOME	REACTOME_SIGNALING_BY_ROBO_RECEPTOR	ENAH,ARHGAP39,PAK6,PFN1,CDC42,PAK7,PFN2,PAK2,ROBO1,PAK3,SOS1,PAK4,SOS2,RAC1,ROBO2,CLASP1,CAP1,PAK1,ROBO3,CLASP2,GPC1,CAP2,EVL,SLIT2,VASP,NCK2,NCK1,SRGAP3,ABL1,ABL2,SRGAP1,SRGAP2
REACTOME	REACTOME_SIGNALING_BY_TGF_BETA	SMAD7,SMAD6,TGFBR1,TGFBR2,SMAD4,SMAD3,SMAD2,SKI,FURIN,TGFB1,UBE2D3,ZFYVE9,SMURF2,SMURF1,UBE2D1
REACTOME	REACTOME_SIGNALING_BY_VEGF	VEGFB,NRP2,VEGFC,FLT1,NRP1,PGF,FLT4,VEGFA,PDGFC,FIGF,KDR
REACTOME	REACTOME_SIGNALING_BY_WNT	PPP2R5B,PPP2R5A,PPP2R5D,BTRC,PPP2R5C,CTNNB1,PSMD1,PSMD2,PSMD3,PSMD4,PSMD5,PSMD6,PSMD7,CUL1,PSMD8,PSMD9,PPP2R1B,PPP2R1A,SKP1,PSMA2,PSMA1,PSME1,PSMA6,PSME2,PSMA5,PSMA4,PSMA3,PSME3,UBB,PSMB10,PSMA7,PSMB5,PSMB4,PSMF1,PSMB7,PSMB6,PSMB1,PSMB3,PPP2CA,PSMB2,PPP2CB,APC,AXIN1,CSNK1A1,PSMB8,PSMB9,PSMD14,PSMC6,PSMC5,PSMD13,PSMC4,PSMD12,PSMC3,PSMD11,PSMC2,GSK3B,PSMD10,PSMC1
REACTOME	REACTOME_SIGNALING_IN_IMMUNE_SYSTEM	PVR,MEF2C,ATP1B1,MEF2A,HRAS,ATP1B3,PPP2R5B,MASP1,ATP1B2,MASP2,PPP2R5A,PPP2R5D,PPP2R5C,L1CAM,IGLV5-37,C1QC,B2M,MAP3K7,CD48,CD47,APOB,LILRA1,MYD88,PIK3C3,MAP3K8,PIK3CA,CFD,KLRD1,MAP2K7,MAP2K6,F11R,CRTAM,BSG,CD3G,CD3D,C4A,PIK3CB,CD3E,CD40,HLA-DQA2,SIRPA,HLA-DQA1,PDCD1LG2,C1QA,LILRB1,MAPK1,LILRB2,C1QB,SIRPG,IGKV1-5,LILRB5,CD34,CD40LG,LILRB3,JUN,MAPK3,LILRB4,F2,IGLV7-43,IGLV3-27,IGKV4-1,MAPK9,MAPK8,MA…
REACTOME	REACTOME_SIGNALLING_BY_NGF	MEF2C,ITGB3BP,ADCY3,ADCY4,HRAS,MEF2A,ADCY1,ADCY2,ADCY7,ADCY8,ADCY5,PPP2R5D,ADCY6,ITSN1,MAGED1,MYD88,PIK3CA,PSENEN,NGFRAP1,RAPGEF1,MAP2K5,BRAF,PIK3CB,BCL2L11,MAPK1,PRDM4,CAMK4,MAPK3,MAPK8,MAPK7,SH3GL2,NFKBIA,AKAP13,ADRBK1,ADCYAP1,SORCS3,KRAS,RAC1,ABR,MAP2K1,MAP2K2,TRIO,NTRK1,NTRK2,RIT1,RIT2,RTN4,AP2S1,NFKB1,PTEN,MCF2L,AP2B1,PDPK1,ADCY10,ARHGEF4,ARHGEF3,ARHGEF2,ARHGEF1,ARHGEF7,ARHGEF18,ARHGEF6,ARHG…
REACTOME	REACTOME_SIGNALLING_TO_ERKS	HRAS,GRB2,MAPKAPK3,MAPKAPK2,SRC,KRAS,SOS1,RALB,RALA,SHC1,SHC3,SHC2,FRS2,RAPGEF1,BRAF,MAP2K1,MAP2K2,YWHAB,RAF1,MAPK11,KIDINS220,RALGDS,MAPK1,NRAS,MAPK12,MAPK13,NTRK1,MAPK14,MAPK3,RAP1A,RIT1,RIT2,CRK,NGF
REACTOME	REACTOME_SIGNALLING_TO_P38_VIA_RIT_AND_RIN	HRAS,BRAF,MAP2K1,MAP2K2,YWHAB,RAF1,MAPK1,NRAS,KRAS,NTRK1,MAPK3,RIT1,RIT2,NGF
REACTOME	REACTOME_SIGNALLING_TO_RAS	HRAS,GRB2,MAPKAPK3,MAPKAPK2,SRC,KRAS,SOS1,RALB,RALA,SHC1,SHC3,SHC2,MAP2K1,MAP2K2,YWHAB,RAF1,MAPK11,RALGDS,MAPK1,NRAS,MAPK12,MAPK13,MAPK14,NTRK1,MAPK3,NGF
REACTOME	REACTOME_SLC_MEDIATED_TRANSMEMBRANE_TRANSPORT	SLC9A9,SLC8A3,SLC9A8,SLC36A1,SLC9A7,SLC44A1,SLC36A2,SLC44A2,SLC9A6,SLC13A5,SLC6A1,SLC9A5,SLC44A3,SLC6A2,SLC9A4,SLC6A20,SLC44A4,SLC6A3,SLC9A3,SLC44A5,SLC9A2,SLC7A8,SLC7A9,SLC7A5,SLC7A6,SLC7A7,SLC2A8,SLC2A7,SLC2A6,SLC16A1,SLC2A5,SLC2A4,SLC2A3,SLC2A2,SLC2A1,SLC4A2,SLC4A1,SLC4A4,SLC4A3,SLC4A5,SLC12A6,SLC12A7,SLC34A1,SLC34A3,SLC34A2,RHCG,SLC38A1,SLC40A1,SLC38A5,SLC2A12,SLC38A4,SLC2A13,SLC38A3,SLC2A10,…
REACTOME	REACTOME_SMOOTH_MUSCLE_CONTRACTION	MYL6,TLN1,ACTA2,CALD1,ITGA1,ITGB5,MYL12B,TPM2,TPM1,PXN,TPM4,TPM3,VCL,MYL9,ACTG2,SORBS3,SORBS1,MYL6B,MYH11,CALM3,LMOD1,MYLK,CALM2,CALM1
REACTOME	REACTOME_SNRNP_ASSEMBLY	NCBP2,NCBP1,SNRPD3,SNRPD1,SNRPD2,NUP188,RAE1,SEH1L,PRMT5,WDR77,NUP37,DDX20,RANBP2,TPR,TGS1,NUP35,CLNS1A,NUP133,NUP88,SNUPN,NUP85,NUPL2,SMN2,NUPL1,SMN1,AAAS,NUP205,SNRPB,NUP107,SNRPF,SIP1,SNRPE,NUP43,SNRPG,NUP98,NUP160,NUP93,NUP214,POM121,NUP210,NUP50,NUP54,GEMIN6,GEMIN7,GEMIN4,GEMIN5,NUP153,NUP155,PHAX,NUP62
REACTOME	REACTOME_SOS_MEDIATED_SIGNALLING	HRAS,IRS2,MAP2K1,MAP2K2,GRB2,YWHAB,RAF1,IRS1,NRAS,MAPK1,KRAS,SOS1,MAPK3
REACTOME	REACTOME_SPHINGOLIPID_METABOLISM	OSBP,VAPA,SGMS2,VAPB,SGPP1,SGPP2,SGMS1,LASS5,LASS6,COL4A3BP,PPAP2A,PPAP2B,SGPL1,ACER3,SPTLC1,SPTLC2,SPHK2,PPAP2C,CSNK1G2,SPTLC3,ACER2,SPHK1,ACER1,PRKD1,LASS4,LASS3,LASS2,LASS1,KDSR,PPM1L,DEGS2,DEGS1
REACTOME	REACTOME_STABILIZATION_OF_P53	PSMB10,PSMA7,PSMB5,PSMB4,PSMF1,PSMB7,PSMB6,PSMB1,PSMB3,PSMB2,PSMD1,PSMD2,PSMD3,PSMD4,PSMD5,PSMD6,PSMD7,PSMD8,PSMD9,TP53,ATM,PSMB8,PSMB9,RFWD2,PSMA2,PSMA1,PSMD14,PSMC6,PSMC5,PSMD13,PSMA6,PSME1,PSMD12,PSMC4,PSME2,PSMC3,PSMA5,PSMD11,PSMC2,PSMA4,PSMD10,PSMC1,PSMA3,MDM2,PSME3,UBB
REACTOME	REACTOME_STEROID_HORMONE_BIOSYNTHESIS	HSD3B2,HSD3B1,STAR,CYP11A1,CYP21A2,CYP11B1,CYP11B2,CYP17A1,STARD5,STARD4,STARD6,HSD11B1,HSD17B3,CYP19A1
REACTOME	REACTOME_STEROID_HORMONES	GC,HSD3B2,CYP24A1,CUBN,HSD3B1,CYP11A1,STAR,CYP21A2,CYP11B1,LGMN,CYP11B2,STARD5,CYP17A1,STARD4,CYP27B1,STARD6,HSD11B1,CYP2R1,HSD17B3,LRP2,CYP19A1
REACTOME	REACTOME_STEROID_METABOLISM	TM7SF2,ACOX2,STAR,CYP11B1,HMGCR,CYP11B2,LSS,PMVK,SC4MOL,FDFT1,STARD5,STARD4,AKR1C4,ACOT8,CYP39A1,STARD6,CYP7A1,CH25H,LBR,DHCR24,CYP11A1,ABCB11,CYP27A1,SQLE,HSD11B1,MVK,AKR1D1,SLC27A2,SLC27A5,SC5DL,HSD3B2,HSD3B1,MVD,HSD3B7,CYP51A1,HMGCS1,SLCO1A2,ALB,DHCR7,GGPS1,HSD17B3,HSD17B4,HSD17B7,NSDHL,CYP19A1,EBP,CYP46A1,CYP21A2,AMACR,SLC10A2,SLC10A1,SLCO1B3,CYP7B1,CYP17A1,BAAT,SLCO1B1,ABCC3,IDI2,IDI1,CYP8B1…
REACTOME	REACTOME_STRIATED_MUSCLE_CONTRACTION	MYL4,MYBPC2,MYL2,TNNC2,TCAP,MYL3,TNNC1,MYBPC1,MYBPC3,MYL1,VIM,TTN,TPM2,TPM1,TPM4,TPM3,DES,DMD,MYH3,ACTN2,ACTN3,MYH6,TNNI3,MYH8,TNNI1,TNNI2,TNNT2,TNNT3,TNNT1,NEB,TMOD1
REACTOME	REACTOME_SYNTHESIS_AND_INTERCONVERSION_OF_NUCLEOTIDE_DI_AND_TRIPHOSPHATES	CTPS,AK1,DTYMK,AK2,CTPS2,AK5,RRM2B,CMPK1,NME4,GSR,NME2,NME1,RRM2,TXN,RRM1,TXNRD1,GUK1,GLRX
REACTOME	REACTOME_SYNTHESIS_OF_BILE_ACIDS_AND_BILE_SALTS	ACOX2,CYP46A1,HSD3B7,ABCB11,AMACR,CYP7B1,ACOT8,CYP39A1,BAAT,AKR1C4,CYP27A1,CH25H,CYP7A1,HSD17B4,CYP8B1,SLC27A2,SCP2,AKR1D1,SLC27A5
REACTOME	REACTOME_SYNTHESIS_OF_BILE_ACIDS_AND_BILE_SALTS_VIA_24_HYDROXYCHOLESTEROL	AKR1C4,CYP39A1,CYP46A1,CYP27A1,HSD3B7,AMACR,CYP8B1,AKR1D1,SLC27A2,SLC27A5
REACTOME	REACTOME_SYNTHESIS_OF_BILE_ACIDS_AND_BILE_SALTS_VIA_7ALPHA_HYDROXYCHOLESTEROL	ACOX2,HSD3B7,ABCB11,AMACR,ACOT8,BAAT,AKR1C4,CYP27A1,CYP7A1,HSD17B4,CYP8B1,SLC27A2,SCP2,AKR1D1,SLC27A5
REACTOME	REACTOME_SYNTHESIS_OF_DNA	CDT1,PRIM1,MCM8,CDC45,MCM7,ORC4L,PSMD1,PRIM2,PSMD2,PSMD3,PSMD4,PSMD5,CCNA1,PSMD6,CCNA2,PSMD7,PSMD8,PSMD9,CDC6,LIG1,POLE,MCM2,RB1,MCM3,MCM4,ORC1L,CDK2,MCM5,MCM6,PSMA2,RFC5,PSMA1,RFC3,RFC4,PSME1,RFC1,PSMA6,PSME2,PSMA5,RFC2,PSMA4,PSMA3,ORC5L,PSME3,UBB,PSMB10,FZR1,POLA1,POLA2,PSMA7,RPA3,RPA1,PSMB5,RPA2,PSMF1,PSMB4,ORC2L,PSMB7,PSMB6,POLE2,PSMB1,PSMB3,ORC6L,PSMB2,FEN1,GINS1,GINS2,GINS4,PSMB8,PSMB9,POLD…
REACTOME	REACTOME_SYNTHESIS_OF_GLYCOSYLPHOSPHATIDYLINOSITOL	PIGX,PIGW,PIGV,PIGQ,PIGP,PIGO,PIGN,PIGL,PIGM,PIGF,SEMA6D,PIGG,PIGH,PIGB,PIGC,DPM2,PIGA
REACTOME	REACTOME_SYNTHESIS_OF_GPI_ANCHORED_PROTEINS	GPAA1,PIGK,PIGL,PIGM,PIGF,PIGG,PIGH,PIGB,PIGC,PIGA,PIGX,PIGW,PGAP1,PIGV,PIGU,PIGT,PIGS,PIGQ,PIGP,PIGO,PLAUR,PIGN,SEMA6D,DPM1,DPM2,DPM3
REACTOME	REACTOME_TAT_MEDIATED_HIV1_ELONGATION_ARREST_AND_RECOVERY	POLR2H,POLR2G,POLR2F,POLR2E,POLR2L,ELL,POLR2K,POLR2J,POLR2I,TH1L,CCNT1,POLR2D,POLR2C,POLR2B,POLR2A,TCEA1,SUPT4H1,SUPT5H,SSRP1,CDK9,WHSC2,COBRA1,GTF2F1,GTF2F2,SUPT16H,TCEB2,RDBP,TCEB3,TCEB1,CTDP1
REACTOME	REACTOME_TCR_SIGNALING	ENAH,NFKB1,HLA-DMB,HLA-DMA,PTEN,TRB@,MAP3K7,PDPK1,PAK2,PIK3CA,PAK1,CSK,PAG1,CHUK,BCL10,CD3G,CD3D,PIK3CB,CD3E,RELA,TRBC1,TRA@,WAS,HLA-DQA2,VASP,TRAT1,HLA-DQA1,UBE2N,PRKCQ,CARD11,NCK1,LCK,RIPK2,HLA-DPA1,GRAP2,HLA-DRA,LCP2,HLA-DQB1,HLA-DRB1,HLA-DRB3,CD247,NFKBIA,UBE2V1,ZAP70,HLA-DRB5,CD4,INPP5D,HLA-DPB1,HLA-DOA,TRAF6,HLA-DOB,PIK3R1,PIK3R2,FYB,PTPRC,ITK,TRBV12-3,MALT1,EVL,TAB2,LAT,PLCG1,IKBKG,IKBKB
REACTOME	REACTOME_TELOMERE_MAINTENANCE	HIST2H2AA3,HIST4H4,TERF2IP,HIST2H4A,HIST2H4B,PRIM1,HIST1H2BO,HIST1H2BM,HIST1H2BN,H2BFS,HIST1H2BK,DKC1,HIST1H2BL,HIST2H2AC,HIST1H2BI,HIST1H2BJ,PRIM2,H2AFZ,H2AFX,HIST3H2BB,HIST3H3,TERT,LIG1,POLE,RFC5,RFC3,RFC4,RFC1,HIST2H2BE,RFC2,WRAP53,RUVBL2,RUVBL1,NHP2,HIST1H2AB,HIST1H2AC,HIST1H4L,HIST1H4K,HIST1H2AD,HIST1H2AE,POLA1,POLA2,POT1,RPA3,H2AFB1,RPA1,RPA2,ACD,POLE2,HIST1H4A,HIST1H4B,HIST1H4E,HIST1H4F,HI…
REACTOME	REACTOME_THE_ROLE_OF_NEF_IN_HIV1_REPLICATION_AND_DISEASE_PATHOGENESIS	PACS1,AP1M1,AP1M2,AP1B1,CD8B,AP1G1,AP2S1,CD247,B2M,AP1S3,AP1S1,DOCK2,AP2B1,AP1S2,PAK2,RAC1,CD4,AP2M1,CD28,HCK,HLA-A,ATP6V1H,ELMO1,AP2A2,ARF1,AP2A1,FYN,LCK
REACTOME	REACTOME_THROMBIN_SIGNALLING_THROUGH_PROTEINASE_ACTIVATED_RECEPTORS	GNA13,F2RL2,F2RL3,GNA14,GNA15,GNA11,GNA12,GNG13,GNG11,GNG12,GNG8,GNG2,GNG3,GNG4,GNG5,GNG7,GNGT1,GNGT2,GNB2,GNAQ,GNB1,GNG10,F2,GNB5,GNB4,GNB3,F2R
REACTOME	REACTOME_THROMBOXANE_SIGNALLING_THROUGH_TP_RECEPTOR	GNA13,GNA14,GNA15,GNA11,GNG13,GNG11,GNG12,GNG8,GNGT1,GNGT2,GNAQ,GNB2,GNB1,GNG10,TBXA2R,GNB5,GNG2,GNB4,GNB3,GNG3,GNG4,GNG5,GNG7
REACTOME	REACTOME_TIE2_SIGNALING	HRAS,GRB2,PIK3CB,PTPN11,NRAS,DOK2,KRAS,SOS1,TEK,PIK3CA,SHC1,ANGPT1,ANGPT2,GRB7,PIK3R1,GRB14,PIK3R2,ANGPT4
REACTOME	REACTOME_TIGHT_JUNCTION_INTERACTIONS	CLDN8,CLDN16,CLDN17,CLDN7,PARD3,CLDN18,CLDN9,CLDN19,CLDN4,CLDN3,CLDN6,CLDN5,CLDN10,CLDN11,CLDN12,CLDN14,CLDN15,PARD6A,PARD6B,F11R,INADL,MPP5,PRKCI,CLDN22,CRB3,CLDN20,CLDN23,CLDN1,CLDN2,PARD6G
REACTOME	REACTOME_TOLL_LIKE_RECEPTOR_3_CASCADE	MEF2C,MEF2A,TBK1,PPP2R5D,TLR3,NFKB1,NFKB2,MAP3K7,FOS,TICAM1,MAP2K7,MAP2K6,CHUK,PPP2R1B,PPP2R1A,RELA,MAPK1,JUN,RIPK1,MAPK3,RIPK3,MAPK9,MAPK8,UBB,MAPK7,NFKBIB,MAPKAPK3,ELK1,NFKBIA,MAPKAPK2,ATF1,ATF2,PPP2CA,PPP2CB,TRAF6,MAP2K1,MAP2K2,CREB1,MAP2K3,MAP2K4,MAPK11,MAPK10,TAB1,TAB2,TAB3,RPS6KA5,DUSP4,IKBKE,DUSP3,RPS6KA3,RPS6KA1,RPS6KA2,IRF7,MAPK14,IKBKG,IRF3,IKBKB,DUSP7,DUSP6
REACTOME	REACTOME_TOLL_LIKE_RECEPTOR_4_CASCADE	TBK1,LY86,TLR1,TLR2,TIRAP,TLR4,TLR5,TLR6,TLR7,TLR8,TLR9,IRAK4,IRAK3,MYD88,MAP3K1,TICAM1,TICAM2,LBP,TRAF6,IRAK1,TLR10,LY96,ECSIT,CD180,SIGIRR,RIPK1,IRF3,CD14
REACTOME	REACTOME_TOLL_LIKE_RECEPTOR_9_CASCADE	IRAK1,TLR10,LY96,TLR1,TLR2,TIRAP,EEA1,TLR4,TLR5,ECSIT,TLR6,ZFYVE20,TLR7,TLR8,SIGIRR,TLR9,IRAK4,IRAK3,MYD88,MAP3K1,PIK3C3,TRAF6,PIK3R4
REACTOME	REACTOME_TOLL_RECEPTOR_CASCADES	MEF2C,MEF2A,TBK1,PPP2R5D,LY86,TLR1,TLR2,TIRAP,TLR3,TLR4,NFKB1,TLR5,NFKB2,ZFYVE20,TLR6,TLR7,TLR8,TLR9,MAP3K7,FOS,MYD88,PIK3C3,TICAM1,TICAM2,LBP,MAP2K7,CHUK,MAP2K6,PPP2R1B,IRAK1,PPP2R1A,LY96,RELA,ECSIT,SIGIRR,MAPK1,RIPK1,JUN,MAPK3,RIPK3,MAPK9,MAPK8,UBB,MAPK7,NFKBIB,MAPKAPK3,ELK1,NFKBIA,EEA1,MAPKAPK2,ATF1,ATF2,IRAK4,IRAK3,PPP2CA,MAP3K1,PPP2CB,TRAF6,PIK3R4,TLR10,MAP2K1,MAP2K2,MAP2K3,CREB1,MAP2K4,MAPK…
REACTOME	REACTOME_TRAF6_MEDIATED_INDUCTION_OF_THE_ANTIVIRAL_CYTOKINE_IFN_ALPHA_BETA_CASCADE	MEF2C,MEF2A,PPP2R5D,TLR3,NFKB1,NFKB2,MAP3K7,FOS,TICAM1,MAP2K7,MAP2K6,CHUK,PPP2R1B,PPP2R1A,RELA,MAPK1,JUN,MAPK3,MAPK9,MAPK8,UBB,MAPK7,NFKBIB,MAPKAPK3,ELK1,NFKBIA,MAPKAPK2,ATF1,ATF2,PPP2CA,PPP2CB,TRAF6,MAP2K1,MAP2K2,CREB1,MAP2K3,MAP2K4,MAPK11,MAPK10,TAB1,TAB2,TAB3,RPS6KA5,DUSP4,RPS6KA3,DUSP3,RPS6KA1,RPS6KA2,MAPK14,IKBKG,IKBKB,DUSP7,DUSP6
REACTOME	REACTOME_TRAFFICKING_OF_AMPA_RECEPTORS	GRIP1,AP2S1,CAMK2G,AP2B1,DLG4,CAMK2D,CAMK2B,CAMK2A,NSF,AP2M1,DLG1,PRKCA,MYO6,CACNG8,PICK1,CACNG4,PRKCG,CACNG3,GRIA3,GRIA4,CACNG2,PRKCB,AP2A2,EPB41L1,GRIA2,AP2A1,GRIA1,AKAP5,MDM2,GRIP2
REACTOME	REACTOME_TRAFFICKING_OF_GLUR2_CONTAINING_AMPA_RECEPTORS	PRKCA,GRIP1,AP2S1,PICK1,GRIA3,PRKCG,GRIA4,PRKCB,AP2A2,AP2B1,GRIA2,GRIA1,AP2A1,GRIP2,NSF,AP2M1
REACTOME	REACTOME_TRANSCRIPTION	HIST2H2AA3,U2AF2,HIST1H2BO,SFRS6,SFRS7,HIST1H2BM,SFRS4,HIST1H2BN,SFRS5,HIST1H2BK,DHX38,HIST1H2BL,RBM8A,HIST1H2BI,SFRS9,HIST1H2BJ,H2AFZ,U2AF1,H2AFX,SUPT5H,TAF4B,SFRS1,SFRS3,SFRS2,PCF11,PTRF,MAPK3,RDBP,ELL,CDC40,SFRS11,POLRMT,UPF3B,SUPT16H,H3F3A,H3F3B,TAF1B,CCNT2,GTF3A,TAF1C,TAF1A,LZTS1,CCNT1,RNGTT,H2BFS,RRN3,HIST2H2AC,HIST3H2BB,SNAPC5,MTERF,BRF1,SNAPC2,BRF2,CCNH,SNAPC1,POLR1D,SNAPC4,SNAPC3,POLR1A,…
REACTOME	REACTOME_TRANSCRIPTION_COUPLED_NER	POLR2H,POLR2G,POLR2F,POLR2E,POLR2L,POLR2K,POLR2J,POLR2I,POLR2D,POLR2C,XAB2,POLR2B,POLR2A,RPA3,RPA1,ERCC8,RPA2,ERCC5,ERCC6,POLE2,TCEA1,ERCC3,ERCC4,ERCC1,ERCC2,CCNH,LIG1,POLE,GTF2H4,GTF2H3,CDK7,GTF2H2,GTF2H1,RFC5,POLD3,POLD4,MNAT1,RFC3,RFC4,RFC1,RFC2,POLD1,POLD2,PCNA
REACTOME	REACTOME_TRANSCRIPTION_OF_THE_HIV_GENOME	NCBP2,NCBP1,RNMT,CCNT1,TBP,RNGTT,GTF2E1,GTF2E2,GTF2A1,GTF2A2,SUPT5H,CCNH,TAF4B,GTF2H4,GTF2H3,CDK9,CDK7,GTF2B,GTF2H2,COBRA1,GTF2H1,TAF11,TAF10,TAF13,TAF12,RDBP,CTDP1,POLR2H,POLR2G,POLR2F,POLR2E,POLR2L,ELL,POLR2K,POLR2J,POLR2I,TH1L,POLR2D,POLR2C,POLR2B,POLR2A,TCEA1,TAF9,SUPT4H1,ERCC3,ERCC2,TAF1,SSRP1,TAF4,TAF6,TAF5,WHSC2,MNAT1,GTF2F1,GTF2F2,TCEB2,SUPT16H,TCEB3,TCEB1
REACTOME	REACTOME_TRANSFORMATION_OF_LANOSTEROL_TO_CHOLESTEROL	TM7SF2,EBP,CYP51A1,DHCR7,LBR,SC5DL,HSD17B7,NSDHL,DHCR24,SC4MOL
REACTOME	REACTOME_TRANSLATION	RPL18,RPL17,RPL36A,RPL19,RPL14,RPL13,EIF5,RPL15,EIF5B,RPLP2,EIF3CL,EIF4EBP1,EIF1AX,RPLP0,RPLP1,RPL26L1,RPL10,FAU,RPL11,RPL12,EIF2B2,EIF2B3,RPS27A,EIF2B4,EIF2B5,RPL35A,EIF2S3,EEF2,RPS18,RPS19,RPS16,RPS17,EIF2S1,RPS14,RPS15,EIF2S2,RPS12,RPS13,RPS10,RPS11,UBA52,EEF1B2,RPS25,EIF3C,RPS26,EIF3D,RPS27,EIF3A,RPS28,EIF3B,RPL7,RPS29,EIF3G,RPL6,EIF3H,RPL9,EIF3E,RPL8,EIF3F,EIF3K,RPL3,EIF3I,RPL5,RPL7A,PABPC1,…
REACTOME	REACTOME_TRANSLATION_INITIATION_COMPLEX_FORMATION	RPS2,RPS3,EIF3CL,RPS3A,EIF1AX,FAU,RPS27A,EIF2S3,RPS4X,EIF4G1,RPS18,RPS19,RPS16,RPS17,RPS14,EIF4A2,EIF2S1,RPS15,EIF4A1,EIF2S2,RPS12,RPS4Y1,RPS13,RPS10,RPS11,RPS15A,EIF3C,RPS25,RPS26,EIF3D,RPS27,EIF3A,EIF3B,RPS28,RPS29,EIF3G,EIF3H,EIF3E,EIF3F,EIF3K,EIF3I,RPS20,EIF3J,PABPC1,RPS21,RPS23,RPS24,RPSA,RPS9,RPS6,RPS5,RPS8,RPS7,EIF4B,EIF4E,EIF4H
REACTOME	REACTOME_TRANSLOCATION_OF_ZAP70_TO_IMMUNOLOGICAL_SYNAPSE	HLA-DQB1,CD3G,HLA-DRB1,CD3D,CD3E,TRBV12-3,HLA-DRB3,CD247,TRBC1,HLA-DMB,HLA-DMA,TRA@,HLA-DQA2,TRB@,HLA-DQA1,LCK,ZAP70,HLA-DRB5,HLA-DPA1,CD4,HLA-DPB1,HLA-DOA,HLA-DOB,HLA-DRA
REACTOME	REACTOME_TRANSMEMBRANE_TRANSPORT_OF_SMALL_MOLECULES	SLC9A9,SLC36A1,SLC9A8,SLC9A7,SLC36A2,SLC9A6,SLC9A5,SLC9A4,SLC9A3,SLC9A2,RAE1,NUP37,NUP35,SLC12A6,SLC12A7,AAAS,RHCG,NUP43,SLC2A12,SLC2A13,SLC2A10,SLC2A11,SLC11A2,SLC32A1,SLC29A1,SLC11A1,SLC29A2,NUP50,NUP54,SLC28A2,SLC31A1,SLC28A1,SLC28A3,NUP62,SLC9A1,SLC15A1,SLC20A1,SLC15A2,SLC16A10,SLC20A2,SLC26A1,SLC26A2,SLC24A4,SEH1L,SLC24A3,SLC24A2,SLC24A1,SLC22A2,SLC24A5,SLC3A2,SLC24A6,CFTR,SLC3A1,SLC26A4,SLC…
REACTOME	REACTOME_TRANSMISSION_ACROSS_CHEMICAL_SYNAPSES	ADCY3,SYT1,HRAS,ADCY1,GRIK1,ADCY8,GRIK2,SLC6A3,GRIK3,GRIK4,GRIK5,GNG8,GRIN2B,GRIN2C,GRIN2D,GNG2,GNG3,PRKACB,GNG4,GNG5,CHAT,GNG7,MYO6,NCALD,PICK1,GRIN2A,ACTN2,MAPK1,GLUL,RASGRF2,CAMK4,FNBP1L,RASGRF1,AKAP5,VAMP2,SLC38A1,UNC13B,ACHE,CACNB1,CACNB2,CACNB3,CACNB4,RIMS1,AP2M1,CACNA2D1,MAOA,GRIN1,CACNA2D3,CACNA2D2,GNGT1,GNGT2,GLS,ALDH2,CACNA1E,CACNA1A,CACNA1B,GRIP1,AP2S1,CAMKK1,SLC1A2,PDPK1,AP2B1,PLCB3,S…
REACTOME	REACTOME_TRANSPORT_OF_MATURE_MRNA_DERIVED_FROM_AN_INTRON_CONTAINING_TRANSCRIPT	NCBP2,NCBP1,U2AF2,NUP188,SFRS6,SFRS7,SFRS4,SFRS5,DHX38,RAE1,RBM8A,SEH1L,SFRS9,U2AF1,SRRM1,NUP37,RANBP2,TPR,NUP35,NFX1,NUP133,NUP88,MAGOH,NUP85,SFRS1,NUPL2,NUPL1,SFRS3,SFRS2,AAAS,NUP205,THOC4,NUP107,NUP43,NUP98,NUP160,NUP93,NUP214,POM121,NUP210,CDC40,NUP50,NUP54,SFRS11,NUP153,RNPS1,NXF1,NUP155,EIF4E,UPF3B,NUP62
REACTOME	REACTOME_TRANSPORT_OF_RIBONUCLEOPROTEINS_INTO_THE_HOST_NUCLEUS	NUP98,NUP160,NUP93,NUP188,NUP214,POM121,SEH1L,RAE1,NUP210,NUP50,NUP37,NUP54,RANBP2,NUP35,TPR,KPNB1,NUP133,NUP153,NUP88,NUP85,NUPL2,NUP155,NUPL1,AAAS,NUP62,NUP205,NUP107,NUP43,KPNA1
REACTOME	REACTOME_TRANSPORT_OF_THE_SLBP_INDEPENDENT_MATURE_MRNA	NCBP2,NCBP1,NUP98,NUP160,NUP93,NUP188,NUP214,POM121,SEH1L,RAE1,NUP210,NUP50,NUP37,NUP54,RANBP2,NUP35,TPR,NUP133,NUP153,NUP88,NUP85,NXF1,NUPL2,NUP155,NUPL1,EIF4E,AAAS,NUP62,NUP205,THOC4,NUP107,NUP43
REACTOME	REACTOME_TRIACYLGLYCERIDE_BIOSYNTHESIS	GPD1,PPAP2C,ACACB,AGPAT5,DGAT1,FASN,GK,PPAP2A,AGPAT4,GPAM,PPAP2B,AGPAT3,AGPAT2,AGPAT1
REACTOME	REACTOME_TRKA_SIGNALLING_FROM_THE_PLASMA_MEMBRANE	ADCY3,ADCY4,ADCY1,HRAS,ADCY2,ADCY7,ADCY8,ADCY5,ADCY6,FOXO1,RPS6KB2,FOXO3,FOXO4,PRKACG,PRKAR2B,PRKAR2A,RALB,RALA,PIK3CA,PRKACA,PRKACB,MLST8,FRS2,RAPGEF1,MAP2K5,IRS2,BRAF,PIK3CB,IRS1,MAPK1,CAMK4,MAPK3,MAPK7,NGF,GRB2,MAPKAPK3,ADRBK1,MAPKAPK2,SRC,AKT1S1,KRAS,MAP2K1,MAP2K2,NR4A1,CDKN1A,CDKN1B,PLCG1,NTRK1,PRKAR1B,PRKAR1A,TSC2,RAP1A,RIT1,RIT2,MTOR,PTEN,AKT1,PDPK1,CASP9,MAPKAP1,RHOA,SHC1,SHC3,ADCY10,SHC2…
REACTOME	REACTOME_TRNA_AMINOACYLATION	TARS2,VARS2,NARS,FARS2,QARS,WARS2,IARS2,VARS,KARS,IARS,WARS,PARS2,NARS2,HARS2,LARS,MARS2,MARS,CARS,YARS,DARS,AIMP1,RARS2,AIMP2,SARS,AARS,GARS,EPRS,DARS2,LARS2,SARS2,EARS2,TARS,RARS,EEF1E1,HARS,FARSB,CARS2,FARSA,YARS2,AARS2
REACTOME	REACTOME_UNFOLDED_PROTEIN_RESPONSE	HERPUD1,MBTPS2,PDIA6,NFYA,EDEM1,DDIT3,ATF6,ATF4,ATF3,DNAJB9,DNAJB11,XBP1,EIF2S1,ERN1,HSPA5,DNAJC3,MBTPS1,EIF2AK3,SERP1
REACTOME	REACTOME_UNWINDING_OF_DNA	GINS1,GINS2,MCM8,CDC45,MCM7,GINS4,MCM2,MCM3,MCM4,MCM5,MCM6
REACTOME	REACTOME_VIF_MEDIATED_DEGRADATION_OF_APOBEC3G	PSMB10,APOBEC3G,PSMA7,RBX1,PSMB5,PSMB4,PSMF1,PSMB7,CUL5,PSMB6,PSMB1,PSMB3,PSMB2,PSMD1,PSMD2,PSMD3,PSMD4,PSMD5,PSMD6,PSMD7,PSMD8,PSMD9,PSMB8,PSMB9,PSMA2,PSMA1,PSMD14,PSMC6,PSMC5,PSMD13,PSMA6,PSME1,PSMC4,PSMD12,PSME2,PSMC3,PSMA5,PSMD11,PSMC2,PSMA4,PSMD10,PSMC1,PSMA3,TCEB2,PSME3,UBB,TCEB1
REACTOME	REACTOME_VIRAL_DSRNA_TLR3_TRIF_COMPLEX_ACTIVATES_RIP1	NFKBIB,RELA,RIPK1,TICAM1,IKBKG,RIPK3,NFKBIA,TLR3,NFKB1,NFKB2,IKBKB,CHUK
REACTOME	REACTOME_VIRAL_MESSENGER_RNA_SYNTHESIS	POLR2H,POLR2G,POLR2F,POLR2E,POLR2L,POLR2K,POLR2J,POLR2I,POLR2D,POLR2C,POLR2B,POLR2A,GTF2F1,GTF2F2
REACTOME	REACTOME_VIRAL_MRNA_TRANSLATION	RPL18,RPL17,RPL36A,RPL19,RPL14,RPL13,RPL15,RPLP2,RPS2,RPS3,RPS3A,RPLP0,RPLP1,RPL26L1,RPL10,FAU,RPL11,RPL12,DNAJC3,RPS27A,RPL35A,RPS4X,RPS18,RPS19,RPL41,RPS16,RPS17,RPS14,RPS15,RPL3L,RPS12,RPS13,RPS4Y1,RPS10,RPS11,UBA52,RPL35,RPL27A,RPS15A,RPL36,RPL37,RPL38,RPL39,RPS25,RPS26,RPS27,RPL30,RPS28,RPL7,RPS29,RPL32,RPL6,RPL31,RPL9,RPL34,RPL8,RPL3,RPL5,RPL7A,RPL10A,RPL4,RPS20,RPS21,RPS23,RPS24,RPSA,GRSF1…
REACTOME	REACTOME_VITAMIN_B5_(PANTOTHENATE)_METABOLISM	PANK4,COASY,PANK2,AASDHPPT,PANK3,PANK1,FASN,PPCS,SLC5A6,SLC25A16,PPCDC
REACTOME	REACTOME_VPR_MEDIATED_NUCLEAR_IMPORT_OF_PICS	NUP98,NUP160,NUP93,NUP188,BANF1,NUP214,POM121,SEH1L,RAE1,NUP210,NUP50,PSIP1,NUP37,NUP54,RANBP2,NUP35,TPR,NUP133,NUP153,NUP88,NUP85,NUPL2,NUP155,NUPL1,HMGA1,AAAS,NUP62,NUP205,NUP107,NUP43,KPNA1
REACTOME	REACTOME_XENOBIOTICS	CYP3A4,CYP3A5,CYP3A7,CYP2F1,CYP2C19,CYP1A1,CYP2C9,CYP2B6,CYP2C18,CYP2C8,CYP2D6,CYP2E1,CYP1A2,CYP2A13,CYP2A6
REACTOME	REACTOME_ZINC_INFLUX_INTO_CELLS_BY_THE_SLC39_GENES_FAMILY	SLC39A14,SLC39A10,SLC39A8,SLC39A7,SLC39A6,SLC39A5,SLC39A4,SLC39A3,SLC39A2,SLC39A1
REACTOME	REACTOME_ZINC_TRANSPORTATION	SLC39A14,SLC39A10,SLC30A1,SLC39A8,SLC30A5,SLC39A7,SLC39A6,SLC30A2,SLC30A3,SLC39A5,SLC30A8,SLC39A4,SLC39A3,SLC30A6,SLC39A2,SLC39A1,SLC30A7
SigmaAldrich	SA_B_CELL_RECEPTOR_COMPLEXES	HRAS,BCR,VAV3,MAP2K1,LYN,GRB2,ELK1,VAV2,VAV1,ATF2,FOS,MAPK1,RPS6KA3,RPS6KA1,PAPPA,MAP3K1,SOS1,JUN,RAC1,MAPK3,MAPK8IP3,SHC1,SYK,BLNK
SigmaAldrich	SA_CASPASE_CASCADE	SREBF1,PRF1,DFFA,DFFB,GZMB,BIRC3,BIRC2,SREBF2,SCAP,CASP10,CASP3,CASP9,CASP7,CASP8,APAF1
SigmaAldrich	SA_FAS_SIGNALING	CFLAR,CASP3,PDE6D,BCL2,CFL1,CASP8
SigmaAldrich	SA_G1_AND_S_PHASES	NXT1,E2F1,E2F2,PRB1,TP53,CDK4,CDK2,CDKN1A,CCND1,CDKN1B,CDKN2A,ARF1,ARF3,CFL1,MDM2
SigmaAldrich	SA_G2_AND_M_PHASES	CDKN1A,NEK1,CHEK1,CDK7,CDC25A,WEE1,CDC25B
SigmaAldrich	SA_MMP_CYTOKINE_CONNECTION	TNF,SELL,CSF1,TNFRSF8,IL6R,TGFB1,TGFB2,TNFSF8,TNFRSF1A,TNFRSF1B,ACE,CD44,IL1B,FCGR3A,SPN
SigmaAldrich	SA_PROGRAMMED_CELL_DEATH	BID,BAK1,BCL10,CES1,CASP8AP2,CASP9,BAX,BCL2,APAF1,BCL2L1,BAD,BCL2L11
SigmaAldrich	SA_PTEN_PATHWAY	PDK1,RBL2,GRB2,PIK3CD,PTEN,AKT1,MAPK1,PTK2B,SOS1,MAPK3,ILK,PIK3CA,SHC1,BPNT1,AKT3,AKT2
SigmaAldrich	SA_REG_CASCADE_OF_CYCLIN_EXPR	E2F1,E2F2,PRB1,E2F4,CDK4,CDK2,CCNE2,CCNE1,CCND1,CDKN1B,CDKN2A,CCNA1,CCNA2
SigmaAldrich	SA_TRKA_RECEPTOR	HRAS,MAP2K1,GRB2,MAP2K2,PIK3CD,ELK1,AKT1,CDKN1A,NTRK1,SOS1,PIK3CA,SHC1,NGFR,AKT3,AKT2
Signaling Gateway	SIG_BCR_SIGNALING_PATHWAY	GRB2,DAG1,MAP4K1,BTK,AKT1,BCL2,SOS1,SOS2,PPP3CB,CD22,PIK3CA,PPP3CC,SHC1,PPP3CA,INPP5D,CSK,NFATC2,AKT3,PIK3R1,SYK,AKT2,NFATC1,BLNK,PDK1,PTPRC,CR2,BCR,LYN,FLOT2,FLOT1,PIK3CD,RAF1,BAD,NR0B2,ITPR3,VAV1,ITPR1,ITPR2,MAPK1,CD19,GSK3A,GSK3B,PLCG2,MAPK3,CD81,PPP1R13B
Signaling Gateway	SIG_CD40PATHWAYMAP	SYT1,TRAF2,NFKBIE,NFKBIB,MAPKAPK5,NFKBIA,NFKB1,NFKB2,GORASP1,PIK3CA,TRAF6,MAP2K7,TRAF5,PIK3R1,TRAF3,PIK3CD,MAP2K4,MAPK11,MAPK10,NFKBIL1,MAPK1,NFKBIL2,DUSP1,MAPK12,MAPK13,MAPK14,MAPK3,IKBKG,MAPK8IP2,MAPK9,MAPK8IP3,MAPK8,MAPK8IP1
Signaling Gateway	SIG_CHEMOTAXIS	WASF1,PTEN,BTK,ARHGAP4,PAK6,AKT1,ACTR3,PAK7,ACTR2,CDC42,PAK2,PAK3,PAK4,ARHGAP1,PIK3CA,PAK1,ANGPTL2,AKT3,PIK3R1,AKT2,PITX2,PIK3CG,PDK1,GDI1,GDI2,ROCK1,ROCK2,LIMK1,INPPL1,PIK3CD,MYLK2,ITPR3,RPS4X,RACGAP1,ITPR1,ARHGEF11,SAG,ITPR2,CFL2,CFL1,PPP1R13B,WASL,MYLK,RHO
Signaling Gateway	SIG_IL4RECEPTOR_IN_B_LYPHOCYTES	GRB2,MAP4K1,AKT1,STAT6,IL4R,SOS1,BCL2,SOS2,PIK3CA,SHC1,PIK3R1,AKT3,AKT2,PDK1,IRS2,SOCS1,PIK3CD,RAF1,BAD,IRS1,MAPK1,GSK3A,GSK3B,MAPK3,JAK1,PPP1R13B,JAK3
Signaling Gateway	SIG_INSULIN_RECEPTOR_PATHWAY_IN_CARDIAC_MYOCYTES	F2RL2,RPS6KB1,PTEN,LNPEP,AKT1,CDC42,CDKN2A,SLC2A4,PIK3CA,SHC1,BRD4,CAP1,AKT3,AKT2,IRS4,IRS2,INPPL1,FLOT2,FLOT1,PIK3CD,IRS1,MAPK1,SERPINB6,MAPK3,YWHAZ,PARD3,GRB2,PPYR1,SFN,SORBS1,SOS1,SOS2,PIK3R1,PDK1,PARD6A,CBL,YWHAB,RAF1,YWHAE,RPS6KA3,YWHAG,YWHAH,RPS6KA1,RPS6KA2,GSK3A,GSK3B,YWHAQ,IGFBP1,PTPN1
Signaling Gateway	SIG_PIP3_SIGNALING_IN_B_LYMPHOCYTES	PREX1,RPS6KB1,PTEN,BTK,AKT1,CDKN2A,DAPP1,GAB1,PIK3CA,AKT3,SYK,TEC,AKT2,PITX2,PDK1,PTPRC,BCR,LYN,FLOT2,FLOT1,PHF11,NR0B2,ITPR3,VAV1,ITPR1,ITPR2,SAG,RPS6KA3,CD19,RPS6KA1,RPS6KA2,PLCG2,PPP1R13B
Signaling Gateway	SIG_PIP3_SIGNALING_IN_CARDIAC_MYOCTES	F2RL2,PREX1,RPS6KB1,PTEN,PAK6,AKT1,PAK7,CDC42,CDKN2A,PAK2,SLC2A4,PAK3,PAK4,GAB1,PIK3CA,SHC1,PAK1,MYC,AKT3,AKT2,IRS4,IRS2,INPPL1,PIK3CD,IRS1,CDK2,GADD45A,YWHAZ,PARD3,ERBB4,GRB2,SFN,BCL2L1,PTK2,SOS1,SOS2,PARD6A,PDK1,EBP,CREB3,CREB1,MET,YWHAB,IGF1,CREB5,BAD,YWHAE,YWHAG,RPS6KA3,IFI27,YWHAH,CDKN1B,NOLC1,RPS6KA1,TSC1,RPS6KA2,GSK3A,GSK3B,TSC2,YWHAQ,PPP1R13B,IGFBP1,PTPN1
Signaling Gateway	SIG_REGULATION_OF_THE_ACTIN_CYTOSKELETON_BY_RHO_GTPASES	WASF1,PAK6,AKT1,ACTR3,ACTG1,ACTG2,PAK7,PFN1,ACTR2,CDC42,PFN2,PAK2,PAK3,PAK4,PAK1,ANGPTL2,GDI1,GDI2,ROCK1,FSCN2,ROCK2,FSCN3,LIMK1,MYH2,FSCN1,MYLK2,FLNC,RPS4X,VASP,FLNA,CFL2,CFL1,WASL,MYLK,RHO
Signaling Transduction KE	ST_ADRENERGIC	PHKA2,GNA15,GNAI1,GNA11,DAG1,ITPKB,KCNJ3,ITPKA,SRC,ASAH1,AKT1,PIK3CA,PTX3,PIK3R1,APC,PITX2,EGFR,AR,BRAF,CAMP,PIK3CD,RAF1,MAPK10,CCL16,ITPR3,CCL15,ITPR1,ITPR2,KCNJ5,MAPK1,CCL13,GNAQ,KCNJ9,MAPK14
Signaling Transduction KE	ST_B_CELL_ANTIGEN_RECEPTOR	GRB2,NFKBIE,NFKBIB,DAG1,NFKBIA,NFKB1,ITPKB,NFKB2,ITPKA,BTK,EPHB2,AKT1,SOS1,SOS2,SERPINA4,NFAT5,PIK3CA,SHC1,CSK,AKT3,PIK3R1,SYK,BLNK,AKT2,BCR,LYN,MAP2K1,MAP2K2,PIK3CD,RAF1,BAD,VAV1,NFKBIL1,MAPK1,NFKBIL2,CD19,PI3,PLCG2,PPP1R13B
Signaling Transduction KE	ST_DIFFERENTIATION_PATHWAY_IN_PC12_CELLS	OPN1LW,TH,DAG1,ELK1,TERF2IP,SRC,ATF1,ASAH1,AKT1,PIK3CA,SHC1,FRS2,MAP2K7,PIK3R1,EGR1,EGR3,EGR2,PIK3C2G,BRAF,CREB3,EGR4,CREB1,CAMP,CREBBP,MAP1B,PIK3CD,MAP2K4,CREB5,MAPK10,PTPN11,MAPK1,RPS6KA3,CRKL,GNAQ,JUN,NTRK1,MAPK3,MAPK8IP2,MAPK9,MAPK8IP3,MAPK8,MAPK8IP1
Signaling Transduction KE	ST_ERK1_ERK2_MAPK_PATHWAY	GRB2,MKNK2,MKNK1,NFKB1,ATF1,SOS1,MAP3K8,SOS2,MOS,EEF2K,SHC1,TRAF3,MAP2K1,CREB3,BRAF,MAP2K2,CREB1,CREB5,BAD,MAPK1,DUSP4,RPS6KA3,EIF4E,RPS6KA1,RPS6KA2,MAPK3,RAP1A,DUSP9,DUSP6
Signaling Transduction KE	ST_FAS_SIGNALING_PATHWAY	DEDD,ALG2,NFKB1,CAD,NFKB2,DAXX,BTK,BAK1,MAP3K5,CASP3,CASP8AP2,CASP8,MAP2K7,DEDD2,IL1A,EGFR,ROCK1,DFFA,RALBP1,TP53,TPX2,FADD,NR0B2,MAPK1,RIPK1,CDK2AP1,MAPK9,HSPB1,MAPK8,FAIM2,TUFM,TNFRSF6B,TRAF2,NFKBIE,NFKBIB,NFKBIA,EPHB2,PFN1,PFN2,MAP3K1,NFAT5,DIABLO,CD7,CSNK1A1,IL8,MET,MAP2K4,PTPN13,MAPK10,NFKBIL1,NFKBIL2,BFAR,CASP10,BAX,SMPD1,MAPK8IP2,MAPK8IP3,MAPK8IP1,FAF1
Signaling Transduction KE	ST_G_ALPHA_I_PATHWAY	DRD2,GRB2,DAG1,ITPKB,TERF2IP,KCNJ3,ITPKA,SRC,ASAH1,EPHB2,AKT1,PLCB3,PLCB4,SOS1,SOS2,SHC1,PLCB1,PLCB2,AKT3,AKT2,PITX2,EGFR,BRAF,PIK3CB,RAF1,ITPR3,STAT3,ITPR1,ITPR2,KCNJ5,MAPK1,RGS20,KCNJ9,PI3
Signaling Transduction KE	ST_G_ALPHA_S_PATHWAY	MAPK1,BFAR,CREB3,BRAF,CREB1,CAMP,RAF1,CREB5,TERF2IP,SNX13,SRC,ASAH1
Signaling Transduction KE	ST_GA12_PATHWAY	F2RL2,PLD3,PLD2,F2RL3,PLD1,F2RL1,MYEF2,RAF1,VAV1,SRC,EPHB2,BTK,MAPK1,RASAL1,PTK2,JUN,F2,DLG4,MAPK8,MAPK7,MAP2K5,TEC
Signaling Transduction KE	ST_GA13_PATHWAY	PHKA2,GNA13,NFKBIE,NFKBIB,NFKBIA,NFKB1,RDX,NFKB2,SRF,AKT1,CDC42,MAP3K5,PTK2,LPA,BCL2,MAP3K1,SERPINA4,DLG4,AKT3,AKT2,PDK1,PLD3,PLD2,PLD1,ROCK1,PIK3CB,ROCK2,MAP2K4,NFKBIL1,ARHGEF11,NFKBIL2,PI3,IKBKG,TBXA2R,MAPK8
Signaling Transduction KE	ST_GAQ_PATHWAY	PHKA2,NFKBIE,NFKBIB,DAG1,NFKBIA,ITPKB,ADRBK1,NFKB1,NFKB2,ITPKA,AKT1,VN1R1,AKT3,AKT2,PITX2,PDK1,PLD3,PLD2,PLD1,PIK3CB,ITPR3,ITPR1,NFKBIL1,ITPR2,NFKBIL2,GNAQ,IKBKG
Signaling Transduction KE	ST_GRANULE_CELL_SURVIVAL_PATHWAY	CXCL2,DAG1,ITPKB,ITPKA,ASAH1,EPHB2,FOS,CASP3,CERK,MAP2K7,APC,CREB3,CAMP,CREB1,MAP2K4,CREB5,MAPK10,MAPK1,GNAQ,JUN,MAPK8IP2,MAPK8IP3,MAPK9,MAPK8,MAPK8IP1
Signaling Transduction KE	ST_IL_13_PATHWAY	TYK2,IL4R,JAK1,IL13,JAK2,IL13RA1,IL13RA2
Signaling Transduction KE	ST_INTEGRIN_SIGNALING_PATHWAY	ITGB3BP,TLN1,TLN2,BCAR1,TERF2IP,PTEN,ACTR3,PAK6,AKT1,PAK7,CDC42,ACTR2,CDKN2A,PAK2,PAK3,PAK4,ILK,PIK3CA,RALA,SHC1,ZYX,PAK1,MAP2K7,AKT3,AKT2,BRAF,ROCK1,ROCK2,PIK3CB,ARHGEF7,ARHGEF6,MYLK2,ACTN1,WAS,VASP,MAPK1,PKLR,MAPK9,MAPK8,MAP3K11,CAV1,GRB2,MRAS,ITGA11,ITGA10,SRC,EPHB2,PTK2,DOCK1,CSE1L,SOS1,SOS2,ANGPTL2,P4HB,MAP2K4,ITGA1,RAF1,ITGA2,ITGA3,ITGA4,MAPK10,ITGA9,PLCG1,ITGA6,ITGA5,FYN,ITGA8,ITGA7,PLCG2,…
Signaling Transduction KE	ST_INTERFERON_GAMMA_PATHWAY	REG1A,IFNG,PLA2G2A,JAK1,JAK2,PTPRU,STAT1,IFNGR1,CISH
Signaling Transduction KE	ST_INTERLEUKIN_13_PATHWAY	TYK2,IL4R,JAK1,IL13,JAK2,IL13RA1,IL13RA2
Signaling Transduction KE	ST_INTERLEUKIN_4_PATHWAY	GRB2,RPS6KB1,SRC,IARS,AKT1,STAT6,IL4R,SOS1,SOS2,SERPINA4,PIK3CA,SHC1,IL2RG,INPP5D,IL13RA1,AKT3,AKT2,IL4,NR0B2,CISH,TYK2,PI3,JAK1,JAK2,PPP1R13B,JAK3
Signaling Transduction KE	ST_JAK_STAT_PATHWAY	SOAT1,REG1A,PIAS3,JAK1,JAK2,PTPRU,JAK3,PIAS1,CISH
Signaling Transduction KE	ST_JNK_MAPK_PATHWAY	IL1R1,ZAK,DUSP10,MYEF2,NR2C2,ATF2,AKT1,MAP3K7,CDC42,MAP3K5,MAP3K4,MAP3K3,MAP3K2,PAPPA,MAP3K9,MAP3K1,GAB1,SHC1,TRAF6,NFATC3,MAP2K7,MAP2K5,MAP2K4,TP53,MAPK10,DUSP4,GCK,JUN,DLD,MAP3K10,MAPK9,MAPK8,MAPK7,GADD45A,MAP3K13,DUSP8,MAP3K12,MAP3K11
Signaling Transduction KE	ST_MYOCYTE_AD_PATHWAY	CAV3,GNAI1,CAMP,DAG1,ITPR3,KCNJ3,ASAH1,ITPR1,ITPR2,EPHB2,KCNJ5,AKT1,MAPK1,ADRB1,GNAQ,KCNJ9,RAC1,RYR1,DLG4,PTX3,RHO,APC,PITX2
Signaling Transduction KE	ST_P38_MAPK_PATHWAY	IL1R1,MAPKAPK5,DUSP10,MKNK2,ELK1,MYEF2,MKNK1,NFKB1,MAPKAPK2,SRF,ATF1,NR2C2,AKT1,MAP3K7,CDC42,MAP3K5,MAP3K4,EEF2K,TRAF6,MAP2K6,CREB3,CREB1,MAP2K3,MAP2K4,CREB5,MAPK11,MAPK1,EIF4E,DUSP1,MAPK12,MAPK13,MAPK14,MAP3K10,HSPB1,GADD45A
Signaling Transduction KE	ST_PAC1_RECEPTOR_PATHWAY	GNAQ,CAMP,DAG1,ITPKB,ITPKA,ASAH1
Signaling Transduction KE	ST_PHOSPHOINOSITIDE_3_KINASE_PATHWAY	YWHAZ,GRB2,RPS6KB1,SFN,PTEN,BTK,AKT1,IARS,CDKN2A,DAPP1,SOS1,SOS2,PIK3CA,SHC1,INPP5D,AKT3,TEC,AKT2,PDK1,YWHAB,BAD,YWHAE,A1BG,YWHAG,RPS6KA3,YWHAH,RPS6KA1,GSK3A,RPS6KA2,GSK3B,YWHAQ,PPP1R13B,IGFBP1
Signaling Transduction KE	ST_STAT3_PATHWAY	IL6,REG1A,PIAS3,JAK1,JAK2,IL6R,PTPRU,JAK3,STAT3,SRC,CISH
Signaling Transduction KE	ST_T_CELL_SIGNAL_TRANSDUCTION	GRB2,NFKBIE,NFKBIB,DTYMK,DAG1,NFKBIA,NFKB1,ITPKB,NFKB2,ITPKA,EPHB2,PAK6,PAK7,FBXW7,PAK2,RASGRP3,RASGRP4,PAK3,RASGRP1,SOS1,PAK4,RASGRP2,SOS2,ZAP70,NFAT5,PAK1,CSK,CD28,PTPRC,ITK,CD3D,CBL,CTLA4,RAF1,VAV1,NFKBIL1,MAPK1,NFKBIL2,LAT,PLCG1,NCK1,LCK,GRAP2,LCP2
Signaling Transduction KE	ST_TUMOR_NECROSIS_FACTOR_PATHWAY	TRAF2,TNF,NFKBIE,NFKBIB,NFKBIA,NFKB1,NFKB2,NR2C2,MAP3K7,BAG4,TNFRSF1A,CASP3,TNFRSF1B,MAP3K3,CASP8,CFLAR,RALBP1,MAP2K4,FADD,BIRC3,BIRC2,NFKBIL1,TRADD,NFKBIL2,RIPK1,JUN,IKBKG,TNFAIP3
Signaling Transduction KE	ST_TYPE_I_INTERFERON_PATHWAY	TYK2,REG1A,IFNB1,JAK1,PTPRU,STAT1,IFNAR1,STAT2
Signaling Transduction KE	ST_WNT_BETA_CATENIN_PATHWAY	CER1,NKD1,NKD2,TSHB,FSTL1,ANKRD6,CTNNB1,PIN1,AKT1,FRAT1,AXIN2,AKT3,APC,AKT2,AXIN1,CSNK1A1,PTPRA,DVL1,DKK4,SENP2,DKK2,DKK3,DACT1,LRP1,DKK1,SFRP1,PSEN1,GSK3A,GSK3B,WIF1,MVP
Signaling Transduction KE	ST_WNT_CA2_CYCLIC_GMP_PATHWAY	TF,CAMK2G,SLC6A13,DAG1,ITPKB,ITPR3,PDE6H,PDE6G,ITPKA,ITPR1,ITPR2,PDE6A,PDE6B,PDE6C,PDE6D,CAMK2D,NFAT5,CAMK2B,CAMK2A
SuperArray	WNT_SIGNALING	WNT3A,BTRC,RHOU,B2M,CTNNB1,WNT2,WNT1,WNT4,WNT3,WISP1,AES,CSNK2A1,FRAT1,SOX17,WNT6,FOSL1,MYC,PITX2,FGF4,WNT10A,PPP2R1A,CTBP1,CTBP2,CSNK1G1,FOXN1,LEF1,TLE1,TLE2,SLC9A3R1,SENP2,CTNNBIP1,CCND1,EP300,CCND3,CCND2,JUN,PYGO1,WNT11,WNT9A,FSHB,WNT5A,WNT16,NKD1,WNT5B,CXXC4,HPRT1,DAAM1,TCF7L1,T,PPP2CA,FBXW4,FBXW2,GAPDH,FBXW11,WNT8A,APC,AXIN1,BCL9,ACTB,DVL2,CSNK1A1,DIXDC1,FZD8,TCF7,NLK,FZD1,FZD3,FZD2,FZD5,FRZ…
