# Supplementary material for: Pathway-Based Analysis Using Genome-wide Association Data from a Korean Non-Small Cell Lung Cancer Study
Source: PLoS One. 2013 Jun 6;8(6):e65396. doi: 10.1371/journal.pone.0065396 (PMC3675130; doi:10.1371/journal.pone.0065396)
Supplement: Appendix S2 — Pathway Analysis of 2156 Adenocarcinoma Only Group and 1806 Squamous-Cell Carcinoma Only Group. (XLSX) [file pone.0065396.s011.xlsx]

## Sheet: 2156 ADC Only
Appendix S2-1. Pathway Analysis of 2156 Adenocarcinoma Only Group
				Additive Model						Dominant Model
Source	Geneset	Size		ES	NES	Nominal P	FDR	FWER		ES	NES	Nominal P	FDR	FWER
BIOCARTA	BIOCARTA_AGR_PATHWAY	31		0.589	2.016	0.028	0.446	1		0.488	0.333	0.37778	0.749	1
BIOCARTA	BIOCARTA_ALK_PATHWAY	34		0.419	0.885	0.212	0.674	1		0.359	-0.008	0.48111	0.807	1
BIOCARTA	BIOCARTA_AT1R_PATHWAY	27		0.464	0.815	0.218	0.687	1		0.435	0.439	0.32556	0.727	1
BIOCARTA	BIOCARTA_BAD_PATHWAY	21		0.39	-0.189	0.56	0.84	1		0.385	-0.233	0.60111	0.852	1
BIOCARTA	BIOCARTA_BCR_PATHWAY	27		0.464	0.778	0.232	0.701	1		0.481	1.052	0.14556	0.602	1
BIOCARTA	BIOCARTA_BIOPEPTIDES_PATHWAY	33		0.416	0.376	0.34	0.779	1		0.357	-0.572	0.72111	0.892	1
BIOCARTA	BIOCARTA_CARM_ER_PATHWAY	25		0.491	0.93	0.19	0.671	1		0.498	1.096	0.14	0.59	1
BIOCARTA	BIOCARTA_CELLCYCLE_PATHWAY	21		0.364	0.488	0.286	0.755	1		0.389	0.763	0.15889	0.678	1
BIOCARTA	BIOCARTA_CHEMICAL_PATHWAY	20		0.426	0.216	0.414	0.801	1		0.431	0.253	0.36	0.764	1
BIOCARTA	BIOCARTA_CHREBP2_PATHWAY	30		0.42	0.822	0.212	0.686	1		0.441	1.218	0.12	0.578	1
BIOCARTA	BIOCARTA_CREB_PATHWAY	24		0.38	-0.437	0.668	0.881	1		0.383	-0.389	0.64222	0.864	1
BIOCARTA	BIOCARTA_CTCF_PATHWAY	20		0.365	0.099	0.488	0.809	1		0.297	-0.667	0.74111	0.913	1
BIOCARTA	BIOCARTA_DEATH_PATHWAY	23		0.376	0.354	0.358	0.782	1		0.352	0.129	0.46667	0.786	1
BIOCARTA	BIOCARTA_EDG1_PATHWAY	22		0.51	0.687	0.256	0.702	1		0.462	0.006	0.49	0.806	1
BIOCARTA	BIOCARTA_EGF_PATHWAY	24		0.417	-0.009	0.486	0.807	1		0.391	-0.388	0.64667	0.864	1
BIOCARTA	BIOCARTA_ERK_PATHWAY	22		0.443	0.552	0.286	0.731	1		0.417	0.373	0.35667	0.737	1
BIOCARTA	BIOCARTA_FAS_PATHWAY	26		0.261	-0.311	0.658	0.858	1		0.254	-0.333	0.69778	0.862	1
BIOCARTA	BIOCARTA_FCER1_PATHWAY	32		0.489	1.884	0.032	0.505	1		0.418	0.741	0.22444	0.677	1
BIOCARTA	BIOCARTA_FMLP_PATHWAY	28		0.523	2.054	0.024	0.447	1		0.428	0.595	0.27889	0.7	1
BIOCARTA	BIOCARTA_G1_PATHWAY	25		0.425	1.149	0.122	0.648	1		0.45	1.436	0.05333	0.546	1
BIOCARTA	BIOCARTA_G2_PATHWAY	22		0.235	-0.321	0.766	0.861	1		0.241	-0.197	0.73556	0.845	1
BIOCARTA	BIOCARTA_GH_PATHWAY	21		0.403	-0.067	0.488	0.82	1		0.379	-0.4	0.65111	0.866	1
BIOCARTA	BIOCARTA_GLEEVEC_PATHWAY	21		0.294	-0.264	0.676	0.859	1		0.298	-0.311	0.66556	0.856	1
BIOCARTA	BIOCARTA_GPCR_PATHWAY	28		0.481	1.027	0.15	0.647	1		0.495	1.351	0.08667	0.539	1
BIOCARTA	BIOCARTA_GSK3_PATHWAY	22		0.397	0.84	0.138	0.68	1		0.352	0.533	0.24111	0.708	1
BIOCARTA	BIOCARTA_HDAC_PATHWAY	26		0.444	0.614	0.25	0.718	1		0.388	-0.209	0.57444	0.845	1
BIOCARTA	BIOCARTA_HIVNEF_PATHWAY	44		0.33	0.279	0.404	0.788	1		0.321	0.101	0.44222	0.79	1
BIOCARTA	BIOCARTA_IL1R_PATHWAY	28		0.377	0.356	0.354	0.781	1		0.327	-0.372	0.63	0.863	1
BIOCARTA	BIOCARTA_IL2RB_PATHWAY	30		0.313	-0.277	0.586	0.857	1		0.366	0.429	0.32667	0.728	1
BIOCARTA	BIOCARTA_INFLAM_PATHWAY	26		0.323	0.048	0.47	0.806	1		0.326	0.082	0.48556	0.791	1
BIOCARTA	BIOCARTA_INTEGRIN_PATHWAY	31		0.474	1.524	0.07	0.572	1		0.388	0.264	0.37444	0.765	1
BIOCARTA	BIOCARTA_KERATINOCYTE_PATHWAY	39		0.407	-0.288	0.614	0.86	1		0.421	0.006	0.49222	0.807	1
BIOCARTA	BIOCARTA_MAPK_PATHWAY	72		0.298	-0.521	0.69	0.897	1		0.278	-0.953	0.83556	0.938	1
BIOCARTA	BIOCARTA_MET_PATHWAY	33		0.376	0.139	0.45	0.807	1		0.284	-1.426	0.93778	0.972	1
BIOCARTA	BIOCARTA_MPR_PATHWAY	25		0.407	1.008	0.12	0.651	1		0.385	0.773	0.21667	0.678	1
BIOCARTA	BIOCARTA_MYOSIN_PATHWAY	26		0.514	0.978	0.168	0.663	1		0.574	2.092	0.02556	0.441	1
BIOCARTA	BIOCARTA_NFAT_PATHWAY	48		0.341	0.288	0.384	0.786	1		0.348	0.472	0.33667	0.719	1
BIOCARTA	BIOCARTA_NKT_PATHWAY	24		0.291	-0.414	0.704	0.879	1		0.281	-0.555	0.73667	0.894	1
BIOCARTA	BIOCARTA_NO1_PATHWAY	28		0.424	0.117	0.444	0.809	1		0.47	0.803	0.23	0.665	1
BIOCARTA	BIOCARTA_NTHI_PATHWAY	21		0.34	-0.316	0.634	0.859	1		0.344	-0.206	0.58444	0.846	1
BIOCARTA	BIOCARTA_P38MAPK_PATHWAY	33		0.3	-0.82	0.814	0.932	1		0.269	-1.38	0.92222	0.973	1
BIOCARTA	BIOCARTA_PAR1_PATHWAY	31		0.463	0.352	0.362	0.783	1		0.511	1.253	0.08556	0.572	1
BIOCARTA	BIOCARTA_PDGF_PATHWAY	24		0.382	-0.184	0.568	0.839	1		0.369	-0.354	0.60778	0.862	1
BIOCARTA	BIOCARTA_PGC1A_PATHWAY	20		0.464	0.707	0.22	0.708	1		0.434	0.216	0.42556	0.763	1
BIOCARTA	BIOCARTA_PPARA_PATHWAY	43		0.419	1.295	0.1	0.617	1		0.417	1.234	0.11444	0.57	1
BIOCARTA	BIOCARTA_PYK2_PATHWAY	24		0.454	1.092	0.126	0.659	1		0.406	0.492	0.29444	0.715	1
BIOCARTA	BIOCARTA_RAC1_PATHWAY	20		0.327	-0.88	0.802	0.934	1		0.332	-0.749	0.78222	0.923	1
BIOCARTA	BIOCARTA_RACCYCD_PATHWAY	21		0.369	0.392	0.312	0.779	1		0.313	-0.086	0.55667	0.821	1
BIOCARTA	BIOCARTA_RHO_PATHWAY	23		0.227	-1.059	0.904	0.943	1		0.444	1.266	0.07111	0.572	1
BIOCARTA	BIOCARTA_TCR_PATHWAY	36		0.418	0.704	0.242	0.706	1		0.397	0.434	0.32444	0.727	1
BIOCARTA	BIOCARTA_TNFR1_PATHWAY	22		0.298	-0.278	0.642	0.858	1		0.274	-0.473	0.71333	0.877	1
BIOCARTA	BIOCARTA_TOLL_PATHWAY	28		0.333	0.277	0.384	0.788	1		0.366	0.683	0.19889	0.697	1
BIOCARTA	BIOCARTA_TPO_PATHWAY	21		0.363	-0.286	0.624	0.859	1		0.382	-0.103	0.55889	0.823	1
BIOCARTA	BIOCARTA_VEGF_PATHWAY	20		0.391	-0.268	0.596	0.859	1		0.428	0.178	0.42111	0.769	1
BIOCARTA	BIOCARTA_VIP_PATHWAY	24		0.541	2.249	0.008	0.458	1		0.496	1.856	0.03	0.429	1
BIOCARTA	BIOCARTA_WNT_PATHWAY	21		0.312	-0.351	0.698	0.865	1		0.278	-0.787	0.82889	0.92	1
KEGG	KEGG_ABC_TRANSPORTERS	38		0.563	2.529	0.002	0.392	1		0.569	2.819	0.00333	0.16	0.96333
KEGG	KEGG_ACUTE_MYELOID_LEUKEMIA	45		0.375	0.77	0.238	0.699	1		0.366	0.748	0.22444	0.677	1
KEGG	KEGG_ADHERENS_JUNCTION	67		0.465	1.258	0.1	0.623	1		0.413	0.044	0.46778	0.793	1
KEGG	KEGG_ADIPOCYTOKINE_SIGNALING_PATHWAY	50		0.349	-0.079	0.542	0.822	1		0.372	0.272	0.39	0.769	1
KEGG	KEGG_ALANINE_ASPARTATE_AND_GLUTAMATE_METABOLISM	28		0.204	-2.235	0.99	0.995	1		0.276	-1.041	0.85444	0.944	1
KEGG	KEGG_ALDOSTERONE_REGULATED_SODIUM_REABSORPTION	31		0.446	0.422	0.316	0.767	1		0.455	0.632	0.24111	0.701	1
KEGG	KEGG_ALLOGRAFT_REJECTION	31		0.433	1.177	0.126	0.645	1		0.368	0.253	0.39778	0.764	1
KEGG	KEGG_ALZHEIMERS_DISEASE	107		0.357	0.556	0.292	0.73	1		0.34	0.103	0.45889	0.789	1
KEGG	KEGG_AMINO_SUGAR_AND_NUCLEOTIDE_SUGAR_METABOLISM	33		0.265	-1.384	0.918	0.972	1		0.254	-1.563	0.94444	0.979	1
KEGG	KEGG_AMINOACYL_TRNA_BIOSYNTHESIS	32		0.286	-0.182	0.6	0.839	1		0.293	-0.035	0.51667	0.814	1
KEGG	KEGG_AMYOTROPHIC_LATERAL_SCLEROSIS_ALS	40		0.422	0.852	0.222	0.679	1		0.361	-0.285	0.61778	0.851	1
KEGG	KEGG_ANTIGEN_PROCESSING_AND_PRESENTATION	54		0.428	2.041	0.026	0.456	1		0.373	1.499	0.06556	0.566	1
KEGG	KEGG_APOPTOSIS	67		0.375	1.411	0.08	0.584	1		0.35	0.943	0.18444	0.637	1
KEGG	KEGG_ARACHIDONIC_ACID_METABOLISM	49		0.341	0.742	0.22	0.708	1		0.34	0.929	0.18222	0.64	1
KEGG	KEGG_ARGININE_AND_PROLINE_METABOLISM	36		0.272	-0.3	0.656	0.859	1		0.321	0.419	0.33889	0.725	1
KEGG	KEGG_ARRHYTHMOGENIC_RIGHT_VENTRICULAR_CARDIOMYOPATHY_ARVC	65		0.573	1.996	0.026	0.456	1		0.543	1.369	0.09	0.547	1
KEGG	KEGG_ASCORBATE_AND_ALDARATE_METABOLISM	21		0.228	-0.832	0.88	0.934	1		0.252	-0.601	0.83444	0.897	1
KEGG	KEGG_ASTHMA	24		0.429	1.085	0.098	0.654	1		0.378	0.612	0.23444	0.705	1
KEGG	KEGG_AUTOIMMUNE_THYROID_DISEASE	43		0.501	2.556	0.006	0.412	1		0.403	1.124	0.13333	0.58	1
KEGG	KEGG_AXON_GUIDANCE	105		0.477	0.632	0.244	0.713	1		0.462	0.255	0.40778	0.766	1
KEGG	KEGG_B_CELL_RECEPTOR_SIGNALING_PATHWAY	56		0.402	0.497	0.322	0.752	1		0.416	0.758	0.23556	0.68	1
KEGG	KEGG_BASAL_CELL_CARCINOMA	46		0.3	-0.848	0.81	0.933	1		0.323	-0.387	0.65444	0.865	1
KEGG	KEGG_BASAL_TRANSCRIPTION_FACTORS	26		0.391	1.003	0.082	0.651	1		0.292	-0.001	0.55444	0.808	1
KEGG	KEGG_BASE_EXCISION_REPAIR	25		0.338	0.388	0.324	0.779	1		0.291	-0.029	0.56333	0.812	1
KEGG	KEGG_BLADDER_CANCER	30		0.381	0.153	0.42	0.809	1		0.348	-0.206	0.58667	0.846	1
KEGG	KEGG_BUTANOATE_METABOLISM	30		0.298	-0.357	0.648	0.865	1		0.359	0.53	0.29667	0.706	1
KEGG	KEGG_CALCIUM_SIGNALING_PATHWAY	142		0.458	0.755	0.22	0.702	1		0.441	0.213	0.41	0.761	1
KEGG	KEGG_CARDIAC_MUSCLE_CONTRACTION	49		0.496	1.395	0.094	0.579	1		0.476	1.046	0.14333	0.599	1
KEGG	KEGG_CELL_ADHESION_MOLECULES_CAMS	111		0.455	1.576	0.064	0.566	1		0.4	-0.032	0.54333	0.813	1
KEGG	KEGG_CELL_CYCLE	99		0.336	1.754	0.056	0.548	1		0.364	2.598	0.00778	0.222	0.99667
KEGG	KEGG_CHEMOKINE_SIGNALING_PATHWAY	146		0.382	1.402	0.084	0.584	1		0.338	0.197	0.40111	0.762	1
KEGG	KEGG_CHRONIC_MYELOID_LEUKEMIA	61		0.369	0.925	0.19	0.674	1		0.375	1.053	0.14889	0.603	1
KEGG	KEGG_CITRATE_CYCLE_TCA_CYCLE	27		0.327	0.411	0.326	0.771	1		0.388	1.006	0.11889	0.615	1
KEGG	KEGG_COLORECTAL_CANCER	55		0.395	1.083	0.16	0.652	1		0.384	0.863	0.20111	0.655	1
KEGG	KEGG_COMPLEMENT_AND_COAGULATION_CASCADES	57		0.32	-0.366	0.642	0.869	1		0.325	-0.216	0.58889	0.847	1
KEGG	KEGG_CYSTEINE_AND_METHIONINE_METABOLISM	28		0.209	-0.775	0.868	0.93	1		0.245	-0.474	0.73222	0.877	1
KEGG	KEGG_CYTOSOLIC_DNA_SENSING_PATHWAY	34		0.269	0.099	0.48	0.809	1		0.228	-0.309	0.68444	0.856	1
KEGG	KEGG_DILATED_CARDIOMYOPATHY	76		0.527	1.809	0.046	0.526	1		0.489	0.955	0.18778	0.629	1
KEGG	KEGG_DNA_REPLICATION	27		0.525	2.395	0.002	0.427	1		0.441	1.373	0.02111	0.547	1
KEGG	KEGG_DORSO_VENTRAL_AXIS_FORMATION	22		0.394	-0.598	0.712	0.907	1		0.474	0.598	0.29111	0.702	1
KEGG	KEGG_DRUG_METABOLISM_CYTOCHROME_P450	55		0.188	-1.277	0.926	0.967	1		0.186	-1.2	0.92889	0.962	1
KEGG	KEGG_DRUG_METABOLISM_OTHER_ENZYMES	40		0.243	-1.447	0.93	0.975	1		0.255	-1.233	0.90444	0.964	1
KEGG	KEGG_ECM_RECEPTOR_INTERACTION	76		0.491	1.287	0.1	0.614	1		0.482	1.081	0.14222	0.595	1
KEGG	KEGG_ENDOCYTOSIS	133		0.358	0.363	0.364	0.782	1		0.372	1.01	0.16	0.613	1
KEGG	KEGG_ENDOMETRIAL_CANCER	42		0.42	0.912	0.192	0.673	1		0.433	1.172	0.12222	0.578	1
KEGG	KEGG_EPITHELIAL_CELL_SIGNALING_IN_HELICOBACTER_PYLORI_INFECTION	57		0.28	-0.611	0.714	0.909	1		0.304	-0.098	0.53889	0.823	1
KEGG	KEGG_ERBB_SIGNALING_PATHWAY	73		0.423	0.767	0.202	0.7	1		0.436	1.108	0.12889	0.585	1
KEGG	KEGG_ETHER_LIPID_METABOLISM	29		0.408	0.734	0.246	0.708	1		0.444	1.223	0.11333	0.575	1
KEGG	KEGG_FATTY_ACID_METABOLISM	34		0.282	0.042	0.472	0.808	1		0.284	0.148	0.43556	0.78	1
KEGG	KEGG_FC_EPSILON_RI_SIGNALING_PATHWAY	65		0.406	1.046	0.154	0.645	1		0.398	0.88	0.17778	0.647	1
KEGG	KEGG_FC_GAMMA_R_MEDIATED_PHAGOCYTOSIS	76		0.439	1.375	0.082	0.586	1		0.443	1.502	0.05444	0.569	1
KEGG	KEGG_FOCAL_ADHESION	165		0.43	1.007	0.152	0.651	1		0.412	0.405	0.34222	0.728	1
KEGG	KEGG_FRUCTOSE_AND_MANNOSE_METABOLISM	22		0.287	-1.61	0.958	0.98	1		0.369	-0.445	0.66	0.871	1
KEGG	KEGG_GALACTOSE_METABOLISM	21		0.335	-0.825	0.794	0.933	1		0.351	-0.534	0.70667	0.889	1
KEGG	KEGG_GAP_JUNCTION	70		0.445	0.364	0.358	0.784	1		0.46	0.706	0.25444	0.694	1
KEGG	KEGG_GLIOMA	54		0.418	0.959	0.17	0.663	1		0.404	0.837	0.21	0.655	1
KEGG	KEGG_GLUTATHIONE_METABOLISM	37		0.256	-0.052	0.56	0.819	1		0.235	-0.17	0.63889	0.842	1
KEGG	KEGG_GLYCEROLIPID_METABOLISM	39		0.431	0.687	0.248	0.703	1		0.452	0.992	0.16	0.621	1
KEGG	KEGG_GLYCEROPHOSPHOLIPID_METABOLISM	59		0.395	0.788	0.234	0.697	1		0.453	2.055	0.02778	0.426	1
KEGG	KEGG_GLYCINE_SERINE_AND_THREONINE_METABOLISM	21		0.353	0.198	0.388	0.803	1		0.307	-0.182	0.64111	0.841	1
KEGG	KEGG_GLYCOLYSIS_GLUCONEOGENESIS	48		0.279	-0.141	0.554	0.832	1		0.255	-0.437	0.68222	0.872	1
KEGG	KEGG_GLYCOSAMINOGLYCAN_BIOSYNTHESIS_HEPARAN_SULFATE	20		0.573	1.578	0.062	0.567	1		0.593	1.875	0.03	0.426	1
KEGG	KEGG_GNRH_SIGNALING_PATHWAY	83		0.442	1.153	0.144	0.646	1		0.437	1.116	0.14556	0.584	1
KEGG	KEGG_GRAFT_VERSUS_HOST_DISEASE	30		0.459	1.57	0.044	0.57	1		0.376	0.461	0.31778	0.715	1
KEGG	KEGG_HEDGEHOG_SIGNALING_PATHWAY	48		0.273	-1.388	0.908	0.972	1		0.304	-0.816	0.79444	0.924	1
KEGG	KEGG_HEMATOPOIETIC_CELL_LINEAGE	66		0.381	0.8	0.202	0.693	1		0.364	0.509	0.29778	0.713	1
KEGG	KEGG_HISTIDINE_METABOLISM	24		0.236	-0.521	0.792	0.897	1		0.369	0.693	0.2	0.696	1
KEGG	KEGG_HOMOLOGOUS_RECOMBINATION	24		0.444	1.339	0.06	0.604	1		0.384	0.661	0.22667	0.705	1
KEGG	KEGG_HUNTINGTONS_DISEASE	111		0.351	1.328	0.106	0.604	1		0.334	0.836	0.20444	0.653	1
KEGG	KEGG_HYPERTROPHIC_CARDIOMYOPATHY_HCM	68		0.568	2.709	0.006	0.536	0.994		0.535	1.955	0.02333	0.429	1
KEGG	KEGG_INOSITOL_PHOSPHATE_METABOLISM	43		0.46	1.166	0.136	0.649	1		0.529	2.403	0.00778	0.311	1
KEGG	KEGG_INSULIN_SIGNALING_PATHWAY	102		0.356	1.141	0.134	0.645	1		0.352	1.053	0.15333	0.606	1
KEGG	KEGG_INTESTINAL_IMMUNE_NETWORK_FOR_IGA_PRODUCTION	37		0.38	1.139	0.144	0.641	1		0.362	0.796	0.2	0.666	1
KEGG	KEGG_JAK_STAT_SIGNALING_PATHWAY	123		0.271	-0.634	0.748	0.91	1		0.33	1.09	0.14444	0.59	1
KEGG	KEGG_LEISHMANIA_INFECTION	51		0.422	1.703	0.046	0.558	1		0.373	0.778	0.21889	0.677	1
KEGG	KEGG_LEUKOCYTE_TRANSENDOTHELIAL_MIGRATION	89		0.448	2.198	0.012	0.453	1		0.413	1.399	0.08556	0.546	1
KEGG	KEGG_LINOLEIC_ACID_METABOLISM	24		0.339	0.386	0.332	0.778	1		0.417	0.96	0.09667	0.626	1
KEGG	KEGG_LONG_TERM_DEPRESSION	56		0.456	0.067	0.478	0.81	1		0.448	-0.202	0.58333	0.846	1
KEGG	KEGG_LONG_TERM_POTENTIATION	55		0.494	0.642	0.276	0.711	1		0.473	0.073	0.46556	0.791	1
KEGG	KEGG_LYSINE_DEGRADATION	34		0.305	0.417	0.304	0.77	1		0.323	0.649	0.23222	0.702	1
KEGG	KEGG_LYSOSOME	90		0.287	-0.073	0.544	0.822	1		0.251	-0.889	0.81333	0.928	1
KEGG	KEGG_MATURITY_ONSET_DIABETES_OF_THE_YOUNG	21		0.331	-0.353	0.634	0.864	1		0.326	-0.259	0.60889	0.851	1
KEGG	KEGG_MELANOGENESIS	82		0.383	0.266	0.392	0.791	1		0.399	0.743	0.23667	0.678	1
KEGG	KEGG_MELANOMA	56		0.401	0.543	0.28	0.733	1		0.354	-0.446	0.71222	0.87	1
KEGG	KEGG_METABOLISM_OF_XENOBIOTICS_BY_CYTOCHROME_P450	56		0.22	-0.881	0.828	0.933	1		0.192	-0.935	0.89111	0.934	1
KEGG	KEGG_MTOR_SIGNALING_PATHWAY	34		0.444	1.787	0.05	0.533	1		0.405	1.195	0.13222	0.575	1
KEGG	KEGG_N_GLYCAN_BIOSYNTHESIS	34		0.412	0.625	0.276	0.717	1		0.353	-0.307	0.60667	0.856	1
KEGG	KEGG_NATURAL_KILLER_CELL_MEDIATED_CYTOTOXICITY	97		0.436	2.544	0.01	0.408	1		0.404	1.88	0.02667	0.424	1
KEGG	KEGG_NEUROTROPHIN_SIGNALING_PATHWAY	102		0.361	0.784	0.22	0.699	1		0.354	0.635	0.27222	0.704	1
KEGG	KEGG_NICOTINATE_AND_NICOTINAMIDE_METABOLISM	23		0.349	-0.257	0.634	0.857	1		0.399	0.475	0.31	0.72	1
KEGG	KEGG_NITROGEN_METABOLISM	21		-0.173	-4.284	0.982	1	1		0.171	-1.394	0.97333	0.973	1
KEGG	KEGG_NOD_LIKE_RECEPTOR_SIGNALING_PATHWAY	42		0.282	-0.094	0.544	0.825	1		0.281	-0.08	0.52333	0.823	1
KEGG	KEGG_NON_SMALL_CELL_LUNG_CANCER	43		0.456	0.831	0.214	0.684	1		0.489	1.49	0.07444	0.573	1
KEGG	KEGG_NOTCH_SIGNALING_PATHWAY	34		0.252	-1.793	0.968	0.984	1		0.251	-1.872	0.97444	0.994	1
KEGG	KEGG_NUCLEOTIDE_EXCISION_REPAIR	34		0.402	1.501	0.058	0.577	1		0.402	1.411	0.01667	0.551	1
KEGG	KEGG_O_GLYCAN_BIOSYNTHESIS	25		0.489	0.078	0.484	0.81	1		0.477	-0.227	0.62	0.851	1
KEGG	KEGG_OOCYTE_MEIOSIS	87		0.392	1.459	0.064	0.577	1		0.336	0.366	0.35667	0.741	1
KEGG	KEGG_OXIDATIVE_PHOSPHORYLATION	71		0.203	-0.985	0.846	0.939	1		0.152	-1.867	0.98667	0.994	1
KEGG	KEGG_P53_SIGNALING_PATHWAY	56		0.221	-1.39	0.922	0.971	1		0.265	-0.418	0.66667	0.87	1
KEGG	KEGG_PANCREATIC_CANCER	59		0.384	1.086	0.144	0.655	1		0.336	0.214	0.43778	0.763	1
KEGG	KEGG_PARKINSONS_DISEASE	69		0.289	0.346	0.36	0.783	1		0.303	0.618	0.29333	0.702	1
KEGG	KEGG_PATHOGENIC_ESCHERICHIA_COLI_INFECTION	41		0.323	0.19	0.41	0.803	1		0.381	1.116	0.12	0.583	1
KEGG	KEGG_PENTOSE_AND_GLUCURONATE_INTERCONVERSIONS	22		0.203	-1.211	0.942	0.963	1		0.161	-1.387	0.97111	0.973	1
KEGG	KEGG_PEROXISOME	58		0.317	0.653	0.272	0.709	1		0.322	0.816	0.20667	0.66	1
KEGG	KEGG_PHOSPHATIDYLINOSITOL_SIGNALING_SYSTEM	63		0.485	1.198	0.122	0.646	1		0.547	2.739	0	0.182	0.97778
KEGG	KEGG_PORPHYRIN_AND_CHLOROPHYLL_METABOLISM	34		-0.151	-3.973	0.988	1	1		-0.114	-3.363	0.98111	1	1
KEGG	KEGG_PPAR_SIGNALING_PATHWAY	55		0.387	1.303	0.094	0.613	1		0.377	1.166	0.11	0.577	1
KEGG	KEGG_PRIMARY_IMMUNODEFICIENCY	23		0.342	-0.019	0.504	0.81	1		0.367	0.38	0.32889	0.736	1
KEGG	KEGG_PRION_DISEASES	24		0.401	-0.119	0.54	0.826	1		0.382	-0.424	0.66889	0.871	1
KEGG	KEGG_PROGESTERONE_MEDIATED_OOCYTE_MATURATION	65		0.41	1.565	0.072	0.566	1		0.363	0.766	0.21333	0.676	1
KEGG	KEGG_PROPANOATE_METABOLISM	28		0.363	-0.176	0.562	0.837	1		0.402	0.548	0.29333	0.709	1
KEGG	KEGG_PROSTATE_CANCER	72		0.377	0.668	0.28	0.708	1		0.382	0.841	0.20444	0.653	1
KEGG	KEGG_PROTEASOME	33		0.318	0.676	0.212	0.706	1		0.254	0.202	0.44	0.764	1
KEGG	KEGG_PURINE_METABOLISM	126		0.337	-0.298	0.598	0.859	1		0.309	-1.126	0.88	0.953	1
KEGG	KEGG_PYRIMIDINE_METABOLISM	71		0.283	-0.229	0.58	0.848	1		0.259	-0.818	0.79444	0.923	1
KEGG	KEGG_PYRUVATE_METABOLISM	31		0.343	0.166	0.426	0.806	1		0.312	-0.429	0.65333	0.871	1
KEGG	KEGG_REGULATION_OF_ACTIN_CYTOSKELETON	161		0.397	1.288	0.084	0.615	1		0.4	1.555	0.06333	0.557	1
KEGG	KEGG_REGULATION_OF_AUTOPHAGY	24		0.498	1.505	0.022	0.578	1		0.398	0.872	0.14	0.649	1
KEGG	KEGG_RENAL_CELL_CARCINOMA	60		0.311	-0.427	0.666	0.879	1		0.311	-0.415	0.63889	0.869	1
KEGG	KEGG_RETINOL_METABOLISM	51		0.2	-0.876	0.876	0.935	1		0.168	-1.1	0.94111	0.95	1
KEGG	KEGG_RIBOSOME	47		0.166	0.116	0.59	0.808	1		0.173	0.261	0.47778	0.766	1
KEGG	KEGG_RIG_I_LIKE_RECEPTOR_SIGNALING_PATHWAY	44		0.319	0.579	0.238	0.723	1		0.279	0.114	0.45111	0.788	1
KEGG	KEGG_RNA_DEGRADATION	47		0.306	0.744	0.168	0.707	1		0.297	0.77	0.19556	0.675	1
KEGG	KEGG_SELENOAMINO_ACID_METABOLISM	23		0.287	0.25	0.44	0.793	1		0.277	0.27	0.44778	0.766	1
KEGG	KEGG_SMALL_CELL_LUNG_CANCER	70		0.459	1.887	0.034	0.512	1		0.468	1.954	0.02778	0.426	1
KEGG	KEGG_SNARE_INTERACTIONS_IN_VESICULAR_TRANSPORT	33		0.304	-0.658	0.732	0.911	1		0.364	0.501	0.30778	0.713	1
KEGG	KEGG_SPHINGOLIPID_METABOLISM	27		0.353	0.014	0.496	0.805	1		0.389	0.467	0.32556	0.717	1
KEGG	KEGG_SPLICEOSOME	85		0.262	1.139	0.122	0.643	1		0.292	1.882	0.02333	0.425	1
KEGG	KEGG_STARCH_AND_SUCROSE_METABOLISM	44		0.224	-1.735	0.976	0.984	1		0.265	-1.133	0.87111	0.954	1
KEGG	KEGG_STEROID_HORMONE_BIOSYNTHESIS	44		0.37	0.143	0.414	0.807	1		0.382	0.363	0.35778	0.74	1
KEGG	KEGG_SYSTEMIC_LUPUS_ERYTHEMATOSUS	67		0.345	0.853	0.194	0.679	1		0.349	0.961	0.16111	0.628	1
KEGG	KEGG_T_CELL_RECEPTOR_SIGNALING_PATHWAY	88		0.369	0.738	0.232	0.708	1		0.368	0.807	0.22	0.665	1
KEGG	KEGG_TASTE_TRANSDUCTION	29		0.428	0.035	0.472	0.808	1		0.427	0.007	0.50889	0.808	1
KEGG	KEGG_TGF_BETA_SIGNALING_PATHWAY	71		0.326	0.174	0.44	0.804	1		0.27	-0.962	0.82556	0.938	1
KEGG	KEGG_THYROID_CANCER	24		0.406	0.2	0.412	0.804	1		0.396	0.119	0.43889	0.788	1
KEGG	KEGG_TIGHT_JUNCTION	108		0.407	0.705	0.236	0.707	1		0.397	0.542	0.30111	0.708	1
KEGG	KEGG_TOLL_LIKE_RECEPTOR_SIGNALING_PATHWAY	76		0.338	1.322	0.108	0.606	1		0.294	0.47	0.29444	0.718	1
KEGG	KEGG_TRYPTOPHAN_METABOLISM	30		0.331	-0.099	0.536	0.827	1		0.369	0.464	0.31222	0.716	1
KEGG	KEGG_TYPE_I_DIABETES_MELLITUS	37		0.45	1.18	0.136	0.646	1		0.381	0.081	0.48	0.79	1
KEGG	KEGG_TYPE_II_DIABETES_MELLITUS	37		0.444	0.227	0.438	0.798	1		0.427	-0.048	0.53556	0.816	1
KEGG	KEGG_TYROSINE_METABOLISM	33		0.37	0.791	0.186	0.698	1		0.346	0.48	0.27778	0.719	1
KEGG	KEGG_UBIQUITIN_MEDIATED_PROTEOLYSIS	106		0.3	0.859	0.19	0.679	1		0.317	1.419	0.09111	0.549	1
KEGG	KEGG_VALINE_LEUCINE_AND_ISOLEUCINE_DEGRADATION	37		0.383	0.72	0.222	0.71	1		0.385	0.84	0.20444	0.653	1
KEGG	KEGG_VASCULAR_SMOOTH_MUSCLE_CONTRACTION	93		0.399	-0.714	0.744	0.921	1		0.405	-0.5	0.71333	0.884	1
KEGG	KEGG_VASOPRESSIN_REGULATED_WATER_REABSORPTION	34		0.316	-0.733	0.764	0.925	1		0.337	-0.422	0.66556	0.871	1
KEGG	KEGG_VEGF_SIGNALING_PATHWAY	63		0.445	2.558	0.014	0.429	1		0.436	2.39	0.00667	0.316	1
KEGG	KEGG_VIBRIO_CHOLERAE_INFECTION	44		0.412	0.935	0.194	0.671	1		0.442	1.488	0.06444	0.567	1
KEGG	KEGG_VIRAL_MYOCARDITIS	60		0.52	3.28	0	0.337	0.614		0.492	3.114	0.00222	0.127	0.78
KEGG	KEGG_WNT_SIGNALING_PATHWAY	125		0.306	-1.027	0.852	0.939	1		0.315	-0.721	0.79	0.922	1
REACTOME	REACTOME_ACTIVATION_OF_ATR_IN_RESPONSE_TO_REPLICATION_STRESS	29		0.451	1.908	0.016	0.494	1		0.356	0.72	0.21	0.688	1
REACTOME	REACTOME_ACTIVATION_OF_KAINATE_RECEPTORS_UPON_GLUTAMATE_BINDING	23		0.578	1.384	0.096	0.581	1		0.535	0.879	0.20222	0.647	1
REACTOME	REACTOME_ACTIVATION_OF_NMDA_RECEPTOR_UPON_GLUTAMATE_BINDING_AND_POSTSYNAPTIC_EVENTS	30		0.502	0.462	0.332	0.762	1		0.401	-1.265	0.90333	0.967	1
REACTOME	REACTOME_ACTIVATION_OF_THE_PRE_REPLICATIVE_COMPLEX	21		0.563	2.312	0.002	0.429	1		0.518	1.961	0.00667	0.437	1
REACTOME	REACTOME_ADHERENS_JUNCTIONS_INTERACTIONS	29		0.512	0.666	0.244	0.706	1		0.448	-0.487	0.69	0.88	1
REACTOME	REACTOME_AMINE_COMPOUND_SLC_TRANSPORTERS	27		0.375	-1.27	0.892	0.968	1		0.371	-1.432	0.92556	0.972	1
REACTOME	REACTOME_AMINE_LIGAND_BINDING_RECEPTORS	33		0.404	0.262	0.406	0.79	1		0.443	0.937	0.19444	0.639	1
REACTOME	REACTOME_AMINO_ACID_AND_OLIGOPEPTIDE_SLC_TRANSPORTERS	40		0.345	-0.725	0.782	0.924	1		0.337	-0.807	0.78556	0.923	1
REACTOME	REACTOME_AMINO_ACID_TRANSPORT_ACROSS_THE_PLASMA_MEMBRANE	25		0.329	-0.663	0.744	0.91	1		0.332	-0.537	0.70444	0.889	1
REACTOME	REACTOME_APOPTOSIS	96		0.327	1.03	0.156	0.649	1		0.338	1.367	0.09778	0.543	1
REACTOME	REACTOME_APOPTOTIC_EXECUTION_PHASE	35		0.411	0.892	0.192	0.673	1		0.443	1.403	0.09111	0.545	1
REACTOME	REACTOME_ASSOCIATION_OF_TRIC_CCT_WITH_TARGET_PROTEINS_DURING_BIOSYNTHESIS	20		0.331	0.332	0.362	0.778	1		0.336	0.359	0.36667	0.742	1
REACTOME	REACTOME_AUTODEGRADATION_OF_CDH1_BY_CDH1_APC	40		0.307	0.735	0.188	0.708	1		0.303	0.828	0.13	0.652	1
REACTOME	REACTOME_AXON_GUIDANCE	131		0.477	2.111	0.014	0.456	1		0.484	2.433	0.00222	0.294	1
REACTOME	REACTOME_BASIGIN_INTERACTIONS	22		0.314	-0.339	0.686	0.866	1		0.309	-0.37	0.70333	0.863	1
REACTOME	REACTOME_BIOLOGICAL_OXIDATIONS	104		0.223	-1.226	0.886	0.965	1		0.24	-0.753	0.77778	0.922	1
REACTOME	REACTOME_CAM_PATHWAY	23		0.555	1.518	0.082	0.576	1		0.437	-0.109	0.51778	0.825	1
REACTOME	REACTOME_CD28_CO_STIMULATION	25		0.343	-0.071	0.532	0.822	1		0.267	-0.986	0.87333	0.939	1
REACTOME	REACTOME_CDC20_PHOSPHO_APC_MEDIATED_DEGRADATION_OF_CYCLIN_A	45		0.288	0.595	0.24	0.719	1		0.341	1.346	0.03111	0.533	1
REACTOME	REACTOME_CDT1_ASSOCIATION_WITH_THE_CDC6_ORC_ORIGIN_COMPLEX	37		0.238	0.014	0.526	0.806	1		0.204	-0.242	0.7	0.85	1
REACTOME	REACTOME_CELL_CELL_ADHESION_SYSTEMS	50		0.464	0.916	0.19	0.671	1		0.433	0.316	0.36444	0.754	1
REACTOME	REACTOME_CELL_CYCLE_CHECKPOINTS	83		0.291	0.858	0.186	0.677	1		0.306	1.47	0.07111	0.554	1
REACTOME	REACTOME_CELL_DEATH_SIGNALLING_VIA_NRAGE_NRIF_AND_NADE	49		0.494	1.366	0.09	0.588	1		0.527	2.204	0.01222	0.392	1
REACTOME	REACTOME_CELL_JUNCTION_ORGANIZATION	69		0.482	1.705	0.058	0.561	1		0.44	0.632	0.25778	0.702	1
REACTOME	REACTOME_CELL_SURFACE_INTERACTIONS_AT_THE_VASCULAR_WALL	82		0.354	0.707	0.26	0.707	1		0.338	0.41	0.33111	0.729	1
REACTOME	REACTOME_CENTROSOME_MATURATION	55		0.248	-0.588	0.736	0.906	1		0.268	-0.29	0.59111	0.852	1
REACTOME	REACTOME_CHAPERONIN_MEDIATED_PROTEIN_FOLDING	31		0.337	0.778	0.15	0.702	1		0.287	0.264	0.36333	0.766	1
REACTOME	REACTOME_CHEMOKINE_RECEPTORS_BIND_CHEMOKINES	39		0.26	0.167	0.472	0.806	1		0.181	-0.415	0.81111	0.869	1
REACTOME	REACTOME_CLASS_B2_SECRETIN_FAMILY_RECEPTORS	65		0.331	0.086	0.468	0.811	1		0.357	0.86	0.19111	0.653	1
REACTOME	REACTOME_CLATHRIN_DERIVED_VESICLE_BUDDING	52		0.334	0.395	0.352	0.778	1		0.352	0.823	0.23	0.654	1
REACTOME	REACTOME_COLLAGEN_MEDIATED_ACTIVATION_CASCADE	22		0.491	0.76	0.216	0.699	1		0.458	0.297	0.39556	0.763	1
REACTOME	REACTOME_COSTIMULATION_BY_THE_CD28_FAMILY	54		0.333	0.129	0.456	0.806	1		0.282	-0.83	0.79111	0.922	1
REACTOME	REACTOME_CREB_PHOPHORYLATION_THROUGH_THE_ACTIVATION_OF_RAS	21		0.492	0.252	0.416	0.793	1		0.353	-1.634	0.95444	0.984	1
REACTOME	REACTOME_CYCLIN_E_ASSOCIATED_EVENTS_DURING_G1_S_TRANSITION_	46		0.252	0.077	0.458	0.809	1		0.239	0.07	0.50333	0.79	1
REACTOME	REACTOME_CYTOCHROME_P450_ARRANGED_BY_SUBSTRATE_TYPE	39		0.262	-0.525	0.712	0.897	1		0.315	0.278	0.37667	0.767	1
REACTOME	REACTOME_DARPP32_EVENTS	20		0.516	1.35	0.09	0.599	1		0.463	0.665	0.26778	0.702	1
REACTOME	REACTOME_DNA_REPAIR	78		0.26	-0.148	0.548	0.829	1		0.249	-0.274	0.59222	0.851	1
REACTOME	REACTOME_DNA_REPLICATION_PRE_INITIATION	56		0.354	1.833	0.032	0.527	1		0.314	1.338	0.08333	0.535	1
REACTOME	REACTOME_DNA_STRAND_ELONGATION	25		0.499	1.798	0.012	0.53	1		0.454	1.409	0.02333	0.549	1
REACTOME	REACTOME_DOWN_STREAM_SIGNAL_TRANSDUCTION	27		0.347	0.423	0.328	0.769	1		0.359	0.641	0.21778	0.701	1
REACTOME	REACTOME_DOWNSTREAM_SIGNALING_OF_ACTIVATED_FGFR	30		0.303	-0.845	0.792	0.933	1		0.338	-0.367	0.63667	0.863	1
REACTOME	REACTOME_DOWNSTREAM_TCR_SIGNALING	34		0.347	-0.211	0.586	0.843	1		0.381	0.349	0.35222	0.746	1
REACTOME	REACTOME_E2F_MEDIATED_REGULATION_OF_DNA_REPLICATION	23		0.423	1.145	0.058	0.646	1		0.452	1.299	0.02444	0.555	1
REACTOME	REACTOME_EGFR_DOWNREGULATION	21		0.531	1.933	0.024	0.483	1		0.484	1.353	0.05333	0.541	1
REACTOME	REACTOME_ELECTRON_TRANSPORT_CHAIN	39		0.22	-0.082	0.614	0.824	1		0.205	-0.206	0.65778	0.845	1
REACTOME	REACTOME_ELONGATION_AND_PROCESSING_OF_CAPPED_TRANSCRIPTS	87		0.26	1.143	0.098	0.646	1		0.226	0.525	0.25556	0.708	1
REACTOME	REACTOME_EXTENSION_OF_TELOMERES	22		0.508	1.619	0.01	0.558	1		0.415	1.04	0.07778	0.602	1
REACTOME	REACTOME_FORMATION_AND_MATURATION_OF_MRNA_TRANSCRIPT	101		0.256	1.172	0.11	0.649	1		0.235	0.587	0.24333	0.699	1
REACTOME	REACTOME_FORMATION_OF_A_POOL_OF_FREE_40S_SUBUNITS	51		0.147	-0.102	0.736	0.827	1		0.109	-0.352	0.84222	0.862	1
REACTOME	REACTOME_FORMATION_OF_FIBRIN_CLOT_CLOTTING_CASCADE	26		0.404	0.659	0.25	0.709	1		0.382	0.533	0.29	0.709	1
REACTOME	REACTOME_FORMATION_OF_PLATELET_PLUG	149		0.395	0.811	0.21	0.687	1		0.4	1.01	0.16667	0.615	1
REACTOME	REACTOME_FORMATION_OF_THE_EARLY_ELONGATION_COMPLEX	21		0.277	0.089	0.542	0.811	1		0.256	-0.084	0.68111	0.821	1
REACTOME	REACTOME_FORMATION_OF_THE_TERNARY_COMPLEX_AND_SUBSEQUENTLY_THE_43S_COMPLEX	26		-0.157	-1.656	0.84	0.982	1		-0.315	-2.552	0.99556	1	1
REACTOME	REACTOME_G_ALPHA_12_13_SIGNALLING_EVENTS	46		0.479	0.924	0.184	0.67	1		0.467	0.693	0.21778	0.695	1
REACTOME	REACTOME_G_ALPHA_I_SIGNALLING_EVENTS	128		0.348	0.859	0.206	0.68	1		0.304	-0.264	0.61333	0.851	1
REACTOME	REACTOME_G_ALPHA_Q_SIGNALLING_EVENTS	117		0.387	0.204	0.45	0.803	1		0.454	2.481	0.01	0.285	1
REACTOME	REACTOME_G_ALPHA_S_SIGNALLING_EVENTS	100		0.393	0.509	0.304	0.749	1		0.373	0.013	0.49444	0.805	1
REACTOME	REACTOME_G1_S_TRANSITION	77		0.358	2.238	0.01	0.461	1		0.338	2.236	0.00667	0.387	1
REACTOME	REACTOME_G2_M_CHECKPOINTS	33		0.391	1.231	0.084	0.626	1		0.307	0.238	0.39778	0.762	1
REACTOME	REACTOME_G2_M_TRANSITION	65		0.208	-1.364	0.92	0.971	1		0.248	-0.53	0.69333	0.89	1
REACTOME	REACTOME_GENERATION_OF_SECOND_MESSENGER_MOLECULES	28		0.475	1.556	0.05	0.56	1		0.414	0.829	0.20556	0.653	1
REACTOME	REACTOME_GENERIC_TRANSCRIPTION_PATHWAY	28		0.284	-1.31	0.906	0.967	1		0.275	-1.269	0.91222	0.967	1
REACTOME	REACTOME_GENES_INVOLVED_IN_APOPTOTIC_CLEAVAGE_OF_CELLULAR_PROTEINS	29		0.406	0.331	0.382	0.778	1		0.444	0.928	0.17889	0.64	1
REACTOME	REACTOME_GLOBAL_GENOMIC_NER	28		0.466	1.812	0.016	0.532	1		0.466	1.772	0.00222	0.464	1
REACTOME	REACTOME_GLUCAGON_SIGNALING_IN_METABOLIC_REGULATION	24		0.436	0.088	0.476	0.81	1		0.395	-0.475	0.69778	0.876	1
REACTOME	REACTOME_GLUCAGON_TYPE_LIGAND_RECEPTORS	23		0.514	1.661	0.056	0.562	1		0.491	1.366	0.09	0.543	1
REACTOME	REACTOME_GLUCONEOGENESIS	23		0.288	0.07	0.522	0.808	1		0.294	0.131	0.52889	0.786	1
REACTOME	REACTOME_GLUCOSE_AND_OTHER_SUGAR_SLC_TRANSPORTERS	70		0.446	2.127	0.016	0.468	1		0.439	1.883	0.03556	0.429	1
REACTOME	REACTOME_GLUCOSE_METABOLISM	40		0.322	0.335	0.36	0.78	1		0.323	0.364	0.35556	0.741	1
REACTOME	REACTOME_GLUCOSE_REGULATION_OF_INSULIN_SECRETION	101		0.306	0.112	0.458	0.809	1		0.317	0.429	0.32556	0.728	1
REACTOME	REACTOME_GLUCOSE_TRANSPORT	31		0.288	-0.321	0.61	0.86	1		0.26	-0.531	0.74333	0.889	1
REACTOME	REACTOME_GOLGI_ASSOCIATED_VESICLE_BIOGENESIS	46		0.367	0.729	0.234	0.709	1		0.403	1.425	0.09333	0.548	1
REACTOME	REACTOME_GTP_HYDROLYSIS_AND_JOINING_OF_THE_60S_RIBOSOMAL_SUBUNIT	59		0.165	-0.051	0.66	0.819	1		0.165	0.059	0.58	0.793	1
REACTOME	REACTOME_HIV_INFECTION	142		0.261	0.411	0.328	0.771	1		0.234	-0.283	0.6	0.851	1
REACTOME	REACTOME_HIV_LIFE_CYCLE	79		0.25	0.017	0.48	0.807	1		0.226	-0.566	0.68667	0.892	1
REACTOME	REACTOME_HIV1_TRANSCRIPTION_ELONGATION	29		0.273	0.231	0.436	0.8	1		0.25	0.002	0.54889	0.806	1
REACTOME	REACTOME_HIV1_TRANSCRIPTION_INITIATION	26		0.268	-0.093	0.586	0.826	1		0.302	0.113	0.46889	0.787	1
REACTOME	REACTOME_HORMONE_BIOSYNTHESIS	41		0.419	0.729	0.256	0.707	1		0.454	1.378	0.08667	0.55	1
REACTOME	REACTOME_HOST_INTERACTIONS_OF_HIV_FACTORS	96		0.259	0.08	0.454	0.811	1		0.22	-0.676	0.73222	0.916	1
REACTOME	REACTOME_IMMUNOREGULATORY_INTERACTIONS_BETWEEN_A_LYMPHOID_AND_A_NON_LYMPHOID_CELL	46		0.401	1.253	0.114	0.621	1		0.302	-0.447	0.66667	0.869	1
REACTOME	REACTOME_INFLUENZA_LIFE_CYCLE	81		0.223	0.288	0.36	0.785	1		0.187	-0.32	0.64222	0.858	1
REACTOME	REACTOME_INFLUENZA_VIRAL_RNA_TRANSCRIPTION_AND_REPLICATION	53		0.197	0.139	0.514	0.807	1		0.177	-0.039	0.61667	0.815	1
REACTOME	REACTOME_INHIBITION_OF_INSULIN_SECRETION_BY_ADRENALINE_NORADRENALINE	21		0.547	1.04	0.156	0.648	1		0.542	1.194	0.11889	0.575	1
REACTOME	REACTOME_INNATE_IMMUNITY_SIGNALING	79		0.342	0.575	0.266	0.724	1		0.329	0.295	0.37111	0.762	1
REACTOME	REACTOME_INORGANIC_CATION_ANION_SLC_TRANSPORTERS	76		0.357	-0.46	0.696	0.884	1		0.426	1.307	0.09556	0.551	1
REACTOME	REACTOME_INSULIN_SYNTHESIS_AND_SECRETION	85		0.253	0.284	0.37	0.788	1		0.232	-0.053	0.49889	0.817	1
REACTOME	REACTOME_INTEGRATION_OF_ENERGY_METABOLISM	146		0.336	0.624	0.252	0.717	1		0.339	0.885	0.17778	0.647	1
REACTOME	REACTOME_INTEGRIN_ALPHAIIBBETA3_SIGNALING	21		0.442	0.329	0.358	0.778	1		0.482	0.875	0.19333	0.648	1
REACTOME	REACTOME_INTEGRIN_CELL_SURFACE_INTERACTIONS	72		0.463	1.048	0.15	0.649	1		0.429	0.331	0.36778	0.75	1
REACTOME	REACTOME_INTRINSIC_PATHWAY_FOR_APOPTOSIS	23		0.331	0.024	0.528	0.805	1		0.351	0.217	0.41889	0.763	1
REACTOME	REACTOME_IRS_RELATED_EVENTS	51		0.347	0.378	0.358	0.779	1		0.366	0.68	0.23889	0.698	1
REACTOME	REACTOME_LATE_PHASE_OF_HIV_LIFE_CYCLE	68		0.246	-0.023	0.48	0.811	1		0.215	-0.649	0.75667	0.908	1
REACTOME	REACTOME_LIPOPROTEIN_METABOLISM	22		0.383	-0.296	0.59	0.861	1		0.44	0.538	0.29222	0.707	1
REACTOME	REACTOME_LOSS_OF_NLP_FROM_MITOTIC_CENTROSOMES	49		0.229	-0.948	0.864	0.939	1		0.322	0.568	0.29778	0.704	1
REACTOME	REACTOME_LYSOSOME_VESICLE_BIOGENESIS	20		0.373	0.158	0.396	0.809	1		0.32	-0.239	0.63667	0.85	1
REACTOME	REACTOME_M_G1_TRANSITION	44		0.327	1.179	0.09	0.645	1		0.273	0.504	0.27444	0.713	1
REACTOME	REACTOME_MAP_KINASES_ACTIVATION_IN_TLR_CASCADE	34		0.403	1.052	0.144	0.652	1		0.316	-0.38	0.64	0.865	1
REACTOME	REACTOME_MAPK_TARGETS_NUCLEAR_EVENTS_MEDIATED_BY_MAP_KINASES	25		0.283	-0.948	0.838	0.939	1		0.219	-1.771	0.97111	0.991	1
REACTOME	REACTOME_MEMBRANE_TRAFFICKING	66		0.289	0.029	0.49	0.81	1		0.286	0.006	0.48778	0.807	1
REACTOME	REACTOME_METABLISM_OF_NUCLEOTIDES	64		0.243	-1.25	0.898	0.968	1		0.259	-0.881	0.81667	0.927	1
REACTOME	REACTOME_METABOLISM_OF_AMINO_ACIDS	124		0.268	-0.542	0.722	0.902	1		0.272	-0.323	0.63333	0.858	1
REACTOME	REACTOME_METABOLISM_OF_BILE_ACIDS_AND_BILE_SALTS	22		0.437	0.757	0.236	0.701	1		0.406	0.284	0.38111	0.764	1
REACTOME	REACTOME_METABOLISM_OF_CARBOHYDRATES	83		0.304	0.549	0.29	0.731	1		0.287	0.199	0.42	0.765	1
REACTOME	REACTOME_METABOLISM_OF_LIPIDS_AND_LIPOPROTEINS	178		0.38	2.64	0.002	0.42	0.998		0.395	3.03	0.00222	0.129	0.84111
REACTOME	REACTOME_METABOLISM_OF_MRNA	35		0.288	0.398	0.322	0.781	1		0.344	0.972	0.09889	0.627	1
REACTOME	REACTOME_METABOLISM_OF_PROTEINS	129		0.184	-0.434	0.672	0.88	1		0.194	-0.082	0.50333	0.822	1
REACTOME	REACTOME_METABOLISM_OF_RNA	70		0.294	1.13	0.12	0.648	1		0.3	1.237	0.07	0.572	1
REACTOME	REACTOME_METABOLISM_OF_VITAMINS_AND_COFACTORS	37		0.331	0.12	0.444	0.81	1		0.384	0.958	0.16333	0.627	1
REACTOME	REACTOME_MITOTIC_M_M_G1_PHASES	118		0.273	1.111	0.156	0.648	1		0.267	1.052	0.15444	0.601	1
REACTOME	REACTOME_MITOTIC_PROMETAPHASE	71		0.29	0.76	0.218	0.7	1		0.283	0.727	0.24222	0.684	1
REACTOME	REACTOME_MRNA_3_END_PROCESSING	20		0.483	1.484	0.004	0.58	1		0.327	0.796	0.15778	0.667	1
REACTOME	REACTOME_MRNA_PROCESSING	22		0.356	0.309	0.384	0.782	1		0.334	0.042	0.51	0.795	1
REACTOME	REACTOME_MRNA_SPLICING	63		0.296	1.328	0.046	0.606	1		0.252	0.686	0.18333	0.699	1
REACTOME	REACTOME_MRNA_SPLICING_MINOR_PATHWAY	20		0.298	0.317	0.406	0.781	1		0.294	0.224	0.46556	0.766	1
REACTOME	REACTOME_MUSCLE_CONTRACTION	42		0.521	2.792	0.004	0.766	0.972		0.41	0.912	0.18444	0.643	1
REACTOME	REACTOME_MYOGENESSIS	24		0.475	0.279	0.386	0.789	1		0.425	-0.447	0.66111	0.869	1
REACTOME	REACTOME_NCAM_SIGNALING_FOR_NEURITE_OUT_GROWTH	55		0.479	0.72	0.244	0.709	1		0.477	0.771	0.22889	0.676	1
REACTOME	REACTOME_NCAM1_INTERACTIONS	35		0.557	1.118	0.138	0.646	1		0.528	0.606	0.26556	0.705	1
REACTOME	REACTOME_NEP_NS2_INTERACTS_WITH_THE_CELLULAR_EXPORT_MACHINERY	23		0.28	-0.078	0.554	0.822	1		0.214	-0.589	0.83222	0.895	1
REACTOME	REACTOME_NEURORANSMITTER_RECEPTOR_BINDING_AND_DOWNSTREAM_TRANSMISSION_IN_THE_POSTSYNAPTIC_CELL	65		0.525	1.583	0.058	0.568	1		0.482	0.549	0.29	0.71	1
REACTOME	REACTOME_NEUROTRANSMITTER_RELEASE_CYCLE	23		0.521	1.079	0.132	0.652	1		0.549	1.461	0.08111	0.556	1
REACTOME	REACTOME_NRAGE_SIGNALS_DEATH_THROUGH_JNK	40		0.552	1.83	0.038	0.52	1		0.591	2.763	0.00222	0.177	0.97556
REACTOME	REACTOME_NUCLEAR_IMPORT_OF_REV_PROTEIN	24		0.282	0.017	0.516	0.806	1		0.223	-0.387	0.78	0.865	1
REACTOME	REACTOME_NUCLEAR_RECEPTOR_TRANSCRIPTION_PATHWAY	38		0.501	1.048	0.146	0.648	1		0.499	1.157	0.12667	0.574	1
REACTOME	REACTOME_NUCLEOTIDE_EXCISION_REPAIR	36		0.37	1.124	0.09	0.651	1		0.4	1.544	0.01778	0.556	1
REACTOME	REACTOME_OPIOID_SIGNALLING	66		0.483	1.165	0.124	0.646	1		0.481	1.189	0.12333	0.574	1
REACTOME	REACTOME_ORC1_REMOVAL_FROM_CHROMATIN	45		0.28	0.383	0.354	0.779	1		0.279	0.497	0.29778	0.714	1
REACTOME	REACTOME_P53_INDEPENDENT_DNA_DAMAGE_RESPONSE	32		0.249	0.203	0.476	0.803	1		-0.202	-2.972	0.97222	1	1
REACTOME	REACTOME_P75_NTR_RECEPTOR_MEDIATED_SIGNALLING	62		0.48	1.739	0.042	0.553	1		0.528	3	0	0.134	0.86333
REACTOME	REACTOME_PACKAGING_OF_TELOMERE_ENDS	20		-0.237	-1.411	0.854	0.973	1		-0.236	-1.301	0.83778	0.968	1
REACTOME	REACTOME_PEPTIDE_CHAIN_ELONGATION	45		0.151	0.092	0.648	0.812	1		0.136	0.046	0.71222	0.795	1
REACTOME	REACTOME_PEPTIDE_LIGAND_BINDING_RECEPTORS	130		0.26	-0.664	0.74	0.91	1		0.246	-0.959	0.84889	0.938	1
REACTOME	REACTOME_PHASE_1_FUNCTIONALIZATION_OF_COMPOUNDS	55		0.221	-0.953	0.856	0.938	1		0.267	-0.157	0.56	0.84	1
REACTOME	REACTOME_PHASE_II_CONJUGATION	49		0.257	-0.879	0.796	0.935	1		0.244	-0.91	0.81667	0.931	1
REACTOME	REACTOME_PI3K_AKT_SIGNALLING	27		0.42	1.092	0.134	0.656	1		0.349	0.09	0.47	0.789	1
REACTOME	REACTOME_PI3K_CASCADE	27		0.321	-0.786	0.788	0.93	1		0.364	-0.203	0.56222	0.845	1
REACTOME	REACTOME_PLATELET_ACTIVATION	132		0.388	0.53	0.292	0.74	1		0.381	0.34	0.37222	0.746	1
REACTOME	REACTOME_PLATELET_ACTIVATION_TRIGGERS	48		0.459	1.458	0.074	0.576	1		0.408	0.45	0.32333	0.722	1
REACTOME	REACTOME_PLATELET_AGGREGATION_PLUG_FORMATION	22		0.409	0.023	0.486	0.805	1		0.499	1.237	0.11111	0.573	1
REACTOME	REACTOME_PLATELET_DEGRANULATION	67		0.294	-0.904	0.82	0.934	1		0.26	-1.717	0.95333	0.989	1
REACTOME	REACTOME_PLC_BETA_MEDIATED_EVENTS	34		0.589	1.819	0.042	0.528	1		0.524	0.657	0.26556	0.704	1
REACTOME	REACTOME_PLC_GAMMA1_SIGNALLING	32		0.535	1.068	0.152	0.652	1		0.471	-0.045	0.49889	0.816	1
REACTOME	REACTOME_POST_NMDA_RECEPTOR_ACTIVATION_EVENTS	27		0.471	-0.055	0.554	0.82	1		0.359	-1.815	0.97333	0.993	1
REACTOME	REACTOME_POST_TRANSLATIONAL_PROTEIN_MODIFICATION	26		0.274	0.039	0.542	0.809	1		0.338	0.645	0.20667	0.701	1
REACTOME	REACTOME_PROCESSING_OF_CAPPED_INTRON_CONTAINING_PRE_MRNA	88		0.279	1.466	0.066	0.583	1		0.226	0.392	0.32222	0.733	1
REACTOME	REACTOME_PURINE_METABOLISM	26		0.238	-0.559	0.83	0.905	1		0.258	-0.434	0.70333	0.872	1
REACTOME	REACTOME_PYRIMIDINE_METABOLISM	21		0.217	-1.696	0.966	0.982	1		0.259	-0.961	0.84111	0.938	1
REACTOME	REACTOME_PYRUVATE_METABOLISM_AND_TCA_CYCLE	27		0.266	-0.066	0.594	0.82	1		0.384	0.913	0.12333	0.645	1
REACTOME	REACTOME_REGULATION_OF_APC_ACTIVATORS_BETWEEN_G1_S_AND_EARLY_ANAPHASE	52		0.284	0.62	0.238	0.718	1		0.323	1.363	0.03222	0.542	1
REACTOME	REACTOME_REGULATION_OF_BETA_CELL_DEVELOPMENT	73		0.248	0.264	0.372	0.791	1		0.234	0.115	0.45667	0.788	1
REACTOME	REACTOME_REGULATION_OF_GENE_EXPRESSION_IN_BETA_CELLS	60		0.18	-0.143	0.666	0.831	1		0.196	0.046	0.51222	0.795	1
REACTOME	REACTOME_REGULATION_OF_GLUCOKINASE_BY_GLUCOKINASE_REGULATORY_PROTEIN	23		0.293	0.021	0.512	0.806	1		0.26	-0.179	0.66	0.839	1
REACTOME	REACTOME_REGULATION_OF_INSULIN_SECRETION	140		0.373	0.925	0.196	0.672	1		0.39	1.517	0.07	0.565	1
REACTOME	REACTOME_REGULATION_OF_INSULIN_SECRETION_BY_ACETYLCHOLINE	20		0.525	-0.143	0.572	0.831	1		0.676	2.207	0.01222	0.394	1
REACTOME	REACTOME_REGULATION_OF_INSULIN_SECRETION_BY_GLUCAGON_LIKE_PEPTIDE_1	50		0.499	0.932	0.178	0.67	1		0.521	1.473	0.07444	0.561	1
REACTOME	REACTOME_REGULATION_OF_LIPID_METABOLISM_BY_PEROXISOME_PROLIFERATOR_ACTIVATED_RECEPTOR_ALPHA	49		0.381	1.014	0.164	0.651	1		0.377	0.857	0.18667	0.651	1
REACTOME	REACTOME_REGULATION_OF_ORNITHINE_DECARBOXYLASE	34		0.251	0.306	0.426	0.782	1		0.179	-0.076	0.71333	0.823	1
REACTOME	REACTOME_REV_MEDIATED_NUCLEAR_EXPORT_OF_HIV1_RNA	25		0.264	-0.16	0.598	0.832	1		0.193	-0.793	0.90556	0.922	1
REACTOME	REACTOME_RHO_GTPASE_CYCLE	93		0.432	0.191	0.438	0.803	1		0.46	1.134	0.13667	0.578	1
REACTOME	REACTOME_RNA_POLYMERASE_I_CHAIN_ELONGATION	21		0.268	0.108	0.556	0.808	1		0.21	-0.279	0.78111	0.85	1
REACTOME	REACTOME_RNA_POLYMERASE_I_III_AND_MITOCHONDRIAL_TRANSCRIPTION	72		0.228	-0.369	0.602	0.869	1		0.195	-0.967	0.82222	0.938	1
REACTOME	REACTOME_RNA_POLYMERASE_I_PROMOTER_CLEARANCE	41		0.19	-0.231	0.73	0.848	1		0.183	-0.214	0.72778	0.846	1
REACTOME	REACTOME_RNA_POLYMERASE_I_PROMOTER_OPENING	22		-0.121	-0.613	0.584	0.908	1		-0.183	-0.751	0.65222	0.922	1
REACTOME	REACTOME_RNA_POLYMERASE_I_TRANSCRIPTION_INITIATION	20		0.289	-0.104	0.606	0.826	1		0.255	-0.413	0.77	0.869	1
REACTOME	REACTOME_RNA_POLYMERASE_II_TRANSCRIPTION	63		0.311	1.441	0.054	0.575	1		0.262	0.507	0.28	0.713	1
REACTOME	REACTOME_RNA_POLYMERASE_III_TRANSCRIPTION	25		0.331	-0.06	0.524	0.82	1		0.308	-0.34	0.66222	0.863	1
REACTOME	REACTOME_RNA_POLYMERASE_III_TRANSCRIPTION_INITIATION	20		0.268	0.04	0.612	0.809	1		0.235	-0.113	0.72222	0.826	1
REACTOME	REACTOME_S_PHASE	80		0.301	1.289	0.096	0.617	1		0.314	1.903	0.03778	0.421	1
REACTOME	REACTOME_SCF_BETA_TRCP_MEDIATED_DEGRADATION_OF_EMI1	35		0.244	0.053	0.512	0.808	1		0.23	0.065	0.56	0.791	1
REACTOME	REACTOME_SCF_SKP2_MEDIATED_DEGRADATION_OF_P27_P21	40		0.288	0.5	0.262	0.751	1		0.274	0.479	0.29889	0.72	1
REACTOME	REACTOME_SEMA4D_IN_SEMAPHORIN_SIGNALING	23		0.438	0.982	0.16	0.664	1		0.372	0.238	0.39444	0.761	1
REACTOME	REACTOME_SEMAPHORIN_INTERACTIONS	53		0.508	2.069	0.018	0.45	1		0.477	1.551	0.07444	0.554	1
REACTOME	REACTOME_SIGNAL_AMPLIFICATION	22		0.457	0.725	0.25	0.708	1		0.439	0.567	0.29333	0.704	1
REACTOME	REACTOME_SIGNALING_BY_BMP	21		0.443	0.762	0.212	0.7	1		0.4	0.318	0.36889	0.754	1
REACTOME	REACTOME_SIGNALING_BY_EGFR	40		0.439	1.557	0.064	0.568	1		0.444	1.718	0.03889	0.5	1
REACTOME	REACTOME_SIGNALING_BY_PDGF	53		0.422	0.85	0.206	0.678	1		0.388	0.222	0.41778	0.764	1
REACTOME	REACTOME_SIGNALING_BY_ROBO_RECEPTOR	29		0.439	-0.032	0.526	0.813	1		0.552	1.968	0.02556	0.44	1
REACTOME	REACTOME_SIGNALING_BY_WNT	45		0.272	0.359	0.346	0.783	1		0.208	-0.208	0.67889	0.845	1
REACTOME	REACTOME_SIGNALLING_BY_NGF	171		0.411	1.516	0.054	0.576	1		0.414	1.628	0.05889	0.541	1
REACTOME	REACTOME_SIGNALLING_TO_ERKS	27		0.399	0.811	0.212	0.688	1		0.354	0.168	0.41778	0.775	1
REACTOME	REACTOME_SLC_MEDIATED_TRANSMEMBRANE_TRANSPORT	141		0.396	1.238	0.11	0.626	1		0.434	2.506	0.00889	0.272	1
REACTOME	REACTOME_SNRNP_ASSEMBLY	35		0.327	0.815	0.138	0.686	1		0.281	0.389	0.35667	0.734	1
REACTOME	REACTOME_SPHINGOLIPID_METABOLISM	25		0.513	1.552	0.07	0.557	1		0.466	0.801	0.21222	0.665	1
REACTOME	REACTOME_STABILIZATION_OF_P53	35		0.251	0.206	0.452	0.803	1		-0.202	-3.156	0.96667	1	1
REACTOME	REACTOME_STEROID_METABOLISM	49		0.397	1.593	0.06	0.568	1		0.43	2.068	0.02556	0.441	1
REACTOME	REACTOME_STRIATED_MUSCLE_CONTRACTION	26		0.532	2.3	0.002	0.423	1		0.464	1.595	0.03667	0.561	1
REACTOME	REACTOME_SYNTHESIS_OF_DNA	67		0.302	1.085	0.124	0.652	1		0.298	1.211	0.10111	0.581	1
REACTOME	REACTOME_TAT_MEDIATED_HIV1_ELONGATION_ARREST_AND_RECOVERY	20		0.276	0.194	0.51	0.804	1		0.295	0.257	0.42444	0.767	1
REACTOME	REACTOME_TCR_SIGNALING	50		0.398	0.885	0.194	0.676	1		0.399	1.063	0.16111	0.599	1
REACTOME	REACTOME_TELOMERE_MAINTENANCE	42		0.298	0.617	0.216	0.717	1		0.236	0.22	0.41667	0.764	1
REACTOME	REACTOME_THE_ROLE_OF_NEF_IN_HIV1_REPLICATION_AND_DISEASE_PATHOGENESIS	24		0.442	0.648	0.27	0.709	1		0.381	-0.096	0.55111	0.825	1
REACTOME	REACTOME_TIGHT_JUNCTION_INTERACTIONS	21		0.415	0.326	0.35	0.78	1		0.415	0.456	0.33444	0.719	1
REACTOME	REACTOME_TOLL_LIKE_RECEPTOR_3_CASCADE	43		0.329	0.224	0.402	0.799	1		0.276	-0.74	0.77444	0.923	1
REACTOME	REACTOME_TOLL_LIKE_RECEPTOR_4_CASCADE	21		0.337	-0.146	0.576	0.829	1		0.34	-0.06	0.54222	0.82	1
REACTOME	REACTOME_TOLL_RECEPTOR_CASCADES	64		0.334	0.479	0.298	0.757	1		0.322	0.246	0.38556	0.764	1
REACTOME	REACTOME_TRAF6_MEDIATED_INDUCTION_OF_THE_ANTIVIRAL_CYTOKINE_IFN_ALPHA_BETA_CASCADE	40		0.348	0.455	0.312	0.764	1		0.292	-0.563	0.73111	0.893	1
REACTOME	REACTOME_TRAFFICKING_OF_AMPA_RECEPTORS	25		0.524	0.977	0.156	0.661	1		0.572	1.816	0.03778	0.439	1
REACTOME	REACTOME_TRANSCRIPTION	126		0.271	1.244	0.108	0.626	1		0.215	-0.159	0.55222	0.84	1
REACTOME	REACTOME_TRANSCRIPTION_COUPLED_NER	32		0.303	0.293	0.378	0.784	1		0.302	0.32	0.36	0.755	1
REACTOME	REACTOME_TRANSCRIPTION_OF_THE_HIV_GENOME	43		0.274	0.237	0.41	0.798	1		0.253	-0.146	0.54222	0.838	1
REACTOME	REACTOME_TRANSLATION	67		0.135	-0.375	0.828	0.87	1		0.116	-0.576	0.90111	0.892	1
REACTOME	REACTOME_TRANSLATION_INITIATION_COMPLEX_FORMATION	31		0.127	-0.345	0.848	0.865	1		0.103	-0.422	0.84667	0.87	1
REACTOME	REACTOME_TRANSMEMBRANE_TRANSPORT_OF_SMALL_MOLECULES	180		0.381	1.538	0.07	0.571	1		0.395	1.937	0.02222	0.421	1
REACTOME	REACTOME_TRANSMISSION_ACROSS_CHEMICAL_SYNAPSES	105		0.524	2.018	0.024	0.449	1		0.499	1.199	0.11333	0.577	1
REACTOME	REACTOME_TRANSPORT_OF_MATURE_MRNA_DERIVED_FROM_AN_INTRON_CONTAINING_TRANSCRIPT	36		0.41	1.669	0.022	0.556	1		0.299	0.606	0.21	0.705	1
REACTOME	REACTOME_TRANSPORT_OF_RIBONUCLEOPROTEINS_INTO_THE_HOST_NUCLEUS	23		0.341	0.481	0.264	0.756	1		0.269	-0.068	0.61667	0.822	1
REACTOME	REACTOME_TRANSPORT_OF_THE_SLBP_INDEPENDENT_MATURE_MRNA	24		0.316	0.347	0.326	0.783	1		0.236	-0.313	0.70556	0.856	1
REACTOME	REACTOME_TRKA_SIGNALLING_FROM_THE_PLASMA_MEMBRANE	83		0.405	1.118	0.136	0.648	1		0.355	-0.006	0.52222	0.807	1
REACTOME	REACTOME_TRNA_AMINOACYLATION	29		0.304	-0.028	0.528	0.813	1		0.317	0.161	0.41333	0.778	1
REACTOME	REACTOME_VIF_MEDIATED_DEGRADATION_OF_APOBEC3G	36		0.212	-0.035	0.622	0.812	1		-0.202	-2.953	0.97444	1	1
REACTOME	REACTOME_VIRAL_MRNA_TRANSLATION	45		0.17	0.144	0.594	0.808	1		0.13	-0.08	0.77444	0.822	1
REACTOME	REACTOME_VPR_MEDIATED_NUCLEAR_IMPORT_OF_PICS	24		0.332	0.465	0.266	0.763	1		0.252	-0.122	0.65889	0.828	1
Signaling Gateway	SIG_BCR_SIGNALING_PATHWAY	39		0.457	0.885	0.188	0.673	1		0.478	1.187	0.12333	0.573	1
Signaling Gateway	SIG_CD40PATHWAYMAP	25		0.456	1.615	0.036	0.553	1		0.411	0.88	0.12444	0.648	1
Signaling Gateway	SIG_CHEMOTAXIS	36		0.343	-0.333	0.626	0.864	1		0.376	0.085	0.47778	0.791	1
Signaling Gateway	SIG_IL4RECEPTOR_IN_B_LYPHOCYTES	23		0.453	1.263	0.078	0.63	1		0.379	0.159	0.41778	0.778	1
Signaling Gateway	SIG_INSULIN_RECEPTOR_PATHWAY_IN_CARDIAC_MYOCYTES	40		0.287	-0.919	0.842	0.937	1		0.264	-1.322	0.91556	0.969	1
Signaling Gateway	SIG_PIP3_SIGNALING_IN_B_LYMPHOCYTES	29		0.46	0.496	0.3	0.752	1		0.453	0.352	0.34889	0.745	1
Signaling Gateway	SIG_PIP3_SIGNALING_IN_CARDIAC_MYOCTES	50		0.326	-0.849	0.806	0.932	1		0.281	-1.659	0.95	0.985	1
Signaling Gateway	SIG_REGULATION_OF_THE_ACTIN_CYTOSKELETON_BY_RHO_GTPASES	27		0.356	0.441	0.358	0.769	1		0.411	1.233	0.10556	0.57	1
Signaling Transduction KE	ST_ADRENERGIC	29		0.386	-0.63	0.744	0.91	1		0.377	-0.8	0.78667	0.922	1
Signaling Transduction KE	ST_B_CELL_ANTIGEN_RECEPTOR	30		0.475	1.705	0.038	0.565	1		0.472	1.431	0.07667	0.546	1
Signaling Transduction KE	ST_DIFFERENTIATION_PATHWAY_IN_PC12_CELLS	33		0.399	0.604	0.286	0.718	1		0.329	-0.629	0.74778	0.903	1
Signaling Transduction KE	ST_ERK1_ERK2_MAPK_PATHWAY	22		0.387	0.052	0.47	0.807	1		0.419	0.38	0.35444	0.737	1
Signaling Transduction KE	ST_FAS_SIGNALING_PATHWAY	44		0.276	-0.303	0.6	0.857	1		0.24	-0.846	0.79111	0.925	1
Signaling Transduction KE	ST_G_ALPHA_I_PATHWAY	30		0.419	-0.641	0.734	0.91	1		0.445	-0.173	0.58	0.842	1
Signaling Transduction KE	ST_GA12_PATHWAY	20		0.537	1.808	0.016	0.522	1		0.395	0.467	0.31667	0.718	1
Signaling Transduction KE	ST_GA13_PATHWAY	26		0.417	0.773	0.214	0.7	1		0.376	0.218	0.40667	0.763	1
Signaling Transduction KE	ST_GAQ_PATHWAY	20		0.48	0.703	0.24	0.703	1		0.512	1.165	0.11222	0.575	1
Signaling Transduction KE	ST_GRANULE_CELL_SURVIVAL_PATHWAY	21		0.313	-1.418	0.918	0.974	1		0.262	-2.075	0.98222	0.997	1
Signaling Transduction KE	ST_INTEGRIN_SIGNALING_PATHWAY	69		0.411	0.933	0.178	0.67	1		0.351	-0.38	0.65556	0.864	1
Signaling Transduction KE	ST_JNK_MAPK_PATHWAY	35		0.37	0.215	0.4	0.799	1		0.355	0.098	0.46111	0.79	1
Signaling Transduction KE	ST_MYOCYTE_AD_PATHWAY	22		0.375	-1.004	0.848	0.939	1		0.377	-0.848	0.79222	0.925	1
Signaling Transduction KE	ST_P38_MAPK_PATHWAY	30		0.431	1.262	0.096	0.629	1		0.417	1.29	0.10889	0.56	1
Signaling Transduction KE	ST_PHOSPHOINOSITIDE_3_KINASE_PATHWAY	27		0.216	-1.568	0.956	0.981	1		0.268	-0.954	0.84111	0.937	1
Signaling Transduction KE	ST_T_CELL_SIGNAL_TRANSDUCTION	37		0.389	0.684	0.228	0.702	1		0.364	0.234	0.40667	0.762	1
Signaling Transduction KE	ST_WNT_BETA_CATENIN_PATHWAY	26		0.341	0.118	0.422	0.81	1		0.369	0.465	0.28778	0.716	1
SuperArray	WNT_SIGNALING	76		0.281	-0.727	0.76	0.924	1		0.281	-0.652	0.73889	0.909	1

## Sheet: 1806 SCC Only
Appendix S2-2. Pathway Analysis of 1806 Squamous-Cell Carcinoma Only Group
				Additive Model						Dominant Model
Source	Geneset	Size		ES	NES	Nominal P	FDR	FWER		ES	NES	Nominal P	FDR	FWER
BIOCARTA	BIOCARTA_AGR_PATHWAY	31		0.476	0.068	0.488	1	1		0.439	-0.505	0.69	0.969	1
BIOCARTA	BIOCARTA_ALK_PATHWAY	34		0.323	-0.7	0.74	0.989	1		0.33	-0.533	0.694	0.968	1
BIOCARTA	BIOCARTA_AT1R_PATHWAY	27		0.458	0.773	0.236	1	1		0.323	-1.28	0.91	0.985	1
BIOCARTA	BIOCARTA_BAD_PATHWAY	21		0.358	-0.677	0.758	0.987	1		0.348	-0.671	0.748	0.977	1
BIOCARTA	BIOCARTA_BCR_PATHWAY	27		0.378	-0.487	0.698	0.999	1		0.304	-1.639	0.96	0.988	1
BIOCARTA	BIOCARTA_BIOPEPTIDES_PATHWAY	33		0.413	0.338	0.354	1	1		0.395	0.101	0.48	0.94	1
BIOCARTA	BIOCARTA_CARM_ER_PATHWAY	25		0.564	1.923	0.036	1	1		0.516	1.247	0.1	1	1
BIOCARTA	BIOCARTA_CELLCYCLE_PATHWAY	21		0.399	0.797	0.166	1	1		0.377	0.655	0.212	1	1
BIOCARTA	BIOCARTA_CHEMICAL_PATHWAY	20		0.334	-0.965	0.824	0.99	1		0.393	-0.161	0.56	0.947	1
BIOCARTA	BIOCARTA_CHREBP2_PATHWAY	30		0.254	-1.615	0.956	0.993	1		0.327	-0.428	0.674	0.961	1
BIOCARTA	BIOCARTA_CREB_PATHWAY	24		0.413	0.147	0.448	1	1		0.396	-0.111	0.522	0.958	1
BIOCARTA	BIOCARTA_CTCF_PATHWAY	20		0.285	-1.077	0.848	0.991	1		0.261	-1.09	0.872	0.98	1
BIOCARTA	BIOCARTA_DEATH_PATHWAY	23		0.276	-0.721	0.802	0.987	1		0.284	-0.622	0.776	0.972	1
BIOCARTA	BIOCARTA_EDG1_PATHWAY	22		0.495	0.56	0.292	1	1		0.421	-0.641	0.734	0.976	1
BIOCARTA	BIOCARTA_EGF_PATHWAY	24		0.282	-1.855	0.978	0.995	1		0.276	-2.094	0.994	0.994	1
BIOCARTA	BIOCARTA_ERK_PATHWAY	22		0.44	0.526	0.31	1	1		0.369	-0.347	0.636	0.96	1
BIOCARTA	BIOCARTA_FAS_PATHWAY	26		-0.247	-4.867	0.994	0.999	1		0.206	-0.616	0.864	0.973	1
BIOCARTA	BIOCARTA_FCER1_PATHWAY	32		0.358	-0.227	0.592	0.996	1		0.286	-1.356	0.908	0.988	1
BIOCARTA	BIOCARTA_FMLP_PATHWAY	28		0.273	-1.866	0.98	0.994	1		0.273	-1.991	0.982	0.993	1
BIOCARTA	BIOCARTA_G1_PATHWAY	25		0.37	0.437	0.312	1	1		0.442	1.452	0.068	1	1
BIOCARTA	BIOCARTA_G2_PATHWAY	22		0.34	0.463	0.308	1	1		0.348	0.558	0.25	0.983	1
BIOCARTA	BIOCARTA_GH_PATHWAY	21		0.455	0.606	0.28	1	1		0.362	-0.616	0.73	0.973	1
BIOCARTA	BIOCARTA_GLEEVEC_PATHWAY	21		0.361	0.308	0.36	1	1		0.307	-0.236	0.654	0.944	1
BIOCARTA	BIOCARTA_GPCR_PATHWAY	28		0.328	-1.22	0.888	0.993	1		0.326	-1.272	0.902	0.986	1
BIOCARTA	BIOCARTA_GSK3_PATHWAY	22		0.152	-1.256	0.97	0.996	1		0.268	-0.16	0.632	0.948	1
BIOCARTA	BIOCARTA_HDAC_PATHWAY	26		0.365	-0.648	0.724	0.989	1		0.36	-0.612	0.728	0.975	1
BIOCARTA	BIOCARTA_HIVNEF_PATHWAY	44		0.277	-0.79	0.778	0.993	1		0.32	0.149	0.454	0.934	1
BIOCARTA	BIOCARTA_IL1R_PATHWAY	28		0.316	-0.615	0.738	0.996	1		0.36	0.093	0.454	0.94	1
BIOCARTA	BIOCARTA_IL2RB_PATHWAY	30		0.34	0.02	0.504	1	1		0.359	0.282	0.382	0.954	1
BIOCARTA	BIOCARTA_INFLAM_PATHWAY	26		0.4	0.957	0.126	1	1		0.461	1.409	0.054	1	1
BIOCARTA	BIOCARTA_INTEGRIN_PATHWAY	31		0.364	-0.164	0.568	1	1		0.352	-0.269	0.614	0.943	1
BIOCARTA	BIOCARTA_KERATINOCYTE_PATHWAY	39		0.362	-1.134	0.88	0.993	1		0.411	-0.214	0.58	0.947	1
BIOCARTA	BIOCARTA_MAPK_PATHWAY	72		0.264	-1.332	0.908	0.994	1		0.229	-2.149	0.982	0.994	1
BIOCARTA	BIOCARTA_MET_PATHWAY	33		0.364	-0.148	0.566	1	1		0.304	-1.034	0.85	0.982	1
BIOCARTA	BIOCARTA_MPR_PATHWAY	25		0.355	0.413	0.314	1	1		0.306	-0.171	0.632	0.947	1
BIOCARTA	BIOCARTA_MYOSIN_PATHWAY	26		0.453	0.086	0.46	1	1		0.466	0.282	0.396	0.953	1
BIOCARTA	BIOCARTA_NFAT_PATHWAY	48		0.288	-0.663	0.756	0.984	1		0.25	-1.393	0.922	0.989	1
BIOCARTA	BIOCARTA_NKT_PATHWAY	24		0.376	0.548	0.246	1	1		0.398	0.78	0.178	1	1
BIOCARTA	BIOCARTA_NO1_PATHWAY	28		0.354	-0.98	0.824	0.989	1		0.356	-0.879	0.818	0.978	1
BIOCARTA	BIOCARTA_NTHI_PATHWAY	21		0.44	0.97	0.142	1	1		0.447	1.113	0.128	0.994	1
BIOCARTA	BIOCARTA_P38MAPK_PATHWAY	33		0.348	-0.052	0.514	1	1		0.306	-0.691	0.752	0.976	1
BIOCARTA	BIOCARTA_PAR1_PATHWAY	31		0.429	-0.147	0.564	1	1		0.425	-0.23	0.58	0.948	1
BIOCARTA	BIOCARTA_PDGF_PATHWAY	24		0.316	-1.079	0.878	0.99	1		0.271	-1.725	0.96	0.99	1
BIOCARTA	BIOCARTA_PGC1A_PATHWAY	20		0.425	0.17	0.426	1	1		0.388	-0.285	0.61	0.945	1
BIOCARTA	BIOCARTA_PPARA_PATHWAY	43		0.406	0.932	0.18	1	1		0.378	0.485	0.314	0.96	1
BIOCARTA	BIOCARTA_PYK2_PATHWAY	24		0.268	-1.317	0.908	0.995	1		0.213	-1.924	0.984	0.993	1
BIOCARTA	BIOCARTA_RAC1_PATHWAY	20		0.384	-0.102	0.54	1	1		0.446	0.775	0.204	1	1
BIOCARTA	BIOCARTA_RACCYCD_PATHWAY	21		0.266	-0.693	0.816	0.989	1		0.239	-0.874	0.886	0.979	1
BIOCARTA	BIOCARTA_RHO_PATHWAY	23		0.32	-0.124	0.558	1	1		0.315	-0.064	0.536	0.96	1
BIOCARTA	BIOCARTA_TCR_PATHWAY	36		0.326	-0.755	0.784	0.989	1		0.288	-1.39	0.92	0.99	1
BIOCARTA	BIOCARTA_TNFR1_PATHWAY	22		0.239	-0.855	0.866	0.987	1		0.193	-1.476	0.966	0.989	1
BIOCARTA	BIOCARTA_TOLL_PATHWAY	28		0.189	-1.132	0.958	0.993	1		0.179	-1.646	0.974	0.988	1
BIOCARTA	BIOCARTA_TPO_PATHWAY	21		0.342	-0.593	0.7	1	1		0.298	-1.04	0.862	0.98	1
BIOCARTA	BIOCARTA_VEGF_PATHWAY	20		0.44	0.357	0.366	1	1		0.354	-0.652	0.734	0.976	1
BIOCARTA	BIOCARTA_VIP_PATHWAY	24		0.274	-1.534	0.942	0.993	1		0.259	-1.637	0.952	0.989	1
BIOCARTA	BIOCARTA_WNT_PATHWAY	21		0.232	-1.44	0.946	0.996	1		0.256	-0.984	0.896	0.98	1
KEGG	KEGG_ABC_TRANSPORTERS	38		0.348	-1.34	0.908	0.994	1		0.394	-0.506	0.7	0.969	1
KEGG	KEGG_ACUTE_MYELOID_LEUKEMIA	45		0.338	0.144	0.438	1	1		0.316	-0.12	0.532	0.959	1
KEGG	KEGG_ADHERENS_JUNCTION	67		0.388	-0.577	0.734	1	1		0.395	-0.386	0.648	0.966	1
KEGG	KEGG_ADIPOCYTOKINE_SIGNALING_PATHWAY	50		0.372	0.369	0.358	1	1		0.352	-0.092	0.542	0.958	1
KEGG	KEGG_ALANINE_ASPARTATE_AND_GLUTAMATE_METABOLISM	28		0.377	0.337	0.364	1	1		0.395	0.687	0.238	1	1
KEGG	KEGG_ALDOSTERONE_REGULATED_SODIUM_REABSORPTION	31		0.451	0.513	0.308	1	1		0.408	-0.132	0.546	0.961	1
KEGG	KEGG_ALLOGRAFT_REJECTION	31		0.384	0.634	0.27	1	1		0.342	-0.183	0.57	0.943	1
KEGG	KEGG_ALZHEIMERS_DISEASE	106		0.368	0.808	0.228	1	1		0.349	0.405	0.362	0.956	1
KEGG	KEGG_AMINO_SUGAR_AND_NUCLEOTIDE_SUGAR_METABOLISM	33		0.294	-0.87	0.804	0.985	1		0.287	-0.82	0.796	0.978	1
KEGG	KEGG_AMINOACYL_TRNA_BIOSYNTHESIS	32		0.246	-0.618	0.758	0.996	1		0.298	0.068	0.47	0.943	1
KEGG	KEGG_AMYOTROPHIC_LATERAL_SCLEROSIS_ALS	40		0.353	-0.389	0.64	0.996	1		0.454	1.515	0.064	0.998	1
KEGG	KEGG_ANTIGEN_PROCESSING_AND_PRESENTATION	54		0.322	0.704	0.216	1	1		0.263	-0.177	0.576	0.945	1
KEGG	KEGG_APOPTOSIS	67		0.259	-1.15	0.87	0.992	1		0.317	0.153	0.416	0.935	1
KEGG	KEGG_ARACHIDONIC_ACID_METABOLISM	49		0.285	-0.206	0.574	0.994	1		0.27	-0.412	0.65	0.963	1
KEGG	KEGG_ARGININE_AND_PROLINE_METABOLISM	36		0.183	-1.694	0.982	0.991	1		0.222	-0.816	0.842	0.979	1
KEGG	KEGG_ARRHYTHMOGENIC_RIGHT_VENTRICULAR_CARDIOMYOPATHY_ARVC	65		0.419	-1.988	0.976	0.993	1		0.488	-0.163	0.57	0.947	1
KEGG	KEGG_ASCORBATE_AND_ALDARATE_METABOLISM	21		0.349	-0.181	0.622	0.997	1		0.425	0.316	0.382	0.96	1
KEGG	KEGG_ASTHMA	24		0.329	0.297	0.382	1	1		0.274	-0.155	0.628	0.955	1
KEGG	KEGG_AUTOIMMUNE_THYROID_DISEASE	43		0.285	-0.626	0.736	0.995	1		0.221	-1.758	0.966	0.991	1
KEGG	KEGG_AXON_GUIDANCE	105		0.479	0.82	0.22	1	1		0.455	0.116	0.458	0.939	1
KEGG	KEGG_B_CELL_RECEPTOR_SIGNALING_PATHWAY	56		0.343	-0.791	0.778	0.993	1		0.343	-0.826	0.796	0.977	1
KEGG	KEGG_BASAL_CELL_CARCINOMA	46		0.336	-0.089	0.518	1	1		0.371	0.635	0.262	0.999	1
KEGG	KEGG_BASAL_TRANSCRIPTION_FACTORS	26		0.261	-0.12	0.654	1	1		0.222	-0.59	0.838	0.976	1
KEGG	KEGG_BASE_EXCISION_REPAIR	25		0.355	0.584	0.238	1	1		0.381	0.81	0.16	1	1
KEGG	KEGG_BLADDER_CANCER	30		0.444	1.192	0.112	0.969	1		0.395	0.483	0.33	0.959	1
KEGG	KEGG_BUTANOATE_METABOLISM	30		0.323	-0.033	0.514	1	1		0.363	0.579	0.282	0.985	1
KEGG	KEGG_CALCIUM_SIGNALING_PATHWAY	142		0.482	1.636	0.048	1	1		0.482	1.813	0.036	0.964	1
KEGG	KEGG_CARDIAC_MUSCLE_CONTRACTION	48		0.472	0.843	0.214	1	1		0.459	0.584	0.264	0.988	1
KEGG	KEGG_CELL_ADHESION_MOLECULES_CAMS	111		0.411	0.327	0.382	1	1		0.386	-0.433	0.676	0.958	1
KEGG	KEGG_CELL_CYCLE	99		0.366	2.557	0.01	1	0.998		0.361	2.57	0.006	1	1
KEGG	KEGG_CHEMOKINE_SIGNALING_PATHWAY	145		0.423	2.75	0	1	0.984		0.367	1.125	0.132	0.986	1
KEGG	KEGG_CHRONIC_MYELOID_LEUKEMIA	61		0.376	1.172	0.126	0.981	1		0.366	0.906	0.194	1	1
KEGG	KEGG_CITRATE_CYCLE_TCA_CYCLE	27		0.49	2.117	0.012	1	1		0.441	1.644	0.018	1	1
KEGG	KEGG_COLORECTAL_CANCER	55		0.288	-1.163	0.876	0.99	1		0.332	-0.067	0.528	0.96	1
KEGG	KEGG_COMPLEMENT_AND_COAGULATION_CASCADES	57		0.367	0.76	0.204	1	1		0.335	0.097	0.474	0.94	1
KEGG	KEGG_CYSTEINE_AND_METHIONINE_METABOLISM	28		0.33	0.422	0.332	1	1		0.327	0.446	0.294	0.958	1
KEGG	KEGG_CYTOSOLIC_DNA_SENSING_PATHWAY	33		0.321	0.508	0.266	1	1		0.244	-0.132	0.606	0.96	1
KEGG	KEGG_DILATED_CARDIOMYOPATHY	75		0.466	0.122	0.44	1	1		0.472	0.338	0.358	0.958	1
KEGG	KEGG_DNA_REPLICATION	27		0.293	0.003	0.504	1	1		0.322	0.375	0.334	0.957	1
KEGG	KEGG_DORSO_VENTRAL_AXIS_FORMATION	22		0.46	0.398	0.334	1	1		0.464	0.418	0.332	0.954	1
KEGG	KEGG_DRUG_METABOLISM_CYTOCHROME_P450	55		0.239	-0.648	0.786	0.99	1		0.293	0.018	0.492	0.954	1
KEGG	KEGG_DRUG_METABOLISM_OTHER_ENZYMES	40		0.338	-0.353	0.614	0.998	1		0.393	0.367	0.358	0.957	1
KEGG	KEGG_ECM_RECEPTOR_INTERACTION	76		0.433	-0.307	0.638	0.995	1		0.414	-0.703	0.768	0.978	1
KEGG	KEGG_ENDOCYTOSIS	132		0.325	-0.486	0.696	1	1		0.32	-0.576	0.728	0.977	1
KEGG	KEGG_ENDOMETRIAL_CANCER	42		0.394	0.433	0.336	1	1		0.365	-0.037	0.508	0.957	1
KEGG	KEGG_EPITHELIAL_CELL_SIGNALING_IN_HELICOBACTER_PYLORI_INFECTION	56		0.232	-1.677	0.96	0.993	1		0.296	-0.322	0.634	0.956	1
KEGG	KEGG_ERBB_SIGNALING_PATHWAY	73		0.389	0.03	0.488	1	1		0.383	-0.061	0.528	0.959	1
KEGG	KEGG_ETHER_LIPID_METABOLISM	29		0.259	-1.529	0.944	0.993	1		0.281	-1.15	0.886	0.981	1
KEGG	KEGG_FATTY_ACID_METABOLISM	34		0.263	-0.257	0.624	0.992	1		0.267	-0.078	0.56	0.956	1
KEGG	KEGG_FC_EPSILON_RI_SIGNALING_PATHWAY	65		0.317	-0.862	0.824	0.986	1		0.333	-0.432	0.644	0.96	1
KEGG	KEGG_FC_GAMMA_R_MEDIATED_PHAGOCYTOSIS	76		0.36	-0.424	0.65	0.999	1		0.323	-1.179	0.874	0.985	1
KEGG	KEGG_FOCAL_ADHESION	165		0.396	-0.297	0.636	0.994	1		0.387	-0.413	0.672	0.962	1
KEGG	KEGG_FRUCTOSE_AND_MANNOSE_METABOLISM	22		0.393	-0.133	0.546	1	1		0.333	-0.857	0.794	0.982	1
KEGG	KEGG_GALACTOSE_METABOLISM	21		0.389	-0.071	0.526	1	1		0.405	0.331	0.352	0.958	1
KEGG	KEGG_GAP_JUNCTION	70		0.489	1.549	0.06	1	1		0.404	-0.521	0.718	0.972	1
KEGG	KEGG_GLIOMA	54		0.445	1.801	0.044	1	1		0.39	0.571	0.292	0.982	1
KEGG	KEGG_GLUTATHIONE_METABOLISM	37		0.246	-0.217	0.61	0.994	1		0.293	0.415	0.328	0.952	1
KEGG	KEGG_GLYCEROLIPID_METABOLISM	39		0.392	-0.111	0.558	1	1		0.38	-0.356	0.628	0.958	1
KEGG	KEGG_GLYCEROPHOSPHOLIPID_METABOLISM	59		0.307	-1.01	0.83	0.991	1		0.376	0.388	0.344	0.955	1
KEGG	KEGG_GLYCINE_SERINE_AND_THREONINE_METABOLISM	21		0.435	1.014	0.128	1	1		0.471	1.371	0.058	1	1
KEGG	KEGG_GLYCOLYSIS_GLUCONEOGENESIS	48		0.287	-0.017	0.486	1	1		0.224	-0.767	0.814	0.982	1
KEGG	KEGG_GLYCOSAMINOGLYCAN_BIOSYNTHESIS_HEPARAN_SULFATE	20		0.481	0.051	0.478	1	1		0.51	0.538	0.296	0.975	1
KEGG	KEGG_GNRH_SIGNALING_PATHWAY	83		0.415	0.646	0.274	1	1		0.407	0.442	0.338	0.957	1
KEGG	KEGG_GRAFT_VERSUS_HOST_DISEASE	30		0.368	0.483	0.292	1	1		0.348	0.08	0.462	0.94	1
KEGG	KEGG_HEDGEHOG_SIGNALING_PATHWAY	48		0.376	0.648	0.258	1	1		0.382	0.735	0.23	0.997	1
KEGG	KEGG_HEMATOPOIETIC_CELL_LINEAGE	66		0.373	0.649	0.248	1	1		0.335	-0.16	0.55	0.949	1
KEGG	KEGG_HISTIDINE_METABOLISM	24		0.304	0.132	0.438	1	1		0.205	-0.729	0.88	0.984	1
KEGG	KEGG_HOMOLOGOUS_RECOMBINATION	24		0.232	-1.001	0.878	0.99	1		0.375	0.623	0.242	0.992	1
KEGG	KEGG_HUNTINGTONS_DISEASE	111		0.351	1.407	0.09	1	1		0.3	0.106	0.474	0.942	1
KEGG	KEGG_HYPERTROPHIC_CARDIOMYOPATHY_HCM	67		0.463	-0.015	0.496	1	1		0.502	0.993	0.146	0.989	1
KEGG	KEGG_INOSITOL_PHOSPHATE_METABOLISM	43		0.409	0.122	0.49	1	1		0.419	0.417	0.32	0.954	1
KEGG	KEGG_INSULIN_SIGNALING_PATHWAY	102		0.289	-0.558	0.718	1	1		0.306	-0.034	0.5	0.959	1
KEGG	KEGG_INTESTINAL_IMMUNE_NETWORK_FOR_IGA_PRODUCTION	37		0.295	-0.082	0.52	1	1		0.204	-1.328	0.94	0.989	1
KEGG	KEGG_JAK_STAT_SIGNALING_PATHWAY	123		0.314	0.558	0.278	1	1		0.317	0.774	0.226	1	1
KEGG	KEGG_LEISHMANIA_INFECTION	51		0.374	0.897	0.188	1	1		0.342	0.244	0.386	0.934	1
KEGG	KEGG_LEUKOCYTE_TRANSENDOTHELIAL_MIGRATION	89		0.356	-0.252	0.616	0.99	1		0.375	0.383	0.398	0.954	1
KEGG	KEGG_LINOLEIC_ACID_METABOLISM	24		0.24	-0.411	0.764	0.999	1		0.244	-0.432	0.742	0.959	1
KEGG	KEGG_LONG_TERM_DEPRESSION	56		0.524	1.766	0.044	1	1		0.466	0.4	0.328	0.957	1
KEGG	KEGG_LONG_TERM_POTENTIATION	55		0.464	-0.042	0.518	1	1		0.488	0.594	0.282	0.99	1
KEGG	KEGG_LYSINE_DEGRADATION	34		0.245	-0.448	0.704	0.997	1		0.229	-0.43	0.758	0.961	1
KEGG	KEGG_LYSOSOME	90		0.307	0.398	0.356	1	1		0.275	-0.261	0.59	0.944	1
KEGG	KEGG_MATURITY_ONSET_DIABETES_OF_THE_YOUNG	21		0.313	-0.566	0.754	1	1		0.376	0.295	0.382	0.952	1
KEGG	KEGG_MELANOGENESIS	82		0.399	0.803	0.208	1	1		0.411	1.196	0.12	1	1
KEGG	KEGG_MELANOMA	56		0.428	1.277	0.118	0.965	1		0.361	-0.175	0.57	0.948	1
KEGG	KEGG_METABOLISM_OF_XENOBIOTICS_BY_CYTOCHROME_P450	56		0.232	-0.676	0.788	0.988	1		0.282	0.006	0.5	0.957	1
KEGG	KEGG_MTOR_SIGNALING_PATHWAY	34		0.32	-0.189	0.552	0.993	1		0.345	0.218	0.432	0.936	1
KEGG	KEGG_N_GLYCAN_BIOSYNTHESIS	34		0.455	1.482	0.076	1	1		0.381	0.208	0.43	0.934	1
KEGG	KEGG_NATURAL_KILLER_CELL_MEDIATED_CYTOTOXICITY	97		0.399	1.751	0.04	1	1		0.379	1.408	0.078	1	1
KEGG	KEGG_NEUROTROPHIN_SIGNALING_PATHWAY	102		0.291	-1.068	0.848	0.994	1		0.326	-0.066	0.516	0.959	1
KEGG	KEGG_NICOTINATE_AND_NICOTINAMIDE_METABOLISM	23		0.548	2.275	0.01	1	1		0.536	2.16	0.006	0.994	1
KEGG	KEGG_NITROGEN_METABOLISM	21		0.241	-0.72	0.84	0.988	1		0.177	-1.196	0.962	0.984	1
KEGG	KEGG_NOD_LIKE_RECEPTOR_SIGNALING_PATHWAY	42		0.302	0.372	0.34	1	1		0.264	-0.282	0.62	0.945	1
KEGG	KEGG_NON_SMALL_CELL_LUNG_CANCER	43		0.446	0.783	0.208	1	1		0.376	-0.523	0.7	0.971	1
KEGG	KEGG_NOTCH_SIGNALING_PATHWAY	33		0.28	-1.601	0.952	0.993	1		0.289	-1.39	0.914	0.989	1
KEGG	KEGG_NUCLEOTIDE_EXCISION_REPAIR	34		0.32	0.496	0.304	1	1		0.339	0.722	0.188	0.996	1
KEGG	KEGG_O_GLYCAN_BIOSYNTHESIS	25		0.487	0.016	0.482	1	1		0.508	0.321	0.37	0.956	1
KEGG	KEGG_OOCYTE_MEIOSIS	87		0.377	1.237	0.106	0.986	1		0.377	1.406	0.076	1	1
KEGG	KEGG_OXIDATIVE_PHOSPHORYLATION	71		0.319	1.386	0.092	1	1		0.299	1.184	0.134	1	1
KEGG	KEGG_P53_SIGNALING_PATHWAY	56		0.449	3.383	0.002	0.596	0.446		0.411	2.531	0.006	0.888	1
KEGG	KEGG_PANCREATIC_CANCER	59		0.298	-0.63	0.74	0.99	1		0.323	-0.068	0.518	0.958	1
KEGG	KEGG_PARKINSONS_DISEASE	69		0.323	1.089	0.142	0.995	1		0.247	-0.501	0.7	0.97	1
KEGG	KEGG_PATHOGENIC_ESCHERICHIA_COLI_INFECTION	41		0.392	1.355	0.092	0.971	1		0.327	0.392	0.348	0.956	1
KEGG	KEGG_PENTOSE_AND_GLUCURONATE_INTERCONVERSIONS	22		0.333	-0.443	0.704	0.996	1		0.441	0.312	0.37	0.957	1
KEGG	KEGG_PEROXISOME	58		0.334	0.949	0.172	1	1		0.321	0.614	0.254	0.993	1
KEGG	KEGG_PHOSPHATIDYLINOSITOL_SIGNALING_SYSTEM	63		0.458	0.603	0.26	1	1		0.457	0.627	0.264	0.997	1
KEGG	KEGG_PORPHYRIN_AND_CHLOROPHYLL_METABOLISM	34		0.327	-0.084	0.528	1	1		0.364	0.307	0.352	0.956	1
KEGG	KEGG_PPAR_SIGNALING_PATHWAY	55		0.436	2.226	0.02	1	1		0.402	1.625	0.04	1	1
KEGG	KEGG_PRIMARY_IMMUNODEFICIENCY	23		0.35	0.103	0.462	1	1		0.324	-0.195	0.588	0.945	1
KEGG	KEGG_PRION_DISEASES	24		0.382	-0.362	0.622	0.998	1		0.443	0.443	0.332	0.957	1
KEGG	KEGG_PROGESTERONE_MEDIATED_OOCYTE_MATURATION	65		0.368	0.835	0.192	1	1		0.33	0.083	0.466	0.941	1
KEGG	KEGG_PROPANOATE_METABOLISM	28		0.367	-0.076	0.534	1	1		0.36	-0.044	0.504	0.955	1
KEGG	KEGG_PROSTATE_CANCER	72		0.382	0.792	0.228	1	1		0.318	-0.562	0.732	0.974	1
KEGG	KEGG_PROTEASOME	33		0.232	-0.032	0.568	1	1		0.348	1.057	0.102	0.988	1
KEGG	KEGG_PURINE_METABOLISM	126		0.399	1.635	0.052	1	1		0.375	0.863	0.2	1	1
KEGG	KEGG_PYRIMIDINE_METABOLISM	71		0.337	0.988	0.178	1	1		0.302	0.209	0.412	0.935	1
KEGG	KEGG_PYRUVATE_METABOLISM	31		0.404	0.996	0.136	1	1		0.399	1.074	0.138	0.984	1
KEGG	KEGG_REGULATION_OF_ACTIN_CYTOSKELETON	161		0.349	-0.331	0.628	0.991	1		0.342	-0.424	0.67	0.962	1
KEGG	KEGG_REGULATION_OF_AUTOPHAGY	24		0.149	-0.483	0.874	0.999	1		0.27	0.184	0.496	0.927	1
KEGG	KEGG_RENAL_CELL_CARCINOMA	60		0.337	0.082	0.436	1	1		0.36	0.644	0.248	0.995	1
KEGG	KEGG_RETINOL_METABOLISM	51		0.242	-0.571	0.77	1	1		0.239	-0.395	0.68	0.966	1
KEGG	KEGG_RIBOSOME	47		0.126	-0.267	0.826	0.996	1		0.112	-0.18	0.812	0.943	1
KEGG	KEGG_RIG_I_LIKE_RECEPTOR_SIGNALING_PATHWAY	43		0.228	-0.629	0.728	0.993	1		0.247	-0.302	0.628	0.952	1
KEGG	KEGG_RNA_DEGRADATION	47		0.242	0.018	0.516	1	1		0.269	0.41	0.31	0.954	1
KEGG	KEGG_SELENOAMINO_ACID_METABOLISM	23		0.218	-0.204	0.778	0.995	1		0.214	-0.176	0.738	0.946	1
KEGG	KEGG_SMALL_CELL_LUNG_CANCER	70		0.372	-0.358	0.628	0.997	1		0.332	-1.169	0.874	0.985	1
KEGG	KEGG_SNARE_INTERACTIONS_IN_VESICULAR_TRANSPORT	33		0.351	0.202	0.408	1	1		0.401	1.012	0.16	0.99	1
KEGG	KEGG_SPHINGOLIPID_METABOLISM	27		0.279	-0.955	0.846	0.99	1		0.312	-0.589	0.71	0.977	1
KEGG	KEGG_SPLICEOSOME	85		0.16	-0.981	0.84	0.988	1		0.192	-0.152	0.56	0.96	1
KEGG	KEGG_STARCH_AND_SUCROSE_METABOLISM	44		0.313	-0.599	0.702	0.998	1		0.357	-0.004	0.49	0.958	1
KEGG	KEGG_STEROID_HORMONE_BIOSYNTHESIS	44		0.335	-0.201	0.54	0.995	1		0.358	0.114	0.416	0.937	1
KEGG	KEGG_SYSTEMIC_LUPUS_ERYTHEMATOSUS	66		0.277	-0.333	0.64	0.991	1		0.314	0.312	0.366	0.958	1
KEGG	KEGG_T_CELL_RECEPTOR_SIGNALING_PATHWAY	88		0.285	-1.405	0.932	0.994	1		0.285	-1.329	0.912	0.988	1
KEGG	KEGG_TASTE_TRANSDUCTION	29		0.483	0.858	0.202	1	1		0.562	2.237	0.02	0.97	1
KEGG	KEGG_TGF_BETA_SIGNALING_PATHWAY	71		0.363	0.999	0.16	1	1		0.364	1.111	0.122	0.987	1
KEGG	KEGG_THYROID_CANCER	24		0.419	0.402	0.338	1	1		0.364	-0.386	0.624	0.965	1
KEGG	KEGG_TIGHT_JUNCTION	107		0.381	-0.023	0.512	1	1		0.382	0.115	0.466	0.938	1
KEGG	KEGG_TOLL_LIKE_RECEPTOR_SIGNALING_PATHWAY	75		0.196	-1.615	0.954	0.993	1		0.224	-1.023	0.85	0.983	1
KEGG	KEGG_TRYPTOPHAN_METABOLISM	30		0.302	-0.606	0.74	0.999	1		0.311	-0.437	0.64	0.959	1
KEGG	KEGG_TYPE_I_DIABETES_MELLITUS	37		0.406	0.634	0.254	1	1		0.393	0.267	0.39	0.95	1
KEGG	KEGG_TYPE_II_DIABETES_MELLITUS	37		0.467	0.593	0.262	1	1		0.458	0.587	0.286	0.992	1
KEGG	KEGG_TYROSINE_METABOLISM	33		0.261	-0.554	0.754	1	1		0.275	-0.305	0.616	0.951	1
KEGG	KEGG_UBIQUITIN_MEDIATED_PROTEOLYSIS	106		0.252	-0.365	0.632	0.996	1		0.271	0.291	0.378	0.952	1
KEGG	KEGG_VALINE_LEUCINE_AND_ISOLEUCINE_DEGRADATION	37		0.335	-0.064	0.52	1	1		0.371	0.629	0.28	1	1
KEGG	KEGG_VASCULAR_SMOOTH_MUSCLE_CONTRACTION	93		0.403	-0.481	0.688	0.999	1		0.406	-0.348	0.654	0.958	1
KEGG	KEGG_VASOPRESSIN_REGULATED_WATER_REABSORPTION	34		0.329	-0.398	0.658	0.997	1		0.423	1.021	0.152	0.994	1
KEGG	KEGG_VEGF_SIGNALING_PATHWAY	63		0.339	0.405	0.364	1	1		0.275	-0.916	0.802	0.975	1
KEGG	KEGG_VIBRIO_CHOLERAE_INFECTION	44		0.318	-0.607	0.73	0.998	1		0.379	0.432	0.316	0.953	1
KEGG	KEGG_VIRAL_MYOCARDITIS	59		0.39	0.8	0.226	1	1		0.358	0.177	0.438	0.926	1
KEGG	KEGG_WNT_SIGNALING_PATHWAY	125		0.35	0.356	0.386	1	1		0.315	-0.592	0.732	0.975	1
REACTOME	REACTOME_ACTIVATION_OF_ATR_IN_RESPONSE_TO_REPLICATION_STRESS	29		0.37	0.787	0.18	1	1		0.336	0.499	0.272	0.961	1
REACTOME	REACTOME_ACTIVATION_OF_KAINATE_RECEPTORS_UPON_GLUTAMATE_BINDING	23		0.515	0.336	0.37	1	1		0.529	0.719	0.232	0.994	1
REACTOME	REACTOME_ACTIVATION_OF_NMDA_RECEPTOR_UPON_GLUTAMATE_BINDING_AND_POSTSYNAPTIC_EVENTS	30		0.433	-0.714	0.758	0.99	1		0.53	1.034	0.162	0.991	1
REACTOME	REACTOME_ACTIVATION_OF_THE_PRE_REPLICATIVE_COMPLEX	21		0.478	1.389	0.026	1	1		0.412	0.878	0.132	0.993	1
REACTOME	REACTOME_ADHERENS_JUNCTIONS_INTERACTIONS	29		0.527	0.974	0.168	1	1		0.372	-1.86	0.962	0.993	1
REACTOME	REACTOME_AMINE_COMPOUND_SLC_TRANSPORTERS	27		0.381	-1.061	0.866	0.995	1		0.397	-0.857	0.812	0.981	1
REACTOME	REACTOME_AMINE_LIGAND_BINDING_RECEPTORS	33		0.391	0.028	0.498	1	1		0.397	0.116	0.452	0.938	1
REACTOME	REACTOME_AMINO_ACID_AND_OLIGOPEPTIDE_SLC_TRANSPORTERS	40		0.308	-1.488	0.938	0.997	1		0.358	-0.403	0.676	0.964	1
REACTOME	REACTOME_AMINO_ACID_TRANSPORT_ACROSS_THE_PLASMA_MEMBRANE	25		0.38	0.128	0.45	1	1		0.362	-0.139	0.572	0.959	1
REACTOME	REACTOME_APOPTOSIS	96		0.249	-0.838	0.814	0.988	1		0.265	-0.407	0.644	0.964	1
REACTOME	REACTOME_APOPTOTIC_EXECUTION_PHASE	35		0.279	-1.287	0.894	0.995	1		0.252	-1.775	0.96	0.991	1
REACTOME	REACTOME_ASSOCIATION_OF_TRIC_CCT_WITH_TARGET_PROTEINS_DURING_BIOSYNTHESIS	20		0.357	0.484	0.28	1	1		0.362	0.551	0.256	0.974	1
REACTOME	REACTOME_AUTODEGRADATION_OF_CDH1_BY_CDH1_APC	40		0.238	0.079	0.508	1	1		0.342	1.21	0.06	1	1
REACTOME	REACTOME_AXON_GUIDANCE	131		0.371	-1.533	0.95	0.993	1		0.411	-0.04	0.544	0.956	1
REACTOME	REACTOME_BASIGIN_INTERACTIONS	22		0.294	-0.61	0.79	0.998	1		0.33	-0.115	0.566	0.959	1
REACTOME	REACTOME_BIOLOGICAL_OXIDATIONS	104		0.215	-1.428	0.932	0.995	1		0.251	-0.58	0.704	0.976	1
REACTOME	REACTOME_CAM_PATHWAY	22		0.473	0.313	0.392	1	1		0.537	1.381	0.098	1	1
REACTOME	REACTOME_CD28_CO_STIMULATION	25		-0.239	-7.16	0.996	1	1		0.257	-1.229	0.9	0.984	1
REACTOME	REACTOME_CDC20_PHOSPHO_APC_MEDIATED_DEGRADATION_OF_CYCLIN_A	45		0.288	0.665	0.21	1	1		0.316	1.077	0.084	0.983	1
REACTOME	REACTOME_CDT1_ASSOCIATION_WITH_THE_CDC6_ORC_ORIGIN_COMPLEX	37		0.279	0.465	0.294	1	1		0.335	1.014	0.094	0.991	1
REACTOME	REACTOME_CELL_CELL_ADHESION_SYSTEMS	50		0.432	0.323	0.358	1	1		0.404	-0.278	0.616	0.945	1
REACTOME	REACTOME_CELL_CYCLE_CHECKPOINTS	83		0.318	1.42	0.068	1	1		0.344	2.25	0.02	0.982	1
REACTOME	REACTOME_CELL_DEATH_SIGNALLING_VIA_NRAGE_NRIF_AND_NADE	49		0.416	-0.322	0.632	0.99	1		0.404	-0.539	0.712	0.968	1
REACTOME	REACTOME_CELL_JUNCTION_ORGANIZATION	69		0.439	0.583	0.272	1	1		0.399	-0.361	0.652	0.96	1
REACTOME	REACTOME_CELL_SURFACE_INTERACTIONS_AT_THE_VASCULAR_WALL	82		0.331	0.125	0.458	1	1		0.331	0.276	0.41	0.956	1
REACTOME	REACTOME_CENTROSOME_MATURATION	55		0.286	0.074	0.482	1	1		0.313	0.659	0.244	1	1
REACTOME	REACTOME_CHAPERONIN_MEDIATED_PROTEIN_FOLDING	31		0.431	1.906	0.018	1	1		0.358	0.929	0.108	1	1
REACTOME	REACTOME_CHEMOKINE_RECEPTORS_BIND_CHEMOKINES	38		0.288	0.425	0.328	1	1		0.255	0.181	0.438	0.929	1
REACTOME	REACTOME_CLASS_B2_SECRETIN_FAMILY_RECEPTORS	65		0.378	1.197	0.134	0.965	1		0.36	0.898	0.188	1	1
REACTOME	REACTOME_CLATHRIN_DERIVED_VESICLE_BUDDING	52		0.269	-0.772	0.776	0.991	1		0.235	-1.306	0.916	0.987	1
REACTOME	REACTOME_COLLAGEN_MEDIATED_ACTIVATION_CASCADE	22		0.413	-0.397	0.65	0.997	1		0.418	-0.271	0.604	0.943	1
REACTOME	REACTOME_COSTIMULATION_BY_THE_CD28_FAMILY	54		0.27	-1.053	0.868	0.995	1		0.268	-1.103	0.868	0.978	1
REACTOME	REACTOME_CREB_PHOPHORYLATION_THROUGH_THE_ACTIVATION_OF_RAS	21		0.457	-0.208	0.602	0.993	1		0.47	-0.03	0.522	0.959	1
REACTOME	REACTOME_CYCLIN_E_ASSOCIATED_EVENTS_DURING_G1_S_TRANSITION_	46		0.256	0.184	0.446	1	1		0.29	0.707	0.192	1	1
REACTOME	REACTOME_CYTOCHROME_P450_ARRANGED_BY_SUBSTRATE_TYPE	39		0.241	-0.699	0.79	0.99	1		0.276	-0.276	0.6	0.945	1
REACTOME	REACTOME_DARPP32_EVENTS	20		0.319	-1.184	0.882	0.992	1		0.406	0.017	0.498	0.954	1
REACTOME	REACTOME_DNA_REPAIR	78		0.192	-1.583	0.952	0.994	1		0.19	-1.612	0.952	0.988	1
REACTOME	REACTOME_DNA_REPLICATION_PRE_INITIATION	56		0.307	1.028	0.118	1	1		0.32	1.206	0.094	1	1
REACTOME	REACTOME_DNA_STRAND_ELONGATION	25		0.298	-0.011	0.538	1	1		0.292	0.039	0.524	0.949	1
REACTOME	REACTOME_DOWN_STREAM_SIGNAL_TRANSDUCTION	27		0.242	-0.593	0.794	0.999	1		0.209	-0.887	0.892	0.978	1
REACTOME	REACTOME_DOWNSTREAM_SIGNALING_OF_ACTIVATED_FGFR	30		0.323	-0.448	0.662	0.996	1		0.38	0.405	0.362	0.955	1
REACTOME	REACTOME_DOWNSTREAM_TCR_SIGNALING	34		0.333	-0.364	0.61	0.998	1		0.302	-0.838	0.798	0.98	1
REACTOME	REACTOME_E2F_MEDIATED_REGULATION_OF_DNA_REPLICATION	23		0.357	0.64	0.178	1	1		0.326	0.468	0.266	0.963	1
REACTOME	REACTOME_EGFR_DOWNREGULATION	21		0.347	-0.249	0.608	0.992	1		0.311	-0.762	0.772	0.981	1
REACTOME	REACTOME_ELECTRON_TRANSPORT_CHAIN	39		0.311	0.767	0.162	1	1		0.249	0.247	0.396	0.94	1
REACTOME	REACTOME_ELONGATION_AND_PROCESSING_OF_CAPPED_TRANSCRIPTS	87		0.27	1.459	0.076	1	1		0.243	0.911	0.122	1	1
REACTOME	REACTOME_EXTENSION_OF_TELOMERES	22		0.298	0.115	0.502	1	1		0.298	0.197	0.458	0.929	1
REACTOME	REACTOME_FORMATION_AND_MATURATION_OF_MRNA_TRANSCRIPT	101		0.242	0.796	0.222	1	1		0.223	0.43	0.314	0.95	1
REACTOME	REACTOME_FORMATION_OF_A_POOL_OF_FREE_40S_SUBUNITS	51		0.129	-0.314	0.828	0.993	1		0.112	-0.375	0.854	0.962	1
REACTOME	REACTOME_FORMATION_OF_FIBRIN_CLOT_CLOTTING_CASCADE	26		0.465	1.624	0.058	1	1		0.46	1.659	0.04	0.989	1
REACTOME	REACTOME_FORMATION_OF_PLATELET_PLUG	149		0.38	0.225	0.396	1	1		0.38	0.33	0.37	0.957	1
REACTOME	REACTOME_FORMATION_OF_THE_EARLY_ELONGATION_COMPLEX	21		0.376	0.724	0.166	1	1		0.298	0.263	0.43	0.943	1
REACTOME	REACTOME_FORMATION_OF_THE_TERNARY_COMPLEX_AND_SUBSEQUENTLY_THE_43S_COMPLEX	26		0.162	-0.01	0.754	1	1		0.192	0.212	0.634	0.935	1
REACTOME	REACTOME_G_ALPHA_12_13_SIGNALLING_EVENTS	46		0.406	-0.596	0.768	0.999	1		0.37	-1.383	0.916	0.99	1
REACTOME	REACTOME_G_ALPHA_I_SIGNALLING_EVENTS	128		0.354	1.155	0.134	0.972	1		0.376	1.944	0.03	0.963	1
REACTOME	REACTOME_G_ALPHA_Q_SIGNALLING_EVENTS	116		0.424	1.326	0.106	0.975	1		0.407	0.989	0.176	0.982	1
REACTOME	REACTOME_G_ALPHA_S_SIGNALLING_EVENTS	100		0.423	1.211	0.118	0.978	1		0.395	0.58	0.284	0.986	1
REACTOME	REACTOME_G1_S_TRANSITION	77		0.321	1.672	0.042	1	1		0.301	1.233	0.082	1	1
REACTOME	REACTOME_G2_M_CHECKPOINTS	33		0.388	1.202	0.088	0.975	1		0.339	0.724	0.212	0.995	1
REACTOME	REACTOME_G2_M_TRANSITION	65		0.28	0.116	0.45	1	1		0.281	0.175	0.402	0.926	1
REACTOME	REACTOME_GENERATION_OF_SECOND_MESSENGER_MOLECULES	28		0.315	-0.537	0.684	1	1		0.26	-1.177	0.896	0.985	1
REACTOME	REACTOME_GENERIC_TRANSCRIPTION_PATHWAY	28		0.141	-3.36	1	0.999	1		0.272	-1.468	0.94	0.99	1
REACTOME	REACTOME_GENES_INVOLVED_IN_APOPTOTIC_CLEAVAGE_OF_CELLULAR_PROTEINS	29		0.307	-1.156	0.87	0.992	1		0.288	-1.476	0.924	0.99	1
REACTOME	REACTOME_GLOBAL_GENOMIC_NER	28		0.272	-0.13	0.596	1	1		0.297	0.239	0.408	0.935	1
REACTOME	REACTOME_GLUCAGON_SIGNALING_IN_METABOLIC_REGULATION	24		0.533	1.529	0.074	1	1		0.525	1.664	0.044	0.991	1
REACTOME	REACTOME_GLUCAGON_TYPE_LIGAND_RECEPTORS	23		0.468	0.928	0.18	1	1		0.471	1.077	0.13	0.987	1
REACTOME	REACTOME_GLUCONEOGENESIS	23		0.365	0.684	0.172	1	1		0.339	0.487	0.282	0.963	1
REACTOME	REACTOME_GLUCOSE_AND_OTHER_SUGAR_SLC_TRANSPORTERS	70		0.335	-0.632	0.742	0.99	1		0.337	-0.61	0.732	0.975	1
REACTOME	REACTOME_GLUCOSE_METABOLISM	40		0.337	0.624	0.268	1	1		0.327	0.46	0.306	0.963	1
REACTOME	REACTOME_GLUCOSE_REGULATION_OF_INSULIN_SECRETION	101		0.332	0.784	0.212	1	1		0.297	0.05	0.48	0.948	1
REACTOME	REACTOME_GLUCOSE_TRANSPORT	31		0.256	-0.714	0.774	0.99	1		0.283	-0.151	0.576	0.96	1
REACTOME	REACTOME_GOLGI_ASSOCIATED_VESICLE_BIOGENESIS	46		0.256	-1.261	0.89	0.995	1		0.226	-1.711	0.97	0.989	1
REACTOME	REACTOME_GTP_HYDROLYSIS_AND_JOINING_OF_THE_60S_RIBOSOMAL_SUBUNIT	59		-0.113	-2.684	0.928	0.999	1		0.105	-0.54	0.9	0.968	1
REACTOME	REACTOME_HIV_INFECTION	142		0.218	-0.727	0.762	0.986	1		0.238	-0.083	0.524	0.955	1
REACTOME	REACTOME_HIV_LIFE_CYCLE	79		0.233	-0.339	0.622	0.993	1		0.242	-0.145	0.562	0.958	1
REACTOME	REACTOME_HIV1_TRANSCRIPTION_ELONGATION	29		0.429	1.434	0.014	1	1		0.293	0.45	0.32	0.961	1
REACTOME	REACTOME_HIV1_TRANSCRIPTION_INITIATION	26		0.229	-0.464	0.778	0.996	1		0.236	-0.523	0.796	0.97	1
REACTOME	REACTOME_HORMONE_BIOSYNTHESIS	41		0.345	-0.542	0.688	1	1		0.41	0.541	0.276	0.974	1
REACTOME	REACTOME_HOST_INTERACTIONS_OF_HIV_FACTORS	96		0.256	0.208	0.416	1	1		0.274	0.74	0.244	1	1
REACTOME	REACTOME_IMMUNOREGULATORY_INTERACTIONS_BETWEEN_A_LYMPHOID_AND_A_NON_LYMPHOID_CELL	46		0.428	1.805	0.042	1	1		0.389	1.155	0.122	1	1
REACTOME	REACTOME_INFLUENZA_LIFE_CYCLE	81		0.147	-1.224	0.922	0.993	1		0.137	-1.237	0.93	0.984	1
REACTOME	REACTOME_INFLUENZA_VIRAL_RNA_TRANSCRIPTION_AND_REPLICATION	53		0.142	-0.426	0.856	0.999	1		0.116	-0.619	0.902	0.972	1
REACTOME	REACTOME_INHIBITION_OF_INSULIN_SECRETION_BY_ADRENALINE_NORADRENALINE	21		0.491	0.24	0.424	1	1		0.437	-0.401	0.656	0.967	1
REACTOME	REACTOME_INNATE_IMMUNITY_SIGNALING	78		0.275	-0.966	0.84	0.989	1		0.265	-1.208	0.894	0.984	1
REACTOME	REACTOME_INORGANIC_CATION_ANION_SLC_TRANSPORTERS	76		0.326	-1.145	0.866	0.991	1		0.377	0.099	0.452	0.94	1
REACTOME	REACTOME_INSULIN_SYNTHESIS_AND_SECRETION	85		0.213	-0.619	0.754	0.994	1		0.252	0.236	0.442	0.933	1
REACTOME	REACTOME_INTEGRATION_OF_ENERGY_METABOLISM	146		0.364	1.576	0.06	1	1		0.329	0.675	0.282	0.996	1
REACTOME	REACTOME_INTEGRIN_ALPHAIIBBETA3_SIGNALING	21		0.366	-0.618	0.736	0.995	1		0.435	0.493	0.306	0.962	1
REACTOME	REACTOME_INTEGRIN_CELL_SURFACE_INTERACTIONS	72		0.42	0.038	0.486	1	1		0.421	0.196	0.426	0.928	1
REACTOME	REACTOME_INTRINSIC_PATHWAY_FOR_APOPTOSIS	23		0.307	-0.347	0.66	0.996	1		0.374	0.566	0.278	0.979	1
REACTOME	REACTOME_IRS_RELATED_EVENTS	51		0.31	-0.299	0.628	0.994	1		0.284	-0.796	0.78	0.979	1
REACTOME	REACTOME_LATE_PHASE_OF_HIV_LIFE_CYCLE	68		0.244	-0.018	0.496	1	1		0.242	-0.037	0.496	0.958	1
REACTOME	REACTOME_LIPOPROTEIN_METABOLISM	22		0.405	-0.02	0.52	1	1		0.378	-0.347	0.652	0.959	1
REACTOME	REACTOME_LOSS_OF_NLP_FROM_MITOTIC_CENTROSOMES	49		0.263	-0.423	0.686	0.999	1		0.28	-0.123	0.52	0.956	1
REACTOME	REACTOME_LYSOSOME_VESICLE_BIOGENESIS	20		0.421	0.696	0.232	1	1		0.326	-0.103	0.588	0.961	1
REACTOME	REACTOME_M_G1_TRANSITION	44		0.269	0.38	0.338	1	1		0.337	1.136	0.068	0.987	1
REACTOME	REACTOME_MAP_KINASES_ACTIVATION_IN_TLR_CASCADE	34		0.263	-1.285	0.896	0.995	1		0.31	-0.415	0.65	0.961	1
REACTOME	REACTOME_MAPK_TARGETS_NUCLEAR_EVENTS_MEDIATED_BY_MAP_KINASES	25		0.337	-0.167	0.566	1	1		0.362	0.189	0.434	0.929	1
REACTOME	REACTOME_MEMBRANE_TRAFFICKING	66		0.218	-1.391	0.918	0.994	1		0.174	-2.173	0.982	0.995	1
REACTOME	REACTOME_METABLISM_OF_NUCLEOTIDES	64		0.277	-0.52	0.69	1	1		0.326	0.558	0.306	0.981	1
REACTOME	REACTOME_METABOLISM_OF_AMINO_ACIDS	124		0.247	-1.085	0.86	0.99	1		0.288	0.144	0.432	0.935	1
REACTOME	REACTOME_METABOLISM_OF_BILE_ACIDS_AND_BILE_SALTS	22		0.304	-1.106	0.868	0.991	1		0.311	-1.042	0.88	0.98	1
REACTOME	REACTOME_METABOLISM_OF_CARBOHYDRATES	83		0.284	0.132	0.444	1	1		0.293	0.454	0.328	0.967	1
REACTOME	REACTOME_METABOLISM_OF_LIPIDS_AND_LIPOPROTEINS	178		0.349	1.224	0.104	0.988	1		0.359	1.596	0.06	0.994	1
REACTOME	REACTOME_METABOLISM_OF_MRNA	35		0.186	-0.51	0.824	1	1		0.2	-0.145	0.704	0.959	1
REACTOME	REACTOME_METABOLISM_OF_PROTEINS	129		0.222	0.581	0.29	1	1		0.188	-0.155	0.528	0.954	1
REACTOME	REACTOME_METABOLISM_OF_RNA	70		0.206	-0.305	0.624	0.995	1		0.266	0.919	0.154	1	1
REACTOME	REACTOME_METABOLISM_OF_VITAMINS_AND_COFACTORS	37		0.304	-0.37	0.644	0.995	1		0.37	0.903	0.19	0.996	1
REACTOME	REACTOME_MITOTIC_M_M_G1_PHASES	118		0.214	-0.455	0.676	0.994	1		0.261	0.909	0.182	1	1
REACTOME	REACTOME_MITOTIC_PROMETAPHASE	71		0.211	-0.937	0.818	0.991	1		0.264	0.288	0.386	0.951	1
REACTOME	REACTOME_MRNA_3_END_PROCESSING	20		0.234	0.35	0.478	1	1		0.212	0.263	0.586	0.944	1
REACTOME	REACTOME_MRNA_PROCESSING	22		0.322	-0.003	0.53	1	1		0.295	-0.246	0.65	0.943	1
REACTOME	REACTOME_MRNA_SPLICING	63		0.261	0.711	0.156	1	1		0.232	0.475	0.276	0.959	1
REACTOME	REACTOME_MRNA_SPLICING_MINOR_PATHWAY	20		0.342	0.539	0.266	1	1		0.318	0.422	0.322	0.954	1
REACTOME	REACTOME_MUSCLE_CONTRACTION	41		0.401	0.669	0.242	1	1		0.385	0.432	0.334	0.952	1
REACTOME	REACTOME_MYOGENESSIS	24		0.489	0.553	0.272	1	1		0.516	0.939	0.186	1	1
REACTOME	REACTOME_NCAM_SIGNALING_FOR_NEURITE_OUT_GROWTH	55		0.423	-0.543	0.722	0.999	1		0.463	0.514	0.328	0.967	1
REACTOME	REACTOME_NCAM1_INTERACTIONS	35		0.429	-1.401	0.92	0.995	1		0.517	0.445	0.348	0.957	1
REACTOME	REACTOME_NEP_NS2_INTERACTS_WITH_THE_CELLULAR_EXPORT_MACHINERY	23		0.246	-0.242	0.688	0.994	1		0.256	-0.181	0.684	0.943	1
REACTOME	REACTOME_NEURORANSMITTER_RECEPTOR_BINDING_AND_DOWNSTREAM_TRANSMISSION_IN_THE_POSTSYNAPTIC_CELL	65		0.456	-0.25	0.614	0.99	1		0.511	1.32	0.1	1	1
REACTOME	REACTOME_NEUROTRANSMITTER_RELEASE_CYCLE	23		0.419	-0.441	0.672	0.996	1		0.475	0.344	0.36	0.955	1
REACTOME	REACTOME_NRAGE_SIGNALS_DEATH_THROUGH_JNK	40		0.443	-0.441	0.676	0.997	1		0.406	-1.172	0.866	0.985	1
REACTOME	REACTOME_NUCLEAR_IMPORT_OF_REV_PROTEIN	24		0.243	-0.269	0.682	0.996	1		0.254	-0.136	0.618	0.959	1
REACTOME	REACTOME_NUCLEAR_RECEPTOR_TRANSCRIPTION_PATHWAY	38		0.47	0.609	0.252	1	1		0.397	-0.859	0.796	0.981	1
REACTOME	REACTOME_NUCLEOTIDE_EXCISION_REPAIR	36		0.326	0.572	0.256	1	1		0.298	0.345	0.348	0.957	1
REACTOME	REACTOME_OPIOID_SIGNALLING	65		0.475	0.92	0.164	1	1		0.495	1.541	0.064	0.993	1
REACTOME	REACTOME_ORC1_REMOVAL_FROM_CHROMATIN	45		0.254	0.09	0.466	1	1		0.282	0.501	0.28	0.962	1
REACTOME	REACTOME_P53_INDEPENDENT_DNA_DAMAGE_RESPONSE	32		0.193	-0.15	0.708	1	1		0.269	0.419	0.32	0.954	1
REACTOME	REACTOME_P75_NTR_RECEPTOR_MEDIATED_SIGNALLING	61		0.372	-0.868	0.83	0.987	1		0.389	-0.428	0.666	0.961	1
REACTOME	REACTOME_PACKAGING_OF_TELOMERE_ENDS	20		-0.15	-1.073	0.718	0.993	1		-0.233	-1.181	0.818	0.984	1
REACTOME	REACTOME_PEPTIDE_CHAIN_ELONGATION	45		0.129	-0.158	0.78	1	1		0.116	-0.148	0.792	0.958	1
REACTOME	REACTOME_PEPTIDE_LIGAND_BINDING_RECEPTORS	129		0.294	0.288	0.342	1	1		0.322	1.33	0.112	1	1
REACTOME	REACTOME_PHASE_1_FUNCTIONALIZATION_OF_COMPOUNDS	55		0.204	-1.207	0.904	0.991	1		0.226	-0.956	0.826	0.978	1
REACTOME	REACTOME_PHASE_II_CONJUGATION	49		0.279	-0.626	0.732	0.995	1		0.309	-0.091	0.51	0.958	1
REACTOME	REACTOME_PI3K_AKT_SIGNALLING	27		0.202	-2.045	0.992	0.992	1		0.31	-0.377	0.676	0.962	1
REACTOME	REACTOME_PI3K_CASCADE	27		0.313	-0.803	0.802	0.991	1		0.386	0.233	0.406	0.933	1
REACTOME	REACTOME_PLATELET_ACTIVATION	132		0.364	-0.304	0.62	0.996	1		0.362	-0.334	0.646	0.958	1
REACTOME	REACTOME_PLATELET_ACTIVATION_TRIGGERS	48		0.326	-1.316	0.894	0.995	1		0.375	-0.224	0.582	0.948	1
REACTOME	REACTOME_PLATELET_AGGREGATION_PLUG_FORMATION	22		0.36	-0.629	0.742	0.991	1		0.42	0.381	0.34	0.955	1
REACTOME	REACTOME_PLATELET_DEGRANULATION	67		0.357	0.42	0.348	1	1		0.335	-0.074	0.532	0.958	1
REACTOME	REACTOME_PLC_BETA_MEDIATED_EVENTS	33		0.526	0.658	0.262	1	1		0.577	1.688	0.048	0.965	1
REACTOME	REACTOME_PLC_GAMMA1_SIGNALLING	31		0.469	-0.157	0.566	1	1		0.543	1.273	0.102	1	1
REACTOME	REACTOME_POST_NMDA_RECEPTOR_ACTIVATION_EVENTS	27		0.436	-0.607	0.718	0.999	1		0.51	0.625	0.274	0.993	1
REACTOME	REACTOME_POST_TRANSLATIONAL_PROTEIN_MODIFICATION	26		0.274	0.116	0.524	1	1		0.264	0.102	0.498	0.942	1
REACTOME	REACTOME_PROCESSING_OF_CAPPED_INTRON_CONTAINING_PRE_MRNA	88		0.215	0.106	0.46	1	1		0.218	0.311	0.356	0.956	1
REACTOME	REACTOME_PURINE_METABOLISM	26		0.3	0.031	0.484	1	1		0.37	0.79	0.192	1	1
REACTOME	REACTOME_PYRIMIDINE_METABOLISM	21		0.308	-0.473	0.694	0.999	1		0.346	0.038	0.488	0.947	1
REACTOME	REACTOME_PYRUVATE_METABOLISM_AND_TCA_CYCLE	27		0.364	0.77	0.176	1	1		0.333	0.597	0.226	0.992	1
REACTOME	REACTOME_REGULATION_OF_APC_ACTIVATORS_BETWEEN_G1_S_AND_EARLY_ANAPHASE	52		0.279	0.652	0.214	1	1		0.314	1.196	0.07	1	1
REACTOME	REACTOME_REGULATION_OF_BETA_CELL_DEVELOPMENT	73		0.149	-1.489	0.964	0.997	1		0.14	-1.763	0.98	0.991	1
REACTOME	REACTOME_REGULATION_OF_GENE_EXPRESSION_IN_BETA_CELLS	60		0.136	-0.851	0.91	0.987	1		0.128	-0.841	0.93	0.98	1
REACTOME	REACTOME_REGULATION_OF_GLUCOKINASE_BY_GLUCOKINASE_REGULATORY_PROTEIN	23		0.237	-0.357	0.77	0.998	1		0.292	0.085	0.49	0.941	1
REACTOME	REACTOME_REGULATION_OF_INSULIN_SECRETION	140		0.386	1.311	0.09	0.987	1		0.362	0.854	0.2	0.99	1
REACTOME	REACTOME_REGULATION_OF_INSULIN_SECRETION_BY_ACETYLCHOLINE	20		0.592	0.865	0.198	1	1		0.609	1.146	0.118	0.993	1
REACTOME	REACTOME_REGULATION_OF_INSULIN_SECRETION_BY_GLUCAGON_LIKE_PEPTIDE_1	50		0.48	0.513	0.306	1	1		0.488	0.88	0.184	0.993	1
REACTOME	REACTOME_REGULATION_OF_LIPID_METABOLISM_BY_PEROXISOME_PROLIFERATOR_ACTIVATED_RECEPTOR_ALPHA	49		0.412	1.278	0.11	0.968	1		0.436	1.892	0.036	0.974	1
REACTOME	REACTOME_REGULATION_OF_ORNITHINE_DECARBOXYLASE	34		0.186	-0.161	0.738	1	1		0.237	0.246	0.438	0.938	1
REACTOME	REACTOME_REV_MEDIATED_NUCLEAR_EXPORT_OF_HIV1_RNA	25		0.31	0.354	0.34	1	1		0.298	0.263	0.36	0.941	1
REACTOME	REACTOME_RHO_GTPASE_CYCLE	93		0.41	-0.416	0.67	0.999	1		0.385	-1.179	0.884	0.984	1
REACTOME	REACTOME_RNA_POLYMERASE_I_CHAIN_ELONGATION	20		0.225	-0.088	0.722	1	1		0.326	0.396	0.326	0.957	1
REACTOME	REACTOME_RNA_POLYMERASE_I_III_AND_MITOCHONDRIAL_TRANSCRIPTION	71		0.335	1.542	0.058	1	1		0.302	1.07	0.142	0.987	1
REACTOME	REACTOME_RNA_POLYMERASE_I_PROMOTER_CLEARANCE	40		0.222	0.111	0.542	1	1		0.208	-0.005	0.594	0.957	1
REACTOME	REACTOME_RNA_POLYMERASE_I_PROMOTER_OPENING	21		0.225	0.599	0.396	1	1		-0.233	-0.88	0.71	0.978	1
REACTOME	REACTOME_RNA_POLYMERASE_I_TRANSCRIPTION_INITIATION	20		0.261	-0.153	0.684	1	1		0.375	0.528	0.244	0.97	1
REACTOME	REACTOME_RNA_POLYMERASE_II_TRANSCRIPTION	63		0.236	0.136	0.456	1	1		0.216	-0.137	0.558	0.959	1
REACTOME	REACTOME_RNA_POLYMERASE_III_TRANSCRIPTION	25		0.507	2.021	0.012	1	1		0.471	1.607	0.054	1	1
REACTOME	REACTOME_RNA_POLYMERASE_III_TRANSCRIPTION_INITIATION	20		0.466	1.236	0.042	0.982	1		0.441	1.055	0.064	0.984	1
REACTOME	REACTOME_S_PHASE	80		0.269	0.626	0.268	1	1		0.279	0.893	0.162	0.999	1
REACTOME	REACTOME_SCF_BETA_TRCP_MEDIATED_DEGRADATION_OF_EMI1	35		0.202	-0.271	0.732	0.995	1		0.29	0.536	0.26	0.975	1
REACTOME	REACTOME_SCF_SKP2_MEDIATED_DEGRADATION_OF_P27_P21	40		0.265	0.299	0.384	1	1		0.321	0.896	0.102	0.997	1
REACTOME	REACTOME_SEMA4D_IN_SEMAPHORIN_SIGNALING	23		0.285	-1.064	0.864	0.994	1		0.244	-1.641	0.956	0.988	1
REACTOME	REACTOME_SEMAPHORIN_INTERACTIONS	53		0.393	-0.377	0.656	0.994	1		0.413	0.128	0.444	0.937	1
REACTOME	REACTOME_SIGNAL_AMPLIFICATION	22		0.415	0.059	0.492	1	1		0.455	0.799	0.232	1	1
REACTOME	REACTOME_SIGNALING_BY_BMP	21		0.387	0.038	0.478	1	1		0.39	0.213	0.396	0.935	1
REACTOME	REACTOME_SIGNALING_BY_EGFR	39		0.324	-0.439	0.654	0.997	1		0.273	-1.215	0.892	0.984	1
REACTOME	REACTOME_SIGNALING_BY_PDGF	53		0.31	-1.446	0.914	0.996	1		0.3	-1.486	0.926	0.989	1
REACTOME	REACTOME_SIGNALING_BY_ROBO_RECEPTOR	29		0.406	-0.58	0.722	1	1		0.429	-0.17	0.592	0.947	1
REACTOME	REACTOME_SIGNALING_BY_WNT	45		0.188	-0.637	0.83	0.99	1		0.232	-0.037	0.55	0.957	1
REACTOME	REACTOME_SIGNALLING_BY_NGF	169		0.352	-0.669	0.756	0.985	1		0.345	-0.822	0.812	0.977	1
REACTOME	REACTOME_SIGNALLING_TO_ERKS	27		0.387	0.632	0.268	1	1		0.321	-0.268	0.582	0.944	1
REACTOME	REACTOME_SLC_MEDIATED_TRANSMEMBRANE_TRANSPORT	141		0.339	-0.601	0.734	0.998	1		0.35	-0.243	0.596	0.944	1
REACTOME	REACTOME_SNRNP_ASSEMBLY	35		0.285	0.457	0.29	1	1		0.327	0.837	0.136	0.991	1
REACTOME	REACTOME_SPHINGOLIPID_METABOLISM	25		0.389	-0.29	0.614	0.994	1		0.412	0.01	0.472	0.957	1
REACTOME	REACTOME_STABILIZATION_OF_P53	35		0.189	-0.236	0.756	0.995	1		0.309	0.755	0.17	1	1
REACTOME	REACTOME_STEROID_METABOLISM	49		0.32	0.144	0.438	1	1		0.293	-0.495	0.674	0.97	1
REACTOME	REACTOME_STRIATED_MUSCLE_CONTRACTION	25		0.451	1.28	0.074	0.971	1		0.437	1.09	0.106	0.991	1
REACTOME	REACTOME_SYNTHESIS_OF_DNA	67		0.257	0.277	0.392	1	1		0.273	0.65	0.236	0.999	1
REACTOME	REACTOME_TAT_MEDIATED_HIV1_ELONGATION_ARREST_AND_RECOVERY	20		0.461	1.25	0.024	0.986	1		0.311	0.487	0.328	0.962	1
REACTOME	REACTOME_TCR_SIGNALING	50		0.296	-1.015	0.848	0.991	1		0.28	-1.209	0.886	0.984	1
REACTOME	REACTOME_TELOMERE_MAINTENANCE	42		0.173	-0.629	0.832	0.993	1		0.19	-0.204	0.698	0.946	1
REACTOME	REACTOME_THE_ROLE_OF_NEF_IN_HIV1_REPLICATION_AND_DISEASE_PATHOGENESIS	24		0.401	0.174	0.41	1	1		0.404	0.314	0.392	0.957	1
REACTOME	REACTOME_TIGHT_JUNCTION_INTERACTIONS	21		0.362	-0.249	0.59	0.993	1		0.458	0.957	0.168	0.999	1
REACTOME	REACTOME_TOLL_LIKE_RECEPTOR_3_CASCADE	42		0.273	-0.851	0.802	0.988	1		0.305	-0.195	0.564	0.945	1
REACTOME	REACTOME_TOLL_LIKE_RECEPTOR_4_CASCADE	20		0.325	-0.308	0.626	0.993	1		0.365	0.139	0.428	0.933	1
REACTOME	REACTOME_TOLL_RECEPTOR_CASCADES	63		0.266	-0.969	0.828	0.988	1		0.25	-1.279	0.92	0.986	1
REACTOME	REACTOME_TRAF6_MEDIATED_INDUCTION_OF_THE_ANTIVIRAL_CYTOKINE_IFN_ALPHA_BETA_CASCADE	40		0.23	-1.662	0.966	0.993	1		0.254	-1.133	0.874	0.981	1
REACTOME	REACTOME_TRAFFICKING_OF_AMPA_RECEPTORS	25		0.42	-0.652	0.724	0.988	1		0.485	0.43	0.362	0.952	1
REACTOME	REACTOME_TRANSCRIPTION	125		0.274	1.304	0.096	0.983	1		0.249	0.763	0.232	1	1
REACTOME	REACTOME_TRANSCRIPTION_COUPLED_NER	32		0.35	0.775	0.166	1	1		0.324	0.572	0.226	0.983	1
REACTOME	REACTOME_TRANSCRIPTION_OF_THE_HIV_GENOME	43		0.286	0.371	0.346	1	1		0.249	-0.098	0.548	0.958	1
REACTOME	REACTOME_TRANSLATION	67		-0.114	-3.407	0.964	0.999	1		0.1	-0.747	0.932	0.981	1
REACTOME	REACTOME_TRANSLATION_INITIATION_COMPLEX_FORMATION	31		0.187	0.008	0.668	1	1		0.147	-0.177	0.808	0.945	1
REACTOME	REACTOME_TRANSMEMBRANE_TRANSPORT_OF_SMALL_MOLECULES	180		0.309	-1.073	0.87	0.993	1		0.327	-0.401	0.658	0.965	1
REACTOME	REACTOME_TRANSMISSION_ACROSS_CHEMICAL_SYNAPSES	105		0.463	0.053	0.482	1	1		0.524	2.039	0.024	0.984	1
REACTOME	REACTOME_TRANSPORT_OF_MATURE_MRNA_DERIVED_FROM_AN_INTRON_CONTAINING_TRANSCRIPT	36		0.227	-0.087	0.59	1	1		0.218	-0.077	0.612	0.956	1
REACTOME	REACTOME_TRANSPORT_OF_RIBONUCLEOPROTEINS_INTO_THE_HOST_NUCLEUS	23		0.308	0.235	0.398	1	1		0.304	0.226	0.4	0.935	1
REACTOME	REACTOME_TRANSPORT_OF_THE_SLBP_INDEPENDENT_MATURE_MRNA	24		0.247	-0.173	0.672	1	1		0.283	0.139	0.456	0.935	1
REACTOME	REACTOME_TRKA_SIGNALLING_FROM_THE_PLASMA_MEMBRANE	82		0.34	-0.441	0.686	0.996	1		0.319	-0.903	0.824	0.977	1
REACTOME	REACTOME_TRNA_AMINOACYLATION	29		0.208	-1.233	0.92	0.993	1		0.276	-0.395	0.652	0.967	1
REACTOME	REACTOME_VIF_MEDIATED_DEGRADATION_OF_APOBEC3G	36		0.195	-0.105	0.688	1	1		0.216	0.073	0.556	0.941	1
REACTOME	REACTOME_VIRAL_MRNA_TRANSLATION	45		0.131	-0.206	0.798	0.995	1		0.117	-0.221	0.812	0.947	1
REACTOME	REACTOME_VPR_MEDIATED_NUCLEAR_IMPORT_OF_PICS	24		0.275	0.033	0.54	1	1		0.3	0.275	0.394	0.955	1
Signaling Gateway	SIG_BCR_SIGNALING_PATHWAY	39		0.402	-0.201	0.594	0.995	1		0.372	-0.73	0.772	0.982	1
Signaling Gateway	SIG_CD40PATHWAYMAP	25		0.23	-0.837	0.876	0.988	1		0.25	-0.458	0.78	0.963	1
Signaling Gateway	SIG_CHEMOTAXIS	36		0.339	-0.429	0.668	0.996	1		0.278	-1.492	0.944	0.989	1
Signaling Gateway	SIG_IL4RECEPTOR_IN_B_LYPHOCYTES	23		0.366	0.052	0.478	1	1		0.37	0.149	0.436	0.935	1
Signaling Gateway	SIG_INSULIN_RECEPTOR_PATHWAY_IN_CARDIAC_MYOCYTES	40		0.317	-0.328	0.614	0.991	1		0.305	-0.529	0.686	0.968	1
Signaling Gateway	SIG_PIP3_SIGNALING_IN_B_LYMPHOCYTES	29		0.428	-0.084	0.526	1	1		0.441	0.238	0.43	0.934	1
Signaling Gateway	SIG_PIP3_SIGNALING_IN_CARDIAC_MYOCTES	50		0.376	0.109	0.456	1	1		0.347	-0.335	0.628	0.956	1
Signaling Gateway	SIG_REGULATION_OF_THE_ACTIN_CYTOSKELETON_BY_RHO_GTPASES	27		0.335	0.2	0.416	1	1		0.226	-1.074	0.896	0.978	1
Signaling Transduction KE	ST_ADRENERGIC	29		0.418	-0.135	0.552	1	1		0.369	-0.871	0.82	0.979	1
Signaling Transduction KE	ST_B_CELL_ANTIGEN_RECEPTOR	30		0.34	-0.51	0.68	1	1		0.361	-0.213	0.606	0.948	1
Signaling Transduction KE	ST_DIFFERENTIATION_PATHWAY_IN_PC12_CELLS	33		0.354	-0.163	0.574	1	1		0.332	-0.594	0.728	0.973	1
Signaling Transduction KE	ST_ERK1_ERK2_MAPK_PATHWAY	22		0.42	0.428	0.326	1	1		0.344	-0.513	0.682	0.971	1
Signaling Transduction KE	ST_FAS_SIGNALING_PATHWAY	45		0.293	0.042	0.516	1	1		0.305	0.251	0.39	0.942	1
Signaling Transduction KE	ST_G_ALPHA_I_PATHWAY	30		0.499	0.76	0.234	1	1		0.385	-1.124	0.878	0.98	1
Signaling Transduction KE	ST_GA12_PATHWAY	20		0.299	-0.588	0.762	0.999	1		0.241	-1.038	0.92	0.981	1
Signaling Transduction KE	ST_GA13_PATHWAY	26		0.247	-1.46	0.942	0.995	1		0.313	-0.643	0.748	0.977	1
Signaling Transduction KE	ST_GRANULE_CELL_SURVIVAL_PATHWAY	21		0.345	-0.896	0.812	0.989	1		0.294	-1.529	0.942	0.987	1
Signaling Transduction KE	ST_INTEGRIN_SIGNALING_PATHWAY	69		0.342	-0.68	0.734	0.987	1		0.303	-1.459	0.924	0.991	1
Signaling Transduction KE	ST_JNK_MAPK_PATHWAY	35		0.306	-0.727	0.756	0.988	1		0.259	-1.452	0.93	0.991	1
Signaling Transduction KE	ST_MYOCYTE_AD_PATHWAY	22		0.411	-0.32	0.62	0.99	1		0.346	-1.295	0.912	0.986	1
Signaling Transduction KE	ST_P38_MAPK_PATHWAY	30		0.363	0.429	0.332	1	1		0.2	-1.981	0.984	0.993	1
Signaling Transduction KE	ST_PHOSPHOINOSITIDE_3_KINASE_PATHWAY	27		0.211	-1.775	0.968	0.993	1		0.303	-0.427	0.666	0.961	1
Signaling Transduction KE	ST_T_CELL_SIGNAL_TRANSDUCTION	37		0.276	-1.314	0.9	0.996	1		0.254	-1.562	0.948	0.985	1
Signaling Transduction KE	ST_WNT_BETA_CATENIN_PATHWAY	26		0.293	-0.416	0.668	0.998	1		0.319	-0.043	0.536	0.957	1
SuperArray	WNT_SIGNALING	76		0.289	-0.454	0.68	0.996	1		0.282	-0.466	0.664	0.962	1
